# Supplementary material for: DNA-binding mechanism and evolution of replication protein A
Source: Nat Commun. 2023 Apr 22;14:2326. doi: 10.1038/s41467-023-38048-w (PMC10122647; doi:10.1038/s41467-023-38048-w)
Supplement: Supplementary file 7 — Source Data [file 41467_2023_38048_MOESM7_ESM.xlsx]

## Sheet: Fig2a
5nM PabRPA on ssDNA				5nM PabRPA on ssDNA				5nM PabRPA on ssRNA
Time (s)	S1	S2		Time (s)	S1	S2		Time (s)	S1
-10	0.7122	2.086		-10	-0.8179	0.1276		-10	-0.1401
-8	0.6783	-0.6964		-8	0.3824	-1.1147		-8	0.217
-6	-1.0981	-2.0237		-6	-0.0465	-0.7507		-6	-0.4822
-4	-1.5724	-2.0477		-4	0.1623	-0.1636		-4	-0.0883
-2	1.6347	1.8088		-2	0.3175	-1.6283		-2	0.6622
0	6.109	8.8339		0	0.2846	-3.285		0	0.4505
2	13.8895	16.8136		2	0.3971	-6.4279		2	1.2689
4	23.1339	27.7083		4	-3.384	-9.5093		4	3.0546
6	30.7229	36.0976		6	-6.4958	-10.514		6	4.4811
8	39.6883	45.1636		8	-9.2143	-11.9047		8	4.2503
10	49.029	53.4546		10	-8.5923	-11.2408		10	3.0717
12	54.824	61.4487		12	-10.5972	-8.7045		12	2.7513
14	64.0228	67.547		14	-7.5304	-6.2241		14	2.1723
16	70.9242	73.3482		16	-6.7115	-4.7301		16	2.1657
18	77.3327	79.3578		18	-4.6054	-3.0719		18	1.7663
20	84.4997	85.4248		20	-2.8906	-2.9648		20	1.7206
22	89.338	90.8632		22	-2.6095	-1.4959		22	1.2653
24	95.1183	96.5927		24	-0.6468	-1.1384		24	0.8267
26	100.483	101.607		26	-1.6017	-1.3441		26	1.4057
28	106.619	105.994		28	-0.5642	-1.1065		28	0.2241
30	110.729	109.405		30	-1.6704	-0.1065		30	1.4988
32	116.83	113.505		32	-0.1578	-0.0585		32	1.5204
34	121.036	118.761		34	-0.6035	0.7083		34	0.466
36	123.987	122.062		36	-0.7739	0.612		36	2.0687
38	127.326	124.3		38	0.0931	-0.6493		38	0.7719
40	130.18	127.505		40	0.1632	0.5064		40	1.6602
42	132.21	129.285		42	0.7873	-0.2561		42	0.875
44	134.478	132.653		44	0.5302	0.938		44	1.5018
46	137.301	134.425		46	0.7315	0.9463		46	1.6235
48	140.154	135.428		48	1.397	0.515		48	1.5752
50	140.857	137.432		50	0.4081	0.3639		50	1.3473
52	142.527	138.452		52	-0.3928	0.269		52	1.0264
54	143.987	140.561		54	0.4871	1.2974		54	0.7568
56	144.268	140.493		56	0.5658	1.2063		56	1.1657
58	145.767	141.342		58	-0.3063	0.2598		58	1.1688
60	146.308	141.784		60	0.6906	1.4832		60	-0.4887
62	146.875	144.049		62	0.7821	2.0394		62	0.5264
64	147.786	143.461		64	0.7197	2.3164		64	0.3564
66	148.542	144.917		66	0.6718	0.9789		66	0.3202
68	148.884	145.359		68	-0.5327	0.8505		68	0.1049
70	150.128	146.053		70	0.1251	-0.2247		70	0.5143
72	149.601	145.626		72	0.7061	1.0876		72	-0.3398
74	149.943	145.618		74	0.2805	0.2249		74	-0.2281
76	151.554	146.229		76	0.9493	0.83		76	-0.3101
78	151.114	147.689		78	0.243	1.922		78	-0.1129
80	153.305	147.63		80	1.009	0.2733		80	1.3061
82	152.725	149		82	0.3477	1.4616		82	0.4751
84	152.925	148.95		84	1.1293	0.2973		84	0.6597
86	153.512	148.436		86	1.0092	0.8918		86	-0.4882
88	152.487	150.062		88	1.0973	0.8064		88	1.1602
90	154.75	151.076		90	1.2697	-0.1611		90	0.3267
92	153.691	149.617		92	0.5067	0.1931		92	1.0204
94	155.056	150.081		94	0.9174	1.4899		94	0.5028
96	154.251	150.426		96	1.1335	1.5036		96	1.3695
98	154.993	150.717		98	0.7666	1.2344		98	0.5661
100	155.267	150.691		100	1.4641	1.2568		100	0.2593
102	155.293	150.918		102	0.8375	0.7706		102	0.8202
104	156.087	150.962		104	1.8074	1.4132		104	-0.7769
106	155.51	150.584		106	0.213	0.291		106	0.1049
108	156.242	152.217		108	0.6779	1.5527		108	-1.0853
110	155.796	151.571		110	0.7716	0.3392		110	0.8599
112	157.012	151.136		112	0.1443	1.6206		112	1.4057
114	158.119	151.493		114	0.4581	1.6311		114	1.0264
116	157.71	151.985		116	0.28	-0.8234		116	0.2568
118	156.849	151.074		118	1.1316	1.169		118	1.1693
120	157.746	152.02		120	0.0621	0.3763		120	0.6149
122	157.333	152.358		122	0.7316	1.153		122	-0.546
124	158.004	153.029		124	-0.2411	-0.1142		124	1.375
126	158.121	152.796		126	-0.3269	0.7216		126	-0.1366
128	158.194	152.469		128	0.4029	0.9597		128	-0.2286
130	158.626	152.95		130	-0.2038	1.681		130	0.7045
132	158.997	152.271		132	-0.7571	1.7162		132	-0.0863
134	156.742	154.167		134	-0.4776	1.2457		134	0.4147
136	158.943	154.018		136	0.8893	0.8013		136	0.3237
138	158.745	153.621		138	0.0697	1.4117		138	-0.5395
140	159.883	153.707		140	-0.2068	0.572		140	-0.4796
142	159.368	153.842		142	0.5028	1.3999		142	-0.3981
144	158.553	153.576		144	0.9052	0.7466		144	0.1597
146	159.069	154.094		146	-0.029	1.4548		146	-0.7794
148	158.875	153.549		148	1.1665	0.2625		148	-0.3428
150	159.699	153.974		150	0.511	0.381		150	-0.1763
152	160.169	153.994		152	0.9985	0.4368		152	-0.5556
154	159.504	154.728		154	1.0972	1.1616		154	-0.282
156	160.174	155.298		156	0.1113	1.2107		156	0.121
158	159.517	155.343		158	1.1919	1.5087		158	-0.1305
160	159.584	154.608		160	1.1513	1.4265		160	-0.88
162	160.262	155.486		162	0.4454	0.7912		162	-1.4972
164	160.904	154.679		164	0.2849	1.1347		164	-0.8856
166	159.078	154.302		166	0.8528	1.2158		166	-0.9344
168	159.828	154.803		168	0.6413	1.6024		168	-0.5973
170	159.139	154.114		170	1.4767	1.9193		170	-0.5314
172	160.012	153.836		172	0.6006	1.5275		172	-0.5883
174	159.375	155		174	0.3021	1.3045		174	0.457
176	160.141	155.866		176	0.0163	0.6687		176	0.6174
178	160.102	155.428		178	0.8355	1.232		178	-0.1854
180	160.698	155.572		180	0.0444	0.2209		180	1.3564
182	161.528	155.203		182	0.0763	0.4996		182	0.0626
184	160.361	155.836		184	-0.3954	1.3619		184	-0.3307
186	159.106	155.831		186	1.8619	0.8704		186	0.6723
188	160.285	155.361		188	0.7949	1.1283		188	-1.1949
190	160.544	155.418		190	0.1032	1.3037		190	0.7563
192	160.414	155.439		192	0.854	0.5047		192	0.4198
194	160.428	156.002		194	0.0728	0.8718		194	0.1049
196	160.456	155.581		196	1.7765	1.2399		196	1.1688
198	159.218	155.643		198	0.4318	0.3012		198	1.5571
200	160.628	156.551		200	-0.3497	1.1083		200	1.0168
202	160.041	156.265		202	-0.3549	0.4271		202	0.8116
204	159.706	156.281		204	-0.4114	0.3236		204	0.3212
206	160.726	157.2		206	-0.0401	1.7013		206	0.5687
208	160.24	155.914		208	0.0818	-0.8567		208	0.6632
210	160.439	155.963		210	0.8928	0.8789		210	0.1683
212	160.41	156.584		212	0.7218	0.4155		212	0.1537
214	160.176	156.3		214	0.1713	0.4303		214	0.4565
216	160.001	156.776		216	1.4859	0.9703		216	-0.4283
218	161.502	156.227		218	-0.448	0.0194		218	-0.6275
220	162.015	155.49		220	0.1871	0.6921		220	-0.4826
222	159.731	156.406		222	0.4092	0.5035		222	-0.1949
224	159.876	156.15		224	0.4532	1.4011		224	-0.1346
226	161.232	156.956		226	0.9639	0.3497		226	0.0113
228	162.112	156.237		228	0.6988	0.3515		228	-0.4887
230	161.423	155.899		230	-0.6737	0.0416		230	-0.3378
232	160.221	155.795		232	0.6538	0.6189		232	-0.034
234	160.625	156.099		234	0.969	1.2787		234	0.2025
236	161.071	156.246		236	0.6287	-0.7342		236	0.9172
238	160.784	155.858		238	-0.342	0.5867		238	-0.2794
240	161.765	156.59		240	0.5112	0.9621		240	0.6597
242	161.827	155.802		242	1.0429	0.5696		242	-0.7945
244	161.261	156.586		244	-0.4555	0.0059		244	-0.2855
246	161.368	157.543		246	0.1916	1.9854		246	-0.1255
248	159.822	156.897		248	0.3794	0.519		248	-0.8529
250	160.229	156.153		250	0.5799	1.351		250	0.5842
252	161.214	156.739		252	-0.1185	1.0282		252	-0.7487
254	160.895	156.72		254	-0.3291	1.155		254	-0.3343
256	160.417	157.091		256	-0.2382	0.2223		256	1.0053
258	161.412	157.736		258	0.4026	-0.1107		258	0.2694
260	161.55	156.575		260	0.8569	1.0896		260	0.6119
262	161.01	156.335		262	1.0895	0.1429		262	0.4172
264	160.433	156.357		264	0.6545	1.1796		264	-0.1431
266	161.022	157.346		266	0.8735	1.3297		266	0.5168
268	161.075	156.35		268	0.5299	1.8124		268	-0.1949
270	161.012	156.387		270	0.2988	0.8345		270	0.6235
272	161.44	156.315		272	0.5212	2.9179		272	0.1511
274	162.147	156.821		274	0.7114	2.191		274	0.3695
276	161.293	157.468		276	0.4791	1.1254		276	-0.1275
278	161.05	157.574		278	1.1117	0.7322		278	-0.0883
280	162.374	156.899		280	0.8623	0.0158		280	0.5626
282	162.285	157.109		282	1.0839	0.4172		282	0.3624
284	161.189	156.363		284	0.3722	0.2086		284	0.9962
286	161.654	156.328		286	1.5263	0.5312		286	1.0319
288	162.37	157.045		288	0.0805	0.8512		288	1.3599
290	163.364	158.788		290	0.4507	0.0344		290	1.957
292	165.894	163.569		292	-0.7161	-0.3021		292	1.7724
294	171.643	170.767		294	0.5649	1.1272		294	0.3564
296	173.554	174.179		296	-0.1914	0.326		296	0.5204
298	175.393	175.868		298	0.0063	1.7165		298	-0.2286
300	176.65	173.625		300	0.5909	1.7313		300	0.4419
302	174.214	170.839		302	0.3678	7.2326		302	0.5687
304	172.262	167.837		304	1.1562	6.5851		304	0.5692
306	168.698	163.973		306	4.708	10.2746		306	0.872
308	167.029	161.755		308	7.2414	13.9522		308	-1.7502
310	164.855	160.181		310	8.4836	11.3894		310	-4.1009
312	163.608	158.133		312	9.3193	10.6375		312	-5.2618
314	162.013	157.787		314	8.4615	9.0917		314	-5.6225
316	162.531	157.656		316	6.729	6.8774		316	-6.7679
318	161.483	156.558		318	4.2077	4.8606		318	-6.5309
320	162.023	157.448		320	3.1477	3.1131		320	-6.1859
322	160.926	157.351		322	3.7117	3.803		322	-4.625
324	161.412	156.036		324	2.7222	1.8632		324	-3.1008
326	160.008	156.381		326	1.6118	3.7074		326	-3.4731
328	161.16	156.134		328	1.2567	2.2579		328	-2.0128
330	159.945	154.919		330	1.4948	2.0791		330	-2.371
332	159.58	155.354		332	0.3286	1.9499		332	-1.7432
334	159.418	154.743		334	0.7623	0.2124		334	-1.7402
336	158.35	154.674		336	0.5175	1.1408		336	-1.9741
338	158.491	154.616		338	-0.1223	1.9144		338	-0.8458
340	158.558	153.634		340	1.5696	1.5129		340	-1.4374
342	158.456	153.63		342	-1.0238	0.898		342	-1.6401
344	158.284	154.259		344	0.5667	0.2294		344	-1.4339
346	158.427	153.901		346	0.7724	0.2746		346	-1.4947
348	157.796	153.57		348	-0.4454	1.2453		348	-1.292
350	158.142	153.816		350	0.1456	0.2719		350	-0.1768
352	157.127	153.151		352	0.7718	0.3381		352	-2.037
354	156.846	152.77		354	-0.0381	-0.1673		354	-1.4761
356	156.127	152.302		356	-0.8182	-0.7578		356	-1.6069
358	155.894	153.068		358	-0.9401	0.3638		358	-1.037
360	154.78	151.305		360	-0.1928	-0.0722		360	-1.1824
362	156.312	150.887		362	-0.8227	0.1132		362	-0.9374
364	155.539	151.963		364	-1.3448	0.2172		364	-1.0244
366	155.954	150.628		366	-0.7471	0.412		366	-0.3644
368	154.455	150.78		368	-0.5953	0.4843		368	-0.5732
370	155.945	151.92		370	-0.4664	-0.6028		370	-0.2945
372	155.207	150.732		372	0.8963	0.3754		372	-0.1285
374	155.234	151.009		374	0.5127	0.7063		374	-0.8891
376	154.196	150.27		376	0.375	1.7867		376	-0.7855
378	154.772	150.896		378	-0.9575	0.5978		378	-0.9887
380	155.082	150.407		380	-0.8404	-0.0176		380	-0.3916
382	154.547	150.121		382	0.3745	-0.3484		382	-0.9832
384	154.771	149.946		384	-0.5243	-0.7065		384	-1.1461
386	153.488	150.663		386	-1.2747	0.1524		386	-1.2824
388	154.052	150.077		388	-0.4869	0.1667		388	-0.2855
390	153.174	149.35		390	-0.7158	0.2224		390	-0.5943
392	153.121	149.546		392	-0.6036	0.006		392	-1.1824
394	153.694	150.269		394	-0.8253	-0.2854		394	-1.2437
396	152.978	149.253		396	-0.9175	-0.9311		396	-0.0913
398	152.526	149.301		398	-1.2014	0.0858		398	-0.5792
400	153.029	149.203		400	-0.4141	-0.2276		400	-0.7276
	154.168	148.943			-1.2789	0.9281			-0.7407
	154.371	149.745			-1.5845	-0.0199			-1.7885
	152.758	147.883			-0.371	-0.0417			-1.9857
	153.018	149.043			-0.8677	-0.9118			-1.8428
	152.939	148.764			-0.4505	-0.4735			-0.9887
	153.492	149.217			0.1764	-0.2648			-1.1859
	152.566	149.241			-0.7773	0.1524			-2.2794
	152.94	149.816			-0.897	-1.4099			-1.6406
	153.241	148.467			-0.8794	-0.6518			-1.6039
	152.617	148.392			-0.1151	-0.4693			-1.4248
	151.356	149.831			-1.2208	0.5218			-2.4912
	152.492	148.966			0.1528	-0.6039			-2.3307
	151.526	148.3			-0.5232	-0.5161			-1.7457
	152.249	148.524			-1.1356	0.5957			-1.1788
	153.085	148.911			-1.5615	-1.0501			-1.4429
	151.602	148.627			-1.1255	-0.9232			-0.4399
	151.563	149.037			-1.7681	-0.2057			-0.9374
	152.888	148.912			-1.3439	0.6225			-0.5853
	152.452	147.778			-0.3461	-0.1035			-0.6889
	151.372	148.496			-1.8288	1.3756			-0.9857
	151.566	148.042			-0.1873	-0.7582			-0.8941
	151.366	148.24			-1.2205	-0.4067			-1.2251
	151.062	147.038			-0.676	-0.1846			-1.3886
	151.293	147.968			-1.0473	-0.3722			-1.5012
	151.214	146.988			-0.7978	-0.4871			-0.6436
	151.674	147.198			-0.5761	-0.2219			-1.0792
	150.881	146.506			-0.8728	0.3971			-1.0345
	150.463	146.988			-1.6668	0.4359			-0.037
	149.833	146.958			-1.6144	-0.2379			-0.3826
	151.565	147.29			-1.5827	0.1327			-0.8826
	149.997	146.722			-0.2111	0.3954			-1.6949
	149.119	146.893			0.0065	-1.1489			-2.3826
	150.4	146.225			-1.325	-0.394			-1.2337
	150.296	146.27			-0.3331	-0.8387			-1.0038
	149.808	147.034			-1.0451	0.1939			0.0078
	149.695	146.87			-1.2495	0.4477			0.0168
	151.009	146.233			-0.9914	0.5172			-0.7855
	150.348	147.873			0.0539	0.0698			-1.2311
	150.942	147.016			-0.4365	-0.6183			-0.4399
	149.962	147.137			0.1186	-1.1154			-1.3277
	149.108	145.283			-0.1908	0.0654			-1.2794
	149.358	145.783			-1.1483	-0.8759			-1.3584
	150.438	145.962			-0.3455	-0.1163			-0.5767
	150.08	146.104			-0.6855	-0.0181			-0.6064
	149.2	145.775			-0.2183	-0.7669			-0.6637
	150.432	145.208			0.5822	-0.0322			-0.5973
	150.273	145.396			-1.5206	0.5111			-1.0229
					0.5657	0.4849			-0.9012
					-1.491	1.2205			-1.7769
					-0.6358	-0.3555			-1.5978
					-1.4625	-0.249			-0.5828
					-2.0749	-0.5046			-1.8343
					-1.3619	-1.3061			-0.9489
					-0.956	-0.9854			-1.789
					-2.8051	-1.3228			-0.4796
					-2.4109	0.4233			-1.791
					-0.4467	-0.5425			-0.4822
					-0.9879	-0.6313			-1.6828
					-0.9572	-0.7098			-2.0405
					-1.5672	-0.3917			-0.9399
					-1.3487	-1.161			-1.1824
					-1.4859	-0.482			-1.0495
					-0.7702	-0.5856			-1.0792
					-0.8371	-0.687			-2.0792
					-1.057	-0.7524			-1.4972
					-0.853	-0.4321			-1.292
					-1.4582	-0.5546			-1.2794
					-0.4496	-0.4951			-0.6889
					-1.1146	-0.7578			0.5053
					-0.9275	-0.9314			-0.1798
					-0.9639	-0.3205			-0.8861
					-1.4158	0.5407			-1.2945
									-0.3891
									-0.9741
									-0.8916
									-0.5853
									-1.3433
									-1.7347
									-0.7855
									-0.8403
									-1.5244
									-0.7427
									-1.1949
									-1.7794
									-0.8951
									-1.8861
									-1.1341
									-2.8343
									-2.0405
									-1.7311
									-2.0491
									-1.5309
									-1.4002
									-0.379
									-1.1366
									-1.0883
									-1.6914
									-0.3312
									-1.4364
									-0.5883
									-0.537
									-0.5918
									0.0626
									-0.3951
									-0.7794
									-1.537
									-0.7281
									-0.5883
									-2.0802
									-0.3644
									0.129
									-0.6974
									-1.0732
									-1.2855
									-1.7945
									0.2513
									-1.619
									-0.6924
									-1.3886
									-1.5792
									-1.3433
									-1.8312
									-1.3403
									-1.383
									-2.043
									-1.5405
									-1.1431
									-1.4283
									-1.3916
									-0.6884
									-1.7276
									-2.043
									-0.8368
									-0.9489
									-0.9313
									-1.9681
									-2.201
									-1.037
									-1.1889
									-1.5254
									-2.292
									-1.1527
									-1.4349
									-1.4374
									-1.2342
									-1.537
									-0.9852
									-0.043
									0.7628
									-0.4313
									-0.8428
									-0.1889
									-0.7739
									-0.9977
									-0.1401
									0.4147
									-1.3307
									-0.8826
									-0.4464
									-1.9344
									-0.6914
									-1.2618

## Sheet: Fig2b
500 nM Rpa1 on ssDNA				500 nM Rpa2 on ssDNA				500 nM Rpa3 on ssDNA
Time (s)	S1	S2		Time (s)	S1	S2		Time (s)	S1	S2
-10	-0.8085	-0.0219		-10	-0.8498	-0.1399		-10	-0.9532	-1.0508
-8	-0.8085	0.248		-8	-0.4994	-0.4395		-8	-1.2737	0.1093
-6	-0.5787	-0.5465		-6	-0.5749	-0.1002		-6	-1.4243	-0.0556
-4	-0.9981	-0.2922		-4	0.525	-0.4793		-4	-0.413	0.6294
-2	-0.3481	-0.742		-2	1.0504	-0.0793		-2	0.4451	0.6942
0	2.4917	0.2929		0	0.4757	0.0002		0	-0.69	-0.3802
2	5.7913	5.8978		2	-0.925	-0.0795		2	0.3262	-0.0702
4	16.442	13.9371		4	-1.0251	-1.8403		4	0.1921	0.3343
6	25.8506	24.8384		6	2.8001	-0.6996		6	0.9189	0.1942
8	35.1317	33.6383		8	2.5504	2.1006		8	-0.2073	-0.4954
10	40.7809	40.8179		10	4.1998	4.2406		10	-0.3495	1.0597
12	47.6106	46.4779		12	6.5999	7.0197		12	-0.7475	0.7143
14	50.9509	50.9273		14	9.3494	10.38		14	-1.1183	0.1847
16	55.9509	56.4931		16	12.2999	11.7402		16	-1.5126	0.8748
18	60.0709	59.7677		18	12.8248	14.6205		18	-1.5153	1.5994
20	62.5209	62.9572		20	14.6502	15.1408		20	-1.6132	0.5698
22	65.8411	67.748		22	16.2755	16.6		22	-1.7186	0.3143
24	69.4314	69.4974		24	19.8502	18.9197		24	-0.384	0.1042
26	70.7817	71.9123		26	20.8748	21.5209		26	-0.6159	-0.5161
28	71.4317	73.2085		28	23.325	23.2		28	-0.1793	0.7891
30	75.4213	75.4582		30	24.8006	24.8402		30	-0.19	0.5345
32	75.9707	77.2131		32	27.2493	26.6406		32	0.4523	1.2347
34	79.4514	79.9879		34	29.4503	28.1402		34	0.4533	1.1147
36	80.6015	81.6023		36	30.7506	31.1008		36	-0.6473	0.5097
38	80.6019	82.573		38	31.4495	30.8402		38	1.0082	1.1446
40	83.1009	85.248		40	33.8748	32.9004		40	-0.1387	2.1341
42	85.2011	85.2232		42	35.0257	33.8201		42	-0.6473	1.2248
44	86.3508	87.3279		44	35.5252	36.4207		44	-0.0132	1.9792
46	88.5013	87.5783		46	38.7999	38.0601		46	0.3421	1.3438
48	90.5019	90.5435		48	40.6505	40.2603		48	-0.6469	1.0889
50	90.1116	92.1135		50	42.6248	41.6804		50	0.084	2.1093
52	91.7715	92.8433		52	43.1995	42.3199		52	1.0188	1.9339
54	93.9317	95.8181		54	44.0001	42.8609		54	-0.1132	1.5936
56	96.2015	95.3775		56	46.6749	45.8209		56	0.0509	0.729
58	97.5215	97.4023		58	48.6007	47.5398		58	1.0188	1.0688
60	96.3808	98.8925		60	49.1248	50.0201		60	0.4792	2.2442
62	98.8321	101.578		62	50.325	51.7398		62	1.0529	0.6837
64	100.132	101.538		64	52.4998	51.1804		64	0.3507	0.9244
66	101.011	101.358		66	52.9246	53.2804		66	1.3507	2.9196
68	103.521	104.233		68	54.1253	54.7205		68	0.3582	2.7843
70	103.712	104.848		70	55.4505	55.0603		70	0.9106	1.4339
72	106.362	106.438		72	59.1502	56.8207		72	-0.3495	1.4998
74	106.961	107.908		74	59.1998	57.2203		74	0.0895	2.054
76	108.441	107.488		76	60.7996	60.4209		76	1.0447	1.3544
78	109.782	108.858		78	60.8758	60.1998		78	0.6267	3.4692
80	109.341	111.823		80	61.6749	61.7402		80	0.9554	1.925
82	111.121	112.472		82	63.3245	62.5802		82	-0.752	1.9444
84	112.891	114.348		84	64.5001	64.5207		84	-0.1524	1.9992
86	113.921	113.153		86	66.325	66.4402		86	1.3155	1.269
88	113.982	116.013		88	67.3758	67.4408		88	0.4585	2.23
90	116.671	115.608		90	67.1256	66.8203		90	0.8786	2.1599
92	117.011	118.952		92	69.0006	69.4804		92	0.0499	2.005
94	118.212	118.628		94	70.7254	69.9012		94	0.9837	2.749
96	117.381	118.647		96	71.4503	71.7008		96	1.4189	1.7248
98	119.801	120.017		98	73.1749	72.9603		98	2.1422	0.9992
100	120.721	121.173		100	74.7757	74.5601		100	1.1236	1.5988
102	122.181	121.843		102	75.4246	75.0203		102	1.4182	1.7442
104	122.021	125.438		104	76.7249	75.74		104	0.5529	1.954
106	123.821	123.728		106	77.9002	78.0006		106	0.8155	2.3696
108	124.612	125.628		108	77.6507	79.4205		108	1.5185	2.0192
110	125.002	127.252		110	80.0003	80.3203		110	0.9527	2.7891
112	125.051	128.038		112	82.7506	81.3806		112	0.1815	2.27
114	126.521	127.873		114	82.9005	81.3406		114	1.8131	2.1141
116	128.401	128.938		116	83.9244	83.6201		116	1.0219	2.1188
118	127.601	131.048		118	84.7005	84.08		118	1.4131	2.2343
120	130.762	131.798		120	86.5245	85.2396		120	1.4386	2.045
122	131.661	131.628		122	86.4749	86.0806		122	1.7293	3.5097
124	131.202	132.783		124	88.2247	87.78		124	1.9527	3.3643
126	132.732	133.093		126	89.0501	88.8197		126	2.3162	2.5889
128	133.611	134.993		128	90.2755	89.0601		128	2.8507	2.4798
130	134.592	134.253		130	92.4246	90.2806		130	1.5188	1.8496
132	134.962	134.678		132	92.0745	91.5004		132	1.8186	1.8296
134	135.231	137.718		134	92.8997	91.1806		134	1.4182	2.9292
136	136.321	136.682		136	95.0008	93.6404		136	1.2074	3.2796
138	137.371	138.182		138	95.525	93.3806		138	1.7242	2.5893
140	137.082	138.462		140	94.8502	93.7408		140	0.7501	3.1446
142	137.202	139.298		142	97.0247	95.8396		142	1.9523	2.3696
144	139.481	140.368		144	98.3494	96.6597		144	0.8217	2.8897
146	140.421	141.618		146	98.8494	98.5004		146	0.4244	1.955
148	139.511	141.527		148	100.601	97.2		148	0.7129	2.6694
150	140.741	141.898		150	100.25	97.5603		150	0.1556	2.279
152	141.291	141.983		152	100.826	98.8012		152	1.0788	2.4597
154	143.191	142.702		154	102.325	98.8804		154	2.1784	2.7452
156	142.492	143.118		156	102.425	100.381		156	1.3186	2.3849
158	142.801	144.203		158	103.676	101.02		158	1.839	2.8696
160	144.611	145.603		160	105.7	102.56		160	1.7576	1.4744
162	144.301	145.523		162	104.45	104.461		162	1.7156	3.2496
164	146.831	146.318		164	106.175	103.74		164	1.8262	1.6746
166	145.361	147.028		166	106.925	104.1		166	0.9158	2.5698
168	148.052	146.968		168	107.65	106.02		168	1.2759	2.3048
170	148.082	147.587		170	109.975	106.62		170	1.6556	2.9692
172	148.891	149.708		172	109.85	106.74		172	1.2418	2.6446
174	147.851	150.118		174	111.375	107.08		174	2.0956	2.4798
176	149.152	149.252		176	111.325	108.76		176	2.4503	2.1198
178	150.131	149.912		178	111.875	109.621		178	0.9813	3.8448
180	151.661	149.878		180	111.35	108.86		180	1.0843	2.4244
182	149.971	150.783		182	113.4	110.72		182	2.4478	2.9744
184	150.381	151.062		184	114.824	110.801		184	0.9588	2.8845
186	150.832	151.017		186	114.7	111.28		186	1.085	3.4649
188	151.901	152.628		188	115.475	110.96		188	1.9161	3.0641
190	152.761	153.683		190	115.85	113.38		190	1.9503	2.6446
192	153.762	153.913		192	116.025	113.64		192	1.0529	2.6599
194	153.611	154.744		194	116.6	114.141		194	1.8841	1.5546
196	153.411	153.588		196	118.3	114.96		196	2.4758	2.5845
198	154.682	154.393		198	118.15	115.701		198	1.3933	3.18
200	155.231	156.307		200	118.525	118.401		200	1.3155	2.4845
202	155.502	155.578		202	119.225	118.06		202	1.2562	1.819
204	155.301	155.053		204	118.951	117.56		204	2.3414	2.6895
206	153.721	156.478		206	119.975	117.84		206	0.6215	1.2147
208	155.941	156.542		208	122.324	117.68		208	1.2501	1.1895
210	156.452	157.282		210	121.575	118.6		210	1.9472	3.0998
212	157.181	157.597		212	120.826	119.181		212	2.147	3.094
214	159.691	158.578		214	122.275	120.58		214	1.8217	1.8397
216	158.741	158.418		216	123.326	121.341		216	2.4472	2.2548
218	158.392	160.393		218	122.775	122.381		218	1.9578	2.9296
220	158.691	159.868		220	123.775	123.461		220	1.6129	3.454
222	159.132	160.303		222	124.126	123.061		222	2.4558	2.3091
224	160.592	159.077		224	125.576	123.021		224	1.5788	1.8296
226	159.951	161.198		226	126.775	123.6		226	1.9554	2.1188
228	159.412	159.933		228	125.55	125.12		228	2.0499	3.5546
230	160.141	161.128		230	127.525	124.54		230	1.3817	2.269
232	160.361	161.858		232	127.15	126.6		232	2.7242	1.9798
234	160.792	160.938		234	128.275	125.6		234	1.5767	2.4897
236	161.941	162.602		236	128.025	126.74		236	2.2266	1.8992
238	162.091	163.313		238	127.925	127.18		238	2.8421	1.7895
240	162.371	162.678		240	128.775	127.72		240	1.3293	1.6895
242	161.831	161.719		242	129.075	128.52		242	2.3762	2.6542
244	162.221	164.988		244	130.925	128.301		244	2.2501	2.3448
246	163.622	163.282		246	130.825	128.361		246	2.3476	1.4692
248	163.501	164.588		248	130.825	129.701		248	2.4823	2.3544
250	164.132	163.719		250	131.675	130.02		250	3.2897	0.2843
252	163.311	163.939		252	131.475	130.161		252	1.8527	2.1046
254	164.662	163.858		254	131.475	131.46		254	1.9954	2.1641
256	164.732	163.853		256	132.325	132.581		256	2.1053	1.4692
258	164.431	164.513		258	131.35	132.78		258	1.7845	2.9444
260	164.551	165.107		260	132.475	132.461		260	1.3207	3.4397
262	163.152	167.042		262	133.451	132.06		262	1.4523	3.0498
264	165.751	166.433		264	133.375	132.58		264	0.8445	3.2
266	165.882	165.538		266	134.4	133.481		266	2.8817	2.4792
268	166.471	165.998		268	135.676	133.96		268	1.6215	2.819
270	166.371	166.213		270	134.275	133.16		270	2.024	1.7591
272	166.981	165.973		272	134.85	133.661		272	2.4503	1.5798
274	165.271	165.888		274	135.9	133.581		274	1.81	1.6389
276	165.662	167.062		276	136.074	134.82		276	2.779	2.9145
278	167.041	166.723		278	137.325	135.241		278	2.2531	1.9391
280	167.092	167.038		280	136.475	135.14		280	1.7897	2.9298
282	166.641	167.248		282	136.475	135.421		282	1.9823	2.5192
284	167.021	166.813		284	138.075	135.22		284	2.0523	1.7347
286	167.831	166.583		286	138.65	135.161		286	1.8162	2.0994
288	168.962	167.153		288	138.5	136.941		288	1.4182	2.7099
290	167.911	167.367		290	139.675	136.68		290	2.1474	2.1552
292	169.141	168.098		292	138.599	137.041		292	0.9244	3.1446
294	168.592	168.038		294	138.4	138.46		294	1.4441	2.5498
296	169.521	167.798		296	135.926	137.3		296	1.2263	1.4393
298	167.842	168.488		298	136.6	138.46		298	2.2074	1.0798
300	167.822	168.237		300	136.05	138.38		300	2.3872	1.5788
302	169.051	169.733		302	140.1	140.161		302	2.2811	3.6694
304	164.602	165.988		304	141.15	143.54		304	1.81	1.8938
306	163.352	163.998		306	142.2	143.981		306	1.0757	0.9196
308	159.311	160.553		308	142.6	142.3		308	0.9761	2.2147
310	160.872	160.328		310	142.1	140.88		310	1.8579	2.2442
312	161.872	161.008		312	140.9	139.401		312	1.8507	2.249
314	161.661	161.727		314	140.525	138.521		314	2.0529	2.7694
316	163.051	160.203		316	139.951	138.361		316	2.3796	2.9798
318	163.152	160.643		318	140.451	137.981		318	1.9131	3.1446
320	163.121	162.072		320	139.5	138.18		320	1.587	1.8095
322	163.272	162.017		322	138.25	136.46		322	1.7221	3.0298
324	161.422	162.492		324	137.525	135.22		324	2.1078	3.4393
326	161.981	161.748		326	137.674	134.48		326	2.1839	2.6446
328	163.54	160.848		328	137.875	134.42		328	2.3497	1.329
330	160.421	161.198		330	137.35	132.82		330	2.3186	2.8438
332	160.721	160.698		332	136.2	133.261		332	1.9523	2.3349
334	160.621	162.593		334	134.849	133.161		334	1.7842	1.6899
336	161.171	161.633		336	136.001	134.8		336	1.5499	1.3897
338	160.641	161.733		338	135.275	133.38		338	1.8527	1.1552
340	161.651	161.118		340	134.45	132.821		340	1.4868	1.4391
342	159.571	160.328		342	134.525	132.561		342	1.5712	0.3696
344	160.571	160.448		344	133.925	132.4		344	2.158	1.9645
346	160.291	158.738		346	133.275	130.64		346	0.4213	0.7347
348	159.912	159.253		348	133.475	130.46		348	1.1443	1.2048
350	158.962	159.628		350	134.2	130.06		350	0.3558	1.1641
352	158.461	159.433		352	133.275	130.141		352	0.7104	1.2095
354	159.562	159.268		354	133.55	130.421		354	1.3841	2.6593
356	159.331	159.213		356	133.576	131.5		356	1.4782	2.9992
358	158.691	158.428		358	132.35	129.881		358	1.8238	2.7649
360	158.081	156.838		360	132.325	129.38		360	1.0133	0.545
362	157.302	157.923		362	131.775	128.62		362	0.779	2.1841
364	157.051	158.297		364	131.3	130.74		364	1.6839	2.2796
366	158.421	158.373		366	130.225	129.3		366	0.5901	2.3643
368	157.001	158.757		368	131.075	129.84		368	0.8414	2.4944
370	156.802	157.803		370	131.475	129.72		370	0.6267	2.649
372	156.781	157.542		372	130.65	128.98		372	-0.0177	-0.2405
374	157.111	156.573		374	130.9	128.72		374	0.1102	0.319
376	156.401	157.613		376	131.65	128.8		376	1.1866	1.4744
378	157.722	156.573		378	130.625	126.78		378	0.1153	2.0794
380	155.592	155.968		380	130.3	128.08		380	0.81	1.6341
382	157.381	157.233		382	129.625	127.621		382	1.5864	1.3897
384	156.171	155.943		384	130.2	128.601		384	0.2917	2.6294
386	155.591	155.268		386	129.9	127.881		386	-0.1503	2.3343
388	156.601	157.028		388	128.55	128.22		388	0.1846	2.1294
390	155.771	156.723		390	129.301	127.521		390	-0.5187	1.9597
392	155.271	154.808		392	128.225	127.14		392	0.8507	2.2942
394	154.812	155.203		394	128.749	127		394	0.2129	1.5647
396	155.932	155.583		396	128.8	126.841		396	0.6205	-0.1452
398	155.121	156.488		398	130.4	126.08		398	-0.5787	1.3639
400	154.742	155.962		400	130.15	127.441		400	-0.0811	1.8544
	155.792	154.683			128.4	126.76			-1.1865	2.1093
	154.622	156.058			128.75	124.801			0.5444	1.749
	155.112	155.878			127.725	126.46			-0.2124	0.9692
	154.171	153.748			127.55	124.741			0.1815	0.7748
	152.77	154.708			128.25	123.56			0.1184	1.3748
	152.601	154.318			127.775	126.181			-2.5071	1.7442
	153.272	154.273			127.275	124.74			-1.7896	0.4444
	153.691	154.438			127.775	124.58			-0.8847	2.4645
	152.921	154.503			127.7	126.981			-0.5218	1.5046
	154.121	154.428			128	125.02			0.5757	0.3548
	152.861	154.403			126.926	124.76			0.1267	1.5746
	153.541	155.073			126.974	124.98			-1.3754	0.7296
	154.401	152.813			125.575	124.24			-1.0497	0.9196
	153.671	153.349			125.975	124.34			-0.8892	0.6198
	152.872	153.048			126.75	124.36			-1.405	0.5345
	153.751	153.792			126.05	124.44			-1.1955	0.8696
	153.051	153.383			126.2	123.26			-0.8161	1.1498
	150.641	153.798			125.225	124.58			0.0788	1.9145
	152.191	153.448			126.3	123.22			-1.8368	2.0097
	151.422	153.658			126.525	124.4			-1.3871	0.6542
	152.882	152.168			126.925	123.6			-1.5818	1.3591
	152.421	153.613			124.924	122.78			-1.6845	-0.4407
	152.871	153.183			125.399	123.44			-1.7585	0.7589
	152.661	153.758			125.724	121.961			-0.476	1.5093
	152.371	152.893			126.426	122.8			-0.5839	1.5498
	152.671	152.243			125.024	122.981			-0.9181	0.3095
	152.531	153.038			126.375	123.501			-1.2158	1.454
	152.04	152.578			126.025	123.48			-0.8557	0.9944
	150.561	151.853			126.3	122.82			-0.9075	2.1643
	151.012	152.283			125.1	121.821			-0.9181	1.045
	151.031	153.063			125.325	121.901			-1.1814	-0.1252
	150.531	152.138			124.65	123.441			-1.0187	1.0145
	151.431	152.113			124.9	122.781			-0.8206	1.729
	150.982	152.498			125.975	123.28			-1.0132	0.5599
	150.831	153.148			125.601	122.98			-1.1534	1.2542
	152.361	152.403			124.451	121.961			-1.1132	1.1542
	151.181	151.533			124.95	120.94			-0.1586	0.5994
	149.721	152.043			124.4	122.481			-1.2097	1.6393
	149.361	152.953			124.275	120.641			-1.7124	2.5192
	150.892	151.553			124.175	120.14			-2.1845	-0.3558
	152.272	150.708			122.575	121.2			-0.9212	1.4591
	150.311	149.447			124.074	120.9			-0.0811	1.6242
	150.891	149.803			122.875	120.9			0.1505	-0.3306
	150.411	150.758			123.35	121.82			-1.0808	0.5845
	150.611	150.102			122.575	120.98			-0.6524	0.9492
	148.611	151.163			124.05	121.441			-0.4843	-0.3653
	151.302	151.183			122.325	120.921			-2.0081	-0.9107
	149.341	151.447			122.7	120.42			-0.4556	0.2089
	150.301	150.412			122.875	120.16			0.1133	-0.6756
	150.671	150.077			123.275	119.541			-0.6762	0.3595
	150.471	149.273			123.325	118.98			-0.2585	-1.0454
	148.511	150.313			122.9	119.58			-1.0787	0.1841
	150.452	150.708			121.801	119.121			-0.9812	0.5097
	149.941	150.133			121.525	119.74			-1.6183	1.6399
	150.752	149.978			123.5	119.181			-1.0559	0.405
	148.691	150.388			121.725	120.32			-0.6411	0.2099
	151.221	150.328			120.9	118.9			-1.1814	0.9992
	150.482	152.308			121.251	119.441			-1.4243	-0.0502
	149.021	150.953			121.75	120.901			-1.476	-0.1552
	149.231	149.978			121.475	118.78			-1.3847	0.9496
	148.862	149.578			122.1	119.721			-0.7926	-0.1603
	148.991	150.413			121.525	118.56			-1.2789	0.9391
	149.112	149.638			121.925	117.4			-0.8526	-0.2704
	148.322	149.213			120.375	119.04			-1.6132	-0.2306
	148.851	149.107			120.8	118.1			-0.9471	0.4692
	147.471	150.208			121.45	118.841			-0.6493	-0.1351
	146.751	149.027			121.474	118.88			-1.8867	-0.0851
	148.542	149.358			121.1	118.92			-3.2362	0.1494
	147.502	149.098			120.375	118.86			-2.8902	1.1599
	148.122	149.558			120.975	119.301			-1.4212	0.2647
	147.831	149.604			120.899	119.48			-1.5787	1.7442
	149.671	149.313			121	117.38			-1.8871	0.5494
	148.871	148.688			119.825	118.1			0.1839	0.1446
	148.471	148.998							-2.3733	0.3448
	149.071	149.663							-1.7606	0.2099
	148.171	149.843							-0.8816	0.7901
	148.371	150.443							-0.7292	-0.4202
	148.171	148.843							-1.6656	0.1936
	147.971	149.943							-2.6869	0.6694
									-2.0849	-0.0107
									-1.0105	0.4091
									-0.9615	1.4296
									0.5565	3.3996
									0.658	2.1343
									0.0636	1.1351
									-0.1869	1.1246
									-0.9395	0.5087
									-1.9867	0.5994
									-0.6473	0.5698
									-1.4812	0.4798
									-1.4781	0.0893
									-5.9553	-2.7758
									-4.9532	-3.4254
									-2.5705	-1.1905
									-1.8557	-0.596
									-1.5818	-1.0355
									-2.0904	1.5492
									-1.8703	0.4444
									-1.2292	0.2296
									-2.4822	-0.2611
									-0.7844	0.1647
									-0.7789	1.2901
									-2.558	0.3601
									-1.445	-0.3859
									-3.0019	0.6099
									-2.9035	0.2895
									-2.0735	-0.2452
									-2.2469	0.3843
									-1.5894	0.5046
									-1.9757	-0.4454
									-2.2189	0.7099
									-2.2189	0.3591
									-3.0156	-0.5804
									-1.9522	0.7796
									-2.0787	-0.5855
									-3.0839	0.595
									-2.8413	1.1994
									-1.6662	0.6694
									-1.8785	0.7442
									-2.0132	0.5899
									-2.355	1.1393
									-3.1783	1.679
									-2.1448	0.6895
									-2.3154	-0.3754
									-1.7499	0.2194
									-2.0422	-0.1603
									-2.9822	-0.4655
									-3.4898	-0.8359
									-2.5614	-0.1956
									-2.4105	-0.3601
									-1.8216	0.2194
									-2.2128	-0.201
									-2.4812	1.4798
									-3.3593	-0.231
									-2.7006	-0.3006
									-3.7073	0.0994
									-4.1473	0.1093
									-5.4126	0.2901
									-5.0552	0.3996
									-3.752	0.7796
									-3.1159	-0.0256
									-3.0004	0.8244
									-1.2561	0.0498
									-0.8444	-0.0556
									-1.7179	-1.2806
									-1.9105	-0.5804
									-2.1503	0.7347
									-1.721	0.3343
									-0.4553	0.0288
									-1.1132	1.1589
									-1.2896	-0.1256
									-2.1418	1.6198
									-1.6245	1.68
									-0.4181	1.5698
									-1.2158	0.3095
									-2.4095	0.4597
									-2.3867	-0.5556
									-1.855	-0.3554
									-0.8161	-0.4155
									-1.6162	1.5688
									-1.4501	-0.7558
									-0.4501	0.3544
									-0.6503	0.0988
									-0.1503	0.319
									-0.7499	1.3492
									-0.9501	-0.3006
									-1.6503	-0.2558
									-1.3495	0.1446
									-2.2499	0.044
									-0.9501	0.4444

## Sheet: Fig2c 
PabRPA on ssDNA 35mer														Tri-C on ssDNA 35mer
	0.1563 nM		0.3125 nM		0.625 nM		1.25 nM		2.5 nM		5 nM				15.625 nM			3.125 nM			6.25nM			12.5 nM			25 nM			50 nM			100 nM
Time (s)	S1	S2	S1	S2	S1	S2	S1	S2	S1	S2	S1	S2		Time (s)	S1	S2	S3	S1	S2	S3	S1	S2	S3	S1	S2	S3	S1	S2	S3	S1	S2	S3	Serie 1	Serie 2	Serie 3
1	-0.0001	0.0017	0.0029	0.0049	0.0059	0.0053	0.0054	0.0108	0.0033	0.0146	0.0067	0.0115		1	0.005	-0.009	-0.002	0.025	0.004	0.003	0.028	0.014	-0.001	0.026	0.018	0.026	0.029	0.031	0.033	0.014	0.012	0.023	0.021	0.017	0.03
11	0.0043	-0.0014	0.0054	0.005	0.0059	0.003	0.0067	0.0082	0.0117	0.012	0.0172	0.0184		11	0.001	-0.006	-0.004	0.02	0.006	0.003	0.032	0.017	0.001	0.025	0.024	0.019	0.03	0.036	0.04	0.027	0.03	0.037	0.045	0.053	0.067
21	0.0032	-0.001	0.0083	0.0067	0.0105	0.0075	0.0118	0.0135	0.02	0.0204	0.0327	0.0362		21	0.001	-0.009	-0.006	0.02	0.003	0.003	0.031	0.018	-0.001	0.026	0.023	0.019	0.036	0.041	0.048	0.041	0.046	0.057	0.07	0.088	0.114
31	0.0054	-0.0008	0.009	0.0085	0.0113	0.0071	0.0144	0.0169	0.0279	0.0297	0.0478	0.0516		31	0.003	-0.006	-0.003	0.024	0.007	0.003	0.036	0.021	0.003	0.035	0.029	0.026	0.043	0.051	0.056	0.054	0.066	0.082	0.102	0.131	0.168
41	0.0041	-0.0004	0.007	0.0084	0.014	0.0075	0.0195	0.0232	0.0354	0.0373	0.0634	0.0701		41	0.001	-0.007	-0.004	0.024	0.003	0.005	0.035	0.019	0.004	0.04	0.031	0.028	0.051	0.055	0.062	0.069	0.085	0.109	0.134	0.175	0.222
51	0.0042	0.0005	0.0094	0.0072	0.0153	0.0109	0.0245	0.0246	0.0429	0.0481	0.0757	0.0873		51	0.004	-0.003	-0.002	0.026	0.008	0.009	0.037	0.024	0.009	0.043	0.037	0.035	0.058	0.069	0.075	0.087	0.106	0.135	0.171	0.223	0.28
61	0.0025	-0.0008	0.009	0.011	0.0163	0.0133	0.0277	0.0311	0.05	0.0578	0.0913	0.1067		61	0.002	-0.004	-0.002	0.026	0.009	0.008	0.039	0.027	0.009	0.046	0.042	0.039	0.064	0.079	0.083	0.102	0.129	0.156	0.208	0.273	0.338
71	0.0036	0.0026	0.0088	0.0124	0.0182	0.0148	0.0295	0.0357	0.0584	0.0674	0.107	0.1259		71	0.004	-0.006	-0.001	0.03	0.009	0.01	0.043	0.028	0.011	0.051	0.048	0.043	0.075	0.089	0.098	0.123	0.15	0.186	0.249	0.323	0.399
81	0.0063	0.0051	0.0114	0.0142	0.0224	0.0165	0.0381	0.0407	0.0698	0.0785	0.1262	0.1462		81	0.007	-0.004	-0.003	0.031	0.011	0.009	0.048	0.028	0.011	0.056	0.05	0.045	0.081	0.097	0.104	0.143	0.171	0.208	0.292	0.376	0.46
91	0.0075	0.0022	0.0117	0.0115	0.0257	0.0177	0.0433	0.0449	0.0802	0.085	0.1437	0.1635		91	0.005	-0.004	0	0.032	0.012	0.013	0.048	0.03	0.016	0.055	0.054	0.052	0.089	0.105	0.119	0.16	0.196	0.24	0.333	0.43	0.525
101	0.0073	0.0027	0.0136	0.0126	0.0291	0.0213	0.0481	0.0493	0.0922	0.0983	0.1598	0.1837		101	0.008	-0.002	-0.001	0.033	0.015	0.009	0.051	0.035	0.014	0.063	0.06	0.055	0.102	0.114	0.125	0.183	0.222	0.262	0.376	0.487	0.584
111	0.0079	0.0035	0.0138	0.0152	0.0292	0.0236	0.0529	0.055	0.1021	0.1079	0.1774	0.2037		111	0.007	-0.002	-0.001	0.034	0.014	0.014	0.051	0.037	0.018	0.068	0.06	0.061	0.109	0.125	0.139	0.201	0.248	0.296	0.422	0.543	0.651
121	0.0091	0.0035	0.0164	0.0141	0.0334	0.0226	0.0607	0.0584	0.1122	0.1167	0.1965	0.2241		121	0.008	-0.001	0.002	0.038	0.018	0.017	0.055	0.041	0.021	0.077	0.069	0.063	0.121	0.136	0.148	0.227	0.273	0.323	0.47	0.6	0.714
131	0.0089	0.002	0.0154	0.0122	0.0357	0.024	0.0621	0.0599	0.1225	0.1254	0.214	0.2417		131	0.007	0.002	-0.001	0.037	0.019	0.013	0.056	0.042	0.021	0.08	0.074	0.065	0.13	0.149	0.157	0.248	0.299	0.349	0.516	0.658	0.776
141	0.0117	0.0034	0.0168	0.0157	0.0387	0.0276	0.0704	0.0691	0.1326	0.1351	0.2317	0.2641		141	0.01	-0.002	0.001	0.04	0.019	0.014	0.06	0.039	0.023	0.084	0.077	0.068	0.142	0.158	0.168	0.273	0.322	0.38	0.565	0.713	0.84
151	0.0111	0.0053	0.0172	0.0176	0.0406	0.0297	0.0754	0.073	0.1423	0.148	0.2486	0.2842		151	0.012	0.001	0	0.041	0.021	0.016	0.063	0.044	0.026	0.091	0.083	0.076	0.151	0.172	0.18	0.295	0.35	0.409	0.613	0.772	0.904
161	0.0099	0.0037	0.0157	0.0155	0.0403	0.0305	0.0763	0.0766	0.1511	0.1567	0.2657	0.3032		161	0.013	0.005	0.002	0.042	0.023	0.018	0.067	0.05	0.028	0.095	0.088	0.08	0.163	0.184	0.192	0.319	0.38	0.437	0.663	0.831	0.968
171	0.0092	0.0039	0.0186	0.018	0.0435	0.0334	0.0832	0.0795	0.1634	0.1659	0.2841	0.324		171	0.011	0.001	0.001	0.043	0.023	0.017	0.066	0.049	0.028	0.096	0.092	0.085	0.172	0.192	0.203	0.344	0.404	0.464	0.709	0.889	1.03
181	0.0122	0.0058	0.0208	0.0189	0.0479	0.0363	0.0921	0.0848	0.1744	0.1774	0.3054	0.3455		181	0.013	0.003	0.004	0.043	0.023	0.021	0.071	0.052	0.031	0.102	0.096	0.088	0.179	0.201	0.216	0.368	0.433	0.497	0.76	0.946	1.095
191	0.0162	0.0048	0.0223	0.0187	0.0524	0.0364	0.0993	0.09	0.1861	0.187	0.3248	0.363		191	0.014	0.004	0.002	0.047	0.023	0.021	0.073	0.055	0.032	0.114	0.101	0.09	0.197	0.214	0.223	0.394	0.462	0.525	0.81	1.003	1.156
201	0.0109	0.0029	0.0221	0.0185	0.0529	0.0381	0.1007	0.0916	0.1966	0.1944	0.3399	0.3841		201	0.014	0.006	0.004	0.047	0.027	0.022	0.075	0.058	0.035	0.119	0.108	0.095	0.206	0.228	0.233	0.417	0.488	0.556	0.86	1.064	1.217
211	0.0137	0.0047	0.0246	0.0223	0.0564	0.0419	0.1083	0.0965	0.208	0.2075	0.3585	0.4058		211	0.014	0.002	0.007	0.047	0.023	0.023	0.074	0.057	0.039	0.121	0.109	0.103	0.218	0.236	0.247	0.444	0.516	0.585	0.909	1.117	1.278
221	0.0133	0.007	0.0238	0.0227	0.0586	0.0455	0.1125	0.1043	0.2173	0.2201	0.3773	0.4303		221	0.015	0.005	0.004	0.051	0.027	0.021	0.082	0.061	0.038	0.13	0.118	0.103	0.23	0.25	0.257	0.471	0.545	0.613	0.962	1.175	1.336
231	0.016	0.0077	0.027	0.0223	0.0615	0.0449	0.1192	0.1096	0.2296	0.2274	0.398	0.4504		231	0.016	0.005	0.005	0.049	0.031	0.021	0.085	0.063	0.04	0.133	0.122	0.108	0.24	0.263	0.269	0.497	0.575	0.643	1.009	1.232	1.397
241	0.0175	0.0087	0.0277	0.023	0.066	0.0468	0.1252	0.113	0.2421	0.2387	0.4175	0.4719		241	0.016	0.007	0.004	0.051	0.031	0.021	0.087	0.066	0.037	0.138	0.126	0.112	0.254	0.274	0.279	0.523	0.604	0.67	1.058	1.286	1.452
251	0.0164	0.0072	0.0277	0.0259	0.0668	0.0481	0.1306	0.1189	0.2512	0.2507	0.4355	0.4928		251	0.018	0.007	0.007	0.054	0.03	0.024	0.091	0.066	0.042	0.145	0.132	0.119	0.266	0.285	0.293	0.549	0.631	0.704	1.107	1.338	1.51
261	0.0155	0.0087	0.0276	0.0257	0.0705	0.0521	0.1334	0.1224	0.2619	0.2592	0.4536	0.5125		261	0.018	0.008	0.005	0.055	0.033	0.027	0.094	0.07	0.045	0.152	0.137	0.124	0.277	0.299	0.302	0.577	0.662	0.732	1.158	1.397	1.566
271	0.0188	0.0084	0.0283	0.027	0.0706	0.0522	0.1403	0.1264	0.2731	0.2683	0.472	0.5331		271	0.02	0.01	0.006	0.059	0.036	0.026	0.096	0.074	0.045	0.159	0.142	0.125	0.291	0.31	0.313	0.605	0.689	0.761	1.207	1.45	1.619
281	0.0169	0.008	0.029	0.0265	0.0755	0.0532	0.1454	0.1309	0.2835	0.2788	0.4914	0.5538		281	0.019	0.009	0.007	0.059	0.035	0.027	0.098	0.078	0.048	0.167	0.146	0.129	0.303	0.321	0.324	0.632	0.72	0.792	1.254	1.502	1.676
291	0.0205	0.0096	0.0325	0.0286	0.078	0.0546	0.1533	0.136	0.2978	0.2917	0.5104	0.5756		291	0.023	0.012	0.01	0.065	0.04	0.03	0.105	0.081	0.052	0.176	0.152	0.133	0.321	0.337	0.338	0.66	0.752	0.824	1.305	1.558	1.731
301	0.0219	0.0082	0.034	0.0286	0.0823	0.0584	0.1606	0.1402	0.3089	0.3002	0.5312	0.5959		301	0.023	0.01	0.007	0.063	0.038	0.029	0.107	0.08	0.052	0.179	0.157	0.138	0.331	0.349	0.348	0.687	0.779	0.849	1.351	1.606	1.783
311	0.0204	0.0087	0.0357	0.0288	0.0847	0.0584	0.1651	0.1463	0.3178	0.31	0.5489	0.6186		311	0.024	0.012	0.005	0.066	0.042	0.028	0.11	0.085	0.052	0.184	0.166	0.141	0.344	0.361	0.356	0.713	0.809	0.878	1.398	1.66	1.833
321	0.0206	0.0109	0.0353	0.0326	0.0868	0.0633	0.1715	0.1512	0.3301	0.3221	0.569	0.6407		321	0.023	0.014	0.007	0.066	0.042	0.029	0.113	0.086	0.055	0.19	0.172	0.148	0.355	0.376	0.372	0.74	0.837	0.909	1.443	1.71	1.885
331	0.0204	0.0079	0.0354	0.0305	0.0894	0.0615	0.1747	0.1559	0.3406	0.329	0.5876	0.661		331	0.023	0.014	0.008	0.068	0.044	0.028	0.115	0.089	0.057	0.195	0.176	0.152	0.367	0.39	0.382	0.768	0.866	0.937	1.49	1.76	1.933
341	0.0223	0.0114	0.0358	0.0334	0.0916	0.0645	0.1808	0.1599	0.3513	0.3438	0.6057	0.6825		341	0.025	0.014	0.007	0.071	0.043	0.03	0.12	0.09	0.057	0.204	0.177	0.152	0.382	0.398	0.393	0.796	0.894	0.966	1.535	1.806	1.981
351	0.0207	0.0107	0.0367	0.0328	0.0927	0.0675	0.1856	0.1683	0.3606	0.3538	0.624	0.7037		351	0.025	0.013	0.009	0.072	0.043	0.033	0.121	0.093	0.059	0.209	0.183	0.156	0.394	0.409	0.402	0.823	0.922	0.999	1.58	1.853	2.031
361	0.0224	0.0105	0.0389	0.0348	0.0981	0.0695	0.1932	0.1729	0.371	0.365	0.6434	0.7276		361	0.028	0.016	0.009	0.076	0.047	0.03	0.127	0.096	0.06	0.221	0.19	0.16	0.412	0.423	0.415	0.854	0.952	1.027	1.625	1.9	2.075
371	0.0243	0.0153	0.0403	0.0363	0.1002	0.0728	0.1995	0.1754	0.3842	0.3746	0.6637	0.7469		371	0.028	0.017	0.011	0.074	0.049	0.036	0.129	0.103	0.065	0.226	0.194	0.166	0.424	0.438	0.43	0.878	0.982	1.056	1.666	1.949	2.123
381	0.0242	0.014	0.0408	0.0356	0.1023	0.0748	0.2036	0.1802	0.3956	0.3854	0.6819	0.7695		381	0.03	0.014	0.009	0.077	0.048	0.031	0.133	0.1	0.064	0.235	0.2	0.169	0.438	0.449	0.435	0.908	1.008	1.086	1.711	1.991	2.168
391	0.0261	0.0147	0.0428	0.0365	0.1054	0.0761	0.2104	0.1883	0.4056	0.395	0.701	0.7889		391	0.033	0.014	0.012	0.081	0.048	0.036	0.138	0.103	0.069	0.24	0.206	0.176	0.451	0.462	0.451	0.935	1.037	1.114	1.756	2.036	2.213
401	0.0254	0.0132	0.0438	0.037	0.108	0.0773	0.2166	0.1895	0.4184	0.4053	0.7215	0.8107		401	0.034	0.017	0.008	0.081	0.051	0.035	0.142	0.107	0.07	0.245	0.213	0.18	0.466	0.475	0.464	0.964	1.067	1.14	1.797	2.079	2.255
411	0.0262	0.0127	0.0433	0.0389	0.111	0.0775	0.2213	0.1931	0.4296	0.4146	0.7405	0.8324		411	0.034	0.019	0.011	0.085	0.056	0.038	0.148	0.111	0.07	0.251	0.219	0.185	0.476	0.49	0.475	0.992	1.097	1.171	1.84	2.124	2.299
421	0.0278	0.0136	0.0454	0.0409	0.1141	0.0803	0.2272	0.2013	0.4407	0.4244	0.76	0.854		421	0.031	0.018	0.012	0.084	0.051	0.041	0.146	0.111	0.073	0.259	0.22	0.189	0.49	0.5	0.484	1.017	1.122	1.197	1.877	2.164	2.34
431	0.0289	0.0129	0.0477	0.0401	0.1191	0.0813	0.2353	0.2046	0.4519	0.4354	0.7793	0.8727		431	0.035	0.017	0.012	0.088	0.053	0.04	0.153	0.114	0.075	0.269	0.227	0.19	0.508	0.514	0.495	1.044	1.154	1.225	1.918	2.208	2.381
441	0.028	0.014	0.0464	0.042	0.1206	0.0846	0.2396	0.2101	0.4632	0.4477	0.7972	0.8963		441	0.035	0.021	0.012	0.088	0.055	0.041	0.151	0.118	0.078	0.274	0.231	0.197	0.52	0.525	0.508	1.072	1.182	1.256	1.957	2.246	2.42
451	0.0277	0.0158	0.0492	0.0418	0.1223	0.0861	0.244	0.2147	0.4726	0.4574	0.8167	0.9187		451	0.034	0.023	0.01	0.09	0.057	0.041	0.156	0.12	0.078	0.281	0.236	0.198	0.534	0.539	0.518	1.096	1.211	1.284	1.997	2.286	2.46
461	0.0287	0.0147	0.0493	0.0417	0.1264	0.0887	0.2492	0.2168	0.4851	0.4659	0.8363	0.9384		461	0.038	0.021	0.012	0.094	0.058	0.04	0.163	0.124	0.078	0.291	0.247	0.204	0.55	0.555	0.527	1.129	1.237	1.307	2.037	2.327	2.496
471	0.0325	0.0146	0.0511	0.0447	0.1285	0.0887	0.2565	0.2232	0.4983	0.4772	0.8564	0.9591		471	0.036	0.02	0.014	0.093	0.057	0.042	0.164	0.123	0.081	0.293	0.248	0.208	0.56	0.567	0.542	1.153	1.265	1.34	2.074	2.362	2.537
481	0.0316	0.0149	0.052	0.0456	0.1308	0.0915	0.2621	0.2279	0.5089	0.4869	0.8736	0.9822		481	0.038	0.02	0.014	0.095	0.06	0.043	0.168	0.127	0.085	0.302	0.255	0.214	0.575	0.578	0.558	1.181	1.292	1.365	2.113	2.4	2.573
491	0.0328	0.0172	0.0542	0.0457	0.1353	0.0928	0.2658	0.2341	0.5208	0.4999	0.8955	1.0058		491	0.039	0.022	0.013	0.098	0.062	0.043	0.173	0.128	0.082	0.308	0.262	0.216	0.589	0.592	0.565	1.208	1.322	1.391	2.149	2.439	2.606
501	0.0306	0.0172	0.0532	0.0462	0.1361	0.0962	0.2732	0.239	0.5306	0.5085	0.9147	1.0242		501	0.043	0.024	0.015	0.103	0.063	0.044	0.179	0.133	0.087	0.318	0.266	0.223	0.609	0.607	0.579	1.233	1.35	1.42	2.188	2.476	2.643
511	0.033	0.0168	0.0568	0.0466	0.1419	0.0965	0.282	0.2425	0.547	0.518	0.9363	1.0461		511	0.041	0.025	0.012	0.1	0.064	0.043	0.178	0.137	0.087	0.325	0.272	0.224	0.619	0.618	0.585	1.259	1.376	1.445	2.22	2.512	2.676
521	0.0339	0.0168	0.0558	0.0495	0.1412	0.1005	0.285	0.2478	0.5558	0.5284	0.9525	1.0691		521	0.042	0.025	0.015	0.102	0.067	0.046	0.18	0.139	0.091	0.333	0.278	0.229	0.634	0.631	0.601	1.285	1.406	1.474	2.256	2.547	2.711
531	0.0335	0.0173	0.0576	0.0479	0.1475	0.1017	0.2925	0.2514	0.5687	0.5399	0.9728	1.0895		531	0.043	0.023	0.015	0.105	0.062	0.044	0.186	0.139	0.094	0.339	0.281	0.231	0.65	0.643	0.608	1.316	1.43	1.498	2.292	2.579	2.745
541	0.0357	0.0189	0.0598	0.0503	0.1491	0.1036	0.2977	0.2552	0.5798	0.548	0.9929	1.1115		541	0.044	0.026	0.016	0.108	0.068	0.047	0.191	0.143	0.097	0.346	0.289	0.237	0.662	0.661	0.621	1.341	1.458	1.525	2.326	2.613	2.777
551	0.0353	0.0173	0.0601	0.0507	0.1516	0.1059	0.3021	0.2602	0.5919	0.5595	1.012	1.1309		551	0.047	0.026	0.018	0.111	0.07	0.047	0.197	0.145	0.096	0.355	0.298	0.241	0.676	0.673	0.634	1.367	1.484	1.552	2.357	2.646	2.81
561	0.038	0.0207	0.0617	0.0506	0.1546	0.1089	0.3092	0.2666	0.601	0.57	1.0317	1.1526		561	0.05	0.027	0.017	0.114	0.071	0.047	0.2	0.146	0.098	0.363	0.3	0.246	0.694	0.686	0.648	1.395	1.51	1.579	2.392	2.676	2.841
571	0.0372	0.02	0.0621	0.0523	0.1575	0.109	0.3147	0.2702	0.6149	0.5786	1.0519	1.1733		571	0.049	0.027	0.017	0.116	0.072	0.047	0.203	0.15	0.099	0.368	0.305	0.251	0.706	0.699	0.657	1.419	1.536	1.6	2.422	2.708	2.869
581	0.0375	0.018	0.0631	0.0504	0.1588	0.1088	0.3189	0.2733	0.6242	0.5891	1.0691	1.1905		581	0.048	0.028	0.017	0.114	0.07	0.05	0.201	0.15	0.102	0.376	0.31	0.254	0.719	0.709	0.669	1.444	1.561	1.629	2.453	2.737	2.901
591	0.0396	0.0198	0.0654	0.0562	0.1639	0.1145	0.3253	0.2803	0.635	0.6034	1.0899	1.2174		591	0.051	0.03	0.017	0.119	0.076	0.049	0.21	0.156	0.102	0.389	0.316	0.256	0.736	0.725	0.679	1.471	1.59	1.654	2.487	2.771	2.929
601	0.039	0.0208	0.067	0.0555	0.1658	0.1154	0.3299	0.2863	0.6474	0.6091	1.1097	1.2363		601	0.049	0.029	0.016	0.119	0.073	0.049	0.212	0.158	0.102	0.392	0.322	0.258	0.75	0.737	0.69	1.497	1.615	1.679	2.516	2.799	2.957
611	0.0405	0.0222	0.0679	0.0551	0.1688	0.1152	0.3365	0.2904	0.6594	0.621	1.1303	1.2572		611	0.052	0.03	0.019	0.122	0.076	0.053	0.219	0.162	0.107	0.402	0.326	0.264	0.766	0.751	0.704	1.526	1.641	1.705	2.547	2.828	2.989
621	0.0393	0.0194	0.0681	0.0551	0.1709	0.1177	0.3445	0.2936	0.6704	0.6285	1.1494	1.2771		621	0.051	0.03	0.016	0.124	0.077	0.053	0.223	0.163	0.107	0.406	0.335	0.267	0.777	0.766	0.711	1.547	1.666	1.729	2.574	2.856	3.014
631	0.0407	0.0213	0.0699	0.0552	0.1742	0.1206	0.3484	0.2991	0.6836	0.6409	1.1686	1.2995		631	0.052	0.032	0.018	0.124	0.079	0.052	0.224	0.164	0.11	0.413	0.343	0.273	0.79	0.78	0.723	1.572	1.692	1.754	2.605	2.887	3.041
641	0.0433	0.0221	0.0728	0.0589	0.1786	0.1213	0.3568	0.3026	0.6958	0.6505	1.1884	1.321		641	0.055	0.032	0.018	0.129	0.08	0.054	0.231	0.167	0.112	0.424	0.347	0.28	0.807	0.793	0.737	1.6	1.717	1.779	2.636	2.915	3.069
651	0.0423	0.0209	0.0709	0.0575	0.1805	0.1255	0.3605	0.3073	0.7074	0.6608	1.2081	1.3412		651	0.055	0.031	0.018	0.129	0.082	0.054	0.232	0.173	0.113	0.428	0.353	0.283	0.82	0.806	0.748	1.622	1.742	1.802	2.66	2.94	3.095
661	0.0423	0.0234	0.0733	0.0589	0.1815	0.1242	0.3668	0.3125	0.718	0.6696	1.2261	1.362		661	0.057	0.033	0.018	0.13	0.083	0.056	0.236	0.176	0.111	0.439	0.358	0.285	0.836	0.819	0.756	1.647	1.765	1.825	2.689	2.968	3.121
671	0.0421	0.0232	0.0752	0.0597	0.1858	0.1266	0.3711	0.3157	0.7278	0.6807	1.2455	1.3809		671	0.055	0.033	0.018	0.132	0.084	0.055	0.238	0.174	0.116	0.447	0.36	0.291	0.849	0.829	0.768	1.672	1.789	1.847	2.713	2.992	3.145
681	0.0434	0.0241	0.0758	0.0614	0.1883	0.1284	0.3783	0.3216	0.7393	0.6902	1.2658	1.4035		681	0.058	0.034	0.018	0.136	0.086	0.056	0.245	0.179	0.117	0.455	0.367	0.295	0.865	0.843	0.78	1.695	1.813	1.872	2.744	3.018	3.172
691	0.0443	0.0223	0.0763	0.0595	0.1919	0.1309	0.3846	0.3252	0.7514	0.6978	1.2843	1.4213		691	0.058	0.035	0.017	0.138	0.088	0.055	0.249	0.184	0.116	0.46	0.372	0.293	0.88	0.858	0.788	1.72	1.839	1.891	2.769	3.043	3.195
701	0.0455	0.0247	0.0763	0.0635	0.195	0.1347	0.3899	0.3317	0.7631	0.7098	1.3041	1.443		701	0.06	0.037	0.017	0.142	0.089	0.057	0.253	0.185	0.121	0.47	0.382	0.301	0.893	0.872	0.8	1.744	1.863	1.917	2.797	3.071	3.22
711	0.0457	0.0248	0.0787	0.0627	0.1979	0.1341	0.3967	0.3358	0.7763	0.7203	1.3236	1.4643		711	0.062	0.036	0.02	0.142	0.087	0.058	0.257	0.186	0.125	0.476	0.387	0.305	0.91	0.883	0.813	1.768	1.887	1.941	2.82	3.092	3.245
721	0.0453	0.0238	0.0811	0.0608	0.2	0.134	0.4032	0.3382	0.7876	0.729	1.3419	1.484		721	0.059	0.036	0.018	0.143	0.088	0.056	0.259	0.19	0.123	0.481	0.392	0.308	0.922	0.897	0.822	1.791	1.907	1.961	2.844	3.116	3.267
731	0.046	0.0248	0.0793	0.0624	0.2015	0.1356	0.4065	0.3419	0.7981	0.7389	1.3615	1.5029		731	0.066	0.037	0.02	0.148	0.091	0.057	0.264	0.193	0.126	0.496	0.397	0.312	0.94	0.91	0.834	1.814	1.932	1.988	2.871	3.14	3.291
741	0.0488	0.0247	0.0833	0.065	0.2078	0.1382	0.4144	0.3483	0.8101	0.749	1.3806	1.5245		741	0.061	0.037	0.019	0.144	0.093	0.059	0.265	0.195	0.126	0.498	0.402	0.316	0.948	0.923	0.845	1.837	1.954	2.004	2.892	3.162	3.313
751	0.0496	0.0232	0.0834	0.0648	0.209	0.1405	0.4195	0.3517	0.8225	0.7578	1.3987	1.5448		751	0.065	0.039	0.02	0.151	0.094	0.06	0.271	0.201	0.128	0.509	0.407	0.322	0.967	0.935	0.859	1.861	1.977	2.031	2.917	3.186	3.338
761	0.0494	0.0259	0.0842	0.0685	0.2121	0.1444	0.4265	0.3586	0.8359	0.7704	1.4182	1.5666		761	0.067	0.038	0.02	0.152	0.094	0.061	0.277	0.201	0.131	0.515	0.411	0.328	0.981	0.946	0.869	1.885	2.001	2.05	2.942	3.206	3.36
771	0.0493	0.0246	0.0851	0.0689	0.2125	0.1461	0.4313	0.3642	0.8443	0.7813	1.4357	1.5882		771	0.069	0.038	0.02	0.156	0.093	0.06	0.281	0.206	0.131	0.524	0.42	0.329	0.994	0.961	0.878	1.909	2.024	2.072	2.967	3.228	3.381
781	0.0487	0.0231	0.0865	0.0677	0.2194	0.144	0.4361	0.366	0.858	0.7867	1.4568	1.6047		781	0.068	0.04	0.024	0.157	0.095	0.063	0.285	0.206	0.135	0.53	0.428	0.335	1.009	0.973	0.89	1.931	2.044	2.095	2.989	3.254	3.406
791	0.0529	0.024	0.0884	0.0661	0.22	0.1452	0.4439	0.3693	0.8681	0.7957	1.4772	1.6239		791	0.069	0.041	0.023	0.16	0.098	0.064	0.287	0.209	0.138	0.537	0.432	0.336	1.023	0.987	0.9	1.954	2.067	2.117	3.01	3.274	3.425
801	0.0519	0.0265	0.089	0.0708	0.2216	0.1515	0.4488	0.3773	0.8815	0.8093	1.4952	1.6475		801	0.071	0.039	0.022	0.165	0.099	0.064	0.294	0.21	0.139	0.551	0.434	0.343	1.039	0.999	0.91	1.974	2.086	2.138	3.031	3.292	3.448
811	0.0538	0.0252	0.0909	0.0696	0.2255	0.151	0.4543	0.38	0.8933	0.817	1.5157	1.6651		811	0.069	0.042	0.023	0.162	0.103	0.065	0.293	0.214	0.138	0.556	0.443	0.347	1.053	1.014	0.922	1.996	2.111	2.16	3.052	3.315	3.467
821	0.0509	0.0268	0.0885	0.0717	0.2274	0.1531	0.4582	0.387	0.9027	0.8274	1.5323	1.6859		821	0.072	0.042	0.025	0.165	0.102	0.064	0.298	0.217	0.14	0.566	0.45	0.353	1.067	1.026	0.933	2.018	2.135	2.18	3.074	3.336	3.487
831	0.0539	0.0277	0.0931	0.0727	0.2322	0.1557	0.465	0.3899	0.9157	0.8381	1.5519	1.7041		831	0.073	0.042	0.024	0.166	0.102	0.065	0.304	0.221	0.14	0.571	0.453	0.354	1.084	1.038	0.944	2.041	2.155	2.199	3.093	3.355	3.505
841	0.0512	0.0279	0.0918	0.0723	0.2344	0.1563	0.4699	0.3952	0.9262	0.8483	1.5685	1.7269		841	0.075	0.045	0.025	0.168	0.104	0.069	0.312	0.225	0.145	0.577	0.459	0.361	1.097	1.05	0.958	2.063	2.174	2.221	3.115	3.373	3.529
851	0.0565	0.0273	0.0942	0.0752	0.2379	0.1594	0.4784	0.4002	0.9398	0.8582	1.5899	1.7456		851	0.076	0.044	0.022	0.171	0.106	0.064	0.314	0.227	0.145	0.587	0.469	0.361	1.109	1.066	0.965	2.084	2.2	2.238	3.136	3.395	3.546
861	0.0561	0.0279	0.0963	0.0753	0.2423	0.1605	0.4851	0.4047	0.9537	0.8667	1.6126	1.7644		861	0.075	0.046	0.024	0.175	0.109	0.069	0.315	0.228	0.15	0.592	0.475	0.367	1.121	1.08	0.975	2.103	2.22	2.262	3.154	3.415	3.568
871	0.0568	0.0277	0.0962	0.0749	0.2447	0.1623	0.4879	0.4088	0.9619	0.8751	1.6282	1.7838		871	0.077	0.045	0.023	0.176	0.106	0.069	0.322	0.231	0.149	0.603	0.479	0.369	1.139	1.092	0.983	2.124	2.242	2.28	3.175	3.431	3.585
881	0.0563	0.0274	0.0964	0.0766	0.2447	0.1624	0.4949	0.4123	0.9735	0.8847	1.6477	1.804		881	0.076	0.046	0.025	0.177	0.11	0.071	0.324	0.236	0.154	0.611	0.488	0.374	1.152	1.104	0.998	2.147	2.259	2.299	3.193	3.452	3.605
891	0.0565	0.0279	0.0985	0.0758	0.2473	0.1644	0.5006	0.4181	0.9844	0.8957	1.6643	1.8209		891	0.079	0.047	0.026	0.179	0.109	0.071	0.327	0.237	0.156	0.621	0.49	0.381	1.166	1.116	1.008	2.165	2.281	2.32	3.214	3.47	3.626
901	0.0557	0.0279	0.0995	0.0789	0.2504	0.1664	0.5043	0.4207	0.9946	0.903	1.6815	1.8413		901	0.082	0.047	0.024	0.181	0.111	0.071	0.331	0.242	0.154	0.628	0.495	0.382	1.18	1.127	1.019	2.188	2.302	2.337	3.232	3.488	3.643
911	0.0589	0.0296	0.1004	0.0794	0.2544	0.1698	0.5128	0.4261	1.0091	0.9153	1.7027	1.8625		911	0.081	0.049	0.025	0.181	0.115	0.071	0.337	0.245	0.155	0.633	0.502	0.389	1.194	1.142	1.031	2.21	2.322	2.356	3.251	3.508	3.661
921	0.0586	0.0307	0.1029	0.079	0.2568	0.1715	0.5183	0.4305	1.0178	0.9238	1.7218	1.882		921	0.084	0.051	0.026	0.187	0.119	0.072	0.343	0.247	0.158	0.643	0.51	0.393	1.209	1.153	1.042	2.231	2.343	2.375	3.268	3.525	3.678
931	0.0604	0.0331	0.1051	0.0826	0.2585	0.1741	0.5239	0.4377	1.0307	0.9359	1.7402	1.8988		931	0.085	0.049	0.027	0.19	0.116	0.074	0.348	0.249	0.161	0.65	0.514	0.395	1.221	1.169	1.055	2.25	2.362	2.397	3.287	3.544	3.697
941	0.0613	0.0288	0.1049	0.0805	0.2626	0.1727	0.5307	0.4374	1.0428	0.9431	1.7569	1.9144		941	0.086	0.049	0.026	0.191	0.115	0.072	0.352	0.251	0.161	0.658	0.52	0.397	1.234	1.181	1.062	2.271	2.377	2.412	3.304	3.557	3.716
951	0.061	0.0307	0.1065	0.0836	0.2645	0.1764	0.5352	0.4444	1.0544	0.9546	1.7749	1.9364		951	0.084	0.05	0.027	0.193	0.121	0.075	0.355	0.255	0.165	0.666	0.527	0.402	1.248	1.195	1.072	2.29	2.399	2.431	3.319	3.577	3.731
961	0.0606	0.0277	0.1056	0.0818	0.2672	0.1763	0.5405	0.4485	1.0673	0.961	1.794	1.9524		961	0.088	0.051	0.029	0.197	0.119	0.074	0.358	0.256	0.165	0.679	0.531	0.405	1.265	1.202	1.08	2.308	2.417	2.45	3.338	3.591	3.751
971	0.0636	0.0318	0.1071	0.0847	0.2699	0.1798	0.5467	0.4516	1.0795	0.9721	1.8136	1.973		971	0.089	0.055	0.027	0.197	0.122	0.078	0.361	0.262	0.168	0.685	0.537	0.41	1.278	1.217	1.094	2.326	2.438	2.47	3.355	3.61	3.768
981	0.0626	0.0329	0.107	0.0863	0.2731	0.183	0.5528	0.4562	1.0902	0.9817	1.831	1.9902		981	0.09	0.052	0.027	0.201	0.123	0.075	0.365	0.263	0.167	0.689	0.542	0.414	1.292	1.228	1.104	2.346	2.454	2.487	3.372	3.624	3.785
991	0.0664	0.0303	0.1113	0.086	0.2785	0.1839	0.5609	0.4617	1.1036	0.992	1.8488	2.0095		991	0.091	0.053	0.025	0.203	0.123	0.074	0.372	0.266	0.169	0.7	0.549	0.419	1.305	1.24	1.115	2.366	2.473	2.503	3.388	3.642	3.8
1001	0.0639	0.0322	0.1117	0.0881	0.2789	0.1859	0.5649	0.4653	1.1145	1.0019	1.8681	2.025		1001	0.092	0.053	0.026	0.205	0.124	0.077	0.374	0.267	0.17	0.707	0.553	0.422	1.317	1.252	1.124	2.384	2.49	2.52	3.405	3.658	3.816
1011	0.0644	0.03	0.1129	0.0862	0.2815	0.1857	0.5695	0.4695	1.1251	1.0078	1.8855	2.0421		1011	0.092	0.055	0.029	0.207	0.128	0.077	0.382	0.272	0.173	0.711	0.562	0.425	1.329	1.266	1.137	2.403	2.51	2.542	3.421	3.674	3.834
1021	0.0662	0.0335	0.1131	0.0903	0.2837	0.1889	0.5748	0.4746	1.1367	1.0205	1.9022	2.0636		1021	0.093	0.056	0.029	0.207	0.129	0.079	0.386	0.273	0.176	0.723	0.568	0.432	1.343	1.28	1.146	2.421	2.525	2.559	3.436	3.688	3.851
1031	0.0684	0.0335	0.116	0.0904	0.2881	0.1919	0.5827	0.4792	1.1504	1.0314	1.9231	2.079		1031	0.095	0.052	0.028	0.212	0.127	0.08	0.387	0.273	0.177	0.734	0.571	0.435	1.359	1.291	1.158	2.439	2.544	2.575	3.451	3.705	3.868
1041	0.0667	0.0344	0.1166	0.0923	0.2915	0.1928	0.5886	0.4825	1.1602	1.0405	1.9397	2.0953		1041	0.096	0.056	0.028	0.211	0.128	0.079	0.393	0.278	0.18	0.742	0.577	0.438	1.373	1.302	1.164	2.457	2.56	2.59	3.469	3.719	3.884
1051	0.0665	0.0342	0.1171	0.0898	0.2928	0.1944	0.5938	0.487	1.1728	1.0499	1.9569	2.1133		1051	0.096	0.058	0.029	0.213	0.131	0.081	0.394	0.282	0.181	0.746	0.583	0.441	1.383	1.316	1.175	2.473	2.581	2.607	3.482	3.735	3.899
1061	0.0683	0.0335	0.1184	0.0925	0.2975	0.1966	0.6012	0.494	1.1851	1.0569	1.9776	2.1305		1061	0.098	0.057	0.03	0.216	0.132	0.083	0.401	0.283	0.182	0.753	0.588	0.448	1.397	1.326	1.187	2.494	2.596	2.625	3.499	3.749	3.915
1071	0.0696	0.034	0.1212	0.0917	0.3005	0.1978	0.6063	0.4965	1.199	1.0671	1.9945	2.1486		1071	0.1	0.057	0.03	0.222	0.131	0.081	0.407	0.284	0.182	0.763	0.592	0.451	1.412	1.336	1.195	2.512	2.614	2.641	3.513	3.763	3.93
1081	0.0697	0.0364	0.1215	0.0936	0.3034	0.2011	0.6123	0.5012	1.2079	1.0753	2.0112	2.1662		1081	0.1	0.059	0.031	0.222	0.136	0.084	0.41	0.29	0.187	0.769	0.602	0.456	1.425	1.351	1.209	2.53	2.631	2.657	3.53	3.781	3.946
1091	0.0725	0.0334	0.1221	0.0939	0.3062	0.1985	0.6179	0.5063	1.2196	1.0863	2.0268	2.1808		1091	0.1	0.059	0.032	0.224	0.134	0.084	0.413	0.29	0.187	0.779	0.607	0.46	1.436	1.363	1.217	2.544	2.647	2.674	3.542	3.795	3.96
1101	0.0708	0.0341	0.1235	0.0949	0.3068	0.2027	0.6241	0.507	1.2312	1.0935	2.0456	2.1971		1101	0.101	0.056	0.031	0.225	0.137	0.082	0.416	0.293	0.19	0.787	0.614	0.464	1.453	1.374	1.227	2.561	2.665	2.689	3.556	3.809	3.977
1111	0.0728	0.0359	0.1252	0.097	0.3099	0.2078	0.6302	0.5153	1.2428	1.1055	2.063	2.2154		1111	0.104	0.06	0.03	0.229	0.137	0.082	0.422	0.297	0.191	0.798	0.616	0.468	1.467	1.387	1.235	2.579	2.679	2.707	3.57	3.823	3.992
1121	0.0746	0.0356	0.1275	0.0969	0.3155	0.2064	0.6349	0.5179	1.2556	1.1127	2.0833	2.2297		1121	0.103	0.062	0.032	0.228	0.139	0.086	0.426	0.301	0.193	0.803	0.623	0.472	1.479	1.399	1.247	2.596	2.697	2.724	3.585	3.837	4.009
1131	0.0709	0.0345	0.1266	0.0962	0.3154	0.2083	0.6408	0.5234	1.2651	1.1224	2.0952	2.2428		1131	0.103	0.061	0.032	0.231	0.14	0.088	0.429	0.305	0.197	0.808	0.627	0.475	1.489	1.409	1.258	2.612	2.712	2.738	3.596	3.852	4.023
1141	0.0747	0.0363	0.1278	0.0984	0.3173	0.2117	0.6461	0.5263	1.2765	1.1319	2.1136	2.2588		1141	0.105	0.061	0.032	0.235	0.145	0.085	0.435	0.305	0.196	0.817	0.634	0.479	1.503	1.422	1.267	2.631	2.732	2.753	3.614	3.865	4.037
1151	0.0748	0.0359	0.1297	0.0994	0.3217	0.2129	0.6515	0.5319	1.2888	1.1408	2.1301	2.2743		1151	0.109	0.062	0.032	0.237	0.14	0.088	0.439	0.309	0.199	0.825	0.639	0.486	1.517	1.435	1.278	2.647	2.746	2.77	3.626	3.88	4.051
1161	0.0745	0.0379	0.1304	0.1001	0.3224	0.2129	0.6579	0.539	1.3002	1.1499	2.1472	2.2885		1161	0.106	0.06	0.031	0.238	0.141	0.087	0.444	0.308	0.197	0.833	0.645	0.486	1.53	1.447	1.288	2.662	2.761	2.782	3.637	3.893	4.064
1171	0.0743	0.0374	0.1312	0.0993	0.3272	0.2144	0.6621	0.5382	1.3124	1.1594	2.164	2.3015		1171	0.109	0.062	0.033	0.24	0.145	0.088	0.446	0.313	0.201	0.844	0.654	0.492	1.544	1.458	1.298	2.679	2.773	2.799	3.651	3.907	4.08
1181	0.0774	0.0375	0.1339	0.1008	0.3295	0.2174	0.6698	0.5445	1.3257	1.1673	2.1825	2.3174		1181	0.111	0.064	0.032	0.242	0.143	0.086	0.448	0.316	0.201	0.851	0.657	0.494	1.557	1.469	1.311	2.696	2.793	2.815	3.664	3.918	4.095
1191	0.0784	0.0368	0.1345	0.1006	0.3359	0.2172	0.6766	0.548	1.337	1.1773	2.199	2.3298		1191	0.11	0.063	0.034	0.246	0.144	0.091	0.454	0.318	0.204	0.859	0.662	0.498	1.569	1.478	1.318	2.71	2.808	2.832	3.678	3.932	4.11
1201	0.0778	0.0396	0.1351	0.1029	0.3364	0.2186	0.6827	0.5518	1.3458	1.1881	2.2147	2.345		1201	0.111	0.065	0.034	0.245	0.148	0.09	0.459	0.32	0.205	0.863	0.668	0.501	1.582	1.491	1.328	2.727	2.821	2.845	3.69	3.947	4.121
1211	0.0804	0.0375	0.1375	0.1032	0.341	0.2221	0.688	0.5577	1.3608	1.1961	2.2307	2.3571		1211	0.114	0.066	0.033	0.251	0.151	0.087	0.466	0.325	0.207	0.874	0.676	0.503	1.594	1.503	1.336	2.742	2.839	2.858	3.705	3.961	4.134
1221	0.0787	0.0392	0.1363	0.1032	0.3403	0.2235	0.694	0.5603	1.3702	1.2037	2.2467	2.3721		1221	0.115	0.066	0.034	0.25	0.152	0.09	0.468	0.328	0.208	0.882	0.682	0.508	1.607	1.515	1.345	2.755	2.851	2.872	3.716	3.973	4.148
1231	0.0793	0.0383	0.1385	0.1055	0.3433	0.2251	0.7003	0.5649	1.3807	1.214	2.2622	2.3853		1231	0.119	0.065	0.036	0.256	0.151	0.089	0.475	0.331	0.21	0.89	0.687	0.511	1.623	1.53	1.357	2.774	2.868	2.888	3.732	3.986	4.161
1241	0.0814	0.0405	0.1388	0.1062	0.3457	0.2267	0.7058	0.5689	1.3929	1.2217	2.2784	2.3966		1241	0.115	0.067	0.034	0.251	0.152	0.091	0.475	0.331	0.213	0.895	0.695	0.519	1.63	1.54	1.368	2.786	2.883	2.903	3.741	3.997	4.174
1251	0.0821	0.0362	0.1408	0.1056	0.3501	0.2272	0.7124	0.5717	1.4065	1.23	2.2949	2.4058		1251	0.118	0.067	0.035	0.257	0.153	0.091	0.481	0.336	0.212	0.91	0.698	0.521	1.649	1.551	1.377	2.803	2.898	2.917	3.755	4.011	4.189
1261	0.0826	0.0406	0.1426	0.108	0.3516	0.2305	0.7168	0.578	1.4169	1.2415	2.3102	2.4223		1261	0.118	0.069	0.034	0.26	0.154	0.091	0.484	0.339	0.212	0.914	0.705	0.521	1.66	1.563	1.385	2.816	2.914	2.93	3.766	4.026	4.2
1271	0.0828	0.0412	0.1442	0.1081	0.3538	0.232	0.7217	0.58	1.4275	1.25	2.3233	2.4316		1271	0.119	0.068	0.035	0.262	0.156	0.092	0.49	0.341	0.218	0.92	0.71	0.528	1.672	1.572	1.395	2.833	2.927	2.943	3.776	4.036	4.214
1281	0.0818	0.0405	0.145	0.1103	0.3571	0.2332	0.7283	0.5876	1.4381	1.2592	2.3398	2.442		1281	0.12	0.07	0.038	0.263	0.16	0.095	0.493	0.345	0.22	0.929	0.715	0.532	1.682	1.584	1.405	2.843	2.94	2.958	3.788	4.048	4.227
1291	0.0831	0.0411	0.1452	0.1118	0.3615	0.2369	0.7326	0.5909	1.4522	1.2679	2.3558	2.4548		1291	0.121	0.069	0.036	0.266	0.159	0.095	0.499	0.348	0.22	0.934	0.723	0.535	1.694	1.594	1.414	2.859	2.953	2.969	3.802	4.061	4.24
1301	0.0843	0.042	0.146	0.1109	0.3618	0.2372	0.7386	0.5966	1.4604	1.2776	2.3703	2.4648		1301	0.124	0.072	0.036	0.269	0.161	0.096	0.503	0.352	0.223	0.943	0.731	0.538	1.709	1.61	1.422	2.873	2.97	2.986	3.813	4.076	4.252
1311	0.0856	0.0396	0.1485	0.1109	0.3673	0.2377	0.7469	0.5985	1.4753	1.2856	2.3867	2.4753		1311	0.125	0.067	0.035	0.269	0.161	0.095	0.506	0.352	0.224	0.951	0.735	0.545	1.719	1.619	1.434	2.891	2.98	2.999	3.826	4.083	4.262
1321	0.085	0.0409	0.149	0.1122	0.368	0.2409	0.7503	0.6029	1.4849	1.2974	2.3991	2.4831		1321	0.128	0.069	0.036	0.275	0.161	0.096	0.513	0.353	0.225	0.964	0.74	0.547	1.736	1.63	1.445	2.905	2.993	3.01	3.837	4.096	4.275
1331	0.0882	0.0424	0.149	0.1138	0.3707	0.2435	0.7581	0.6083	1.4968	1.3061	2.4123	2.4943		1331	0.126	0.074	0.034	0.276	0.164	0.096	0.513	0.358	0.225	0.97	0.745	0.55	1.745	1.642	1.454	2.916	3.011	3.021	3.848	4.112	4.286
1341	0.0878	0.0412	0.1513	0.1127	0.3767	0.2438	0.7641	0.6121	1.5089	1.3131	2.4291	2.5025		1341	0.128	0.074	0.039	0.279	0.165	0.096	0.518	0.362	0.227	0.977	0.75	0.555	1.758	1.651	1.464	2.929	3.022	3.037	3.86	4.122	4.298
1351	0.0866	0.0437	0.1529	0.1152	0.3754	0.2473	0.7679	0.6159	1.5198	1.3241	2.4399	2.5112		1351	0.129	0.074	0.038	0.28	0.167	0.1	0.526	0.363	0.229	0.983	0.756	0.558	1.772	1.661	1.472	2.947	3.034	3.048	3.871	4.134	4.31
1361	0.0869	0.0431	0.1516	0.1151	0.3815	0.2467	0.7753	0.622	1.5324	1.3323	2.4544	2.5205		1361	0.13	0.074	0.037	0.283	0.168	0.098	0.529	0.367	0.231	0.987	0.764	0.561	1.781	1.674	1.479	2.959	3.045	3.064	3.882	4.146	4.323
1371	0.0869	0.0427	0.1527	0.1153	0.3797	0.2473	0.7789	0.6237	1.5399	1.3412	2.4655	2.5292		1371	0.133	0.074	0.039	0.287	0.17	0.1	0.536	0.367	0.236	0.998	0.769	0.567	1.797	1.684	1.492	2.973	3.06	3.078	3.894	4.156	4.335
1381	0.0881	0.0458	0.1562	0.119	0.3861	0.2531	0.7867	0.6315	1.5525	1.3521	2.4812	2.5387		1381	0.135	0.076	0.035	0.29	0.171	0.097	0.539	0.372	0.232	1.008	0.777	0.566	1.808	1.697	1.498	2.986	3.073	3.088	3.907	4.169	4.344
1391	0.0919	0.0431	0.1584	0.1167	0.3898	0.252	0.7945	0.6332	1.5668	1.3593	2.4941	2.5437		1391	0.134	0.075	0.04	0.289	0.171	0.101	0.543	0.372	0.236	1.016	0.781	0.573	1.819	1.706	1.508	2.998	3.084	3.101	3.916	4.181	4.358
1401	0.0893	0.0435	0.1557	0.1181	0.3906	0.2562	0.7956	0.6375	1.5751	1.3678	2.5046	2.5498		1401	0.135	0.075	0.036	0.291	0.173	0.097	0.546	0.378	0.236	1.025	0.788	0.577	1.832	1.717	1.517	3.012	3.099	3.109	3.928	4.192	4.367
1411	0.0929	0.0436	0.1579	0.1189	0.3922	0.2558	0.8033	0.6417	1.5868	1.3764	2.5161	2.5585		1411	0.136	0.078	0.04	0.295	0.174	0.105	0.548	0.382	0.241	1.032	0.789	0.583	1.845	1.729	1.53	3.026	3.111	3.126	3.937	4.203	4.381
1421	0.0901	0.0457	0.1607	0.1201	0.3948	0.2592	0.8093	0.6468	1.5984	1.3857	2.5292	2.564		1421	0.136	0.075	0.038	0.298	0.175	0.103	0.557	0.38	0.241	1.039	0.795	0.587	1.855	1.737	1.538	3.039	3.122	3.138	3.95	4.214	4.388
1431	0.093	0.0436	0.1615	0.1208	0.397	0.2579	0.8135	0.6498	1.6088	1.3922	2.5396	2.5692		1431	0.138	0.078	0.037	0.299	0.177	0.101	0.559	0.384	0.241	1.044	0.801	0.587	1.866	1.75	1.547	3.05	3.135	3.15	3.959	4.224	4.399
1441	0.0931	0.0456	0.1625	0.121	0.4009	0.2603	0.8212	0.6535	1.6219	1.402	2.5522	2.5761		1441	0.137	0.078	0.038	0.3	0.178	0.102	0.563	0.388	0.246	1.053	0.809	0.592	1.875	1.764	1.555	3.063	3.147	3.164	3.969	4.237	4.411
1451	0.0938	0.045	0.1632	0.1217	0.4032	0.2628	0.8268	0.6583	1.6321	1.4095	2.5645	2.5822		1451	0.139	0.079	0.04	0.302	0.179	0.105	0.567	0.392	0.246	1.061	0.816	0.595	1.888	1.772	1.565	3.075	3.16	3.175	3.981	4.249	4.422
1461	0.0954	0.0449	0.1658	0.1238	0.4084	0.2628	0.8337	0.6634	1.6435	1.4179	2.5762	2.5896		1461	0.14	0.079	0.04	0.305	0.181	0.105	0.57	0.392	0.248	1.068	0.819	0.598	1.899	1.782	1.574	3.089	3.173	3.186	3.989	4.259	4.433
1471	0.0932	0.0485	0.1664	0.126	0.4094	0.2682	0.8379	0.6669	1.6558	1.4305	2.5872	2.5939		1471	0.143	0.08	0.04	0.307	0.183	0.103	0.575	0.398	0.251	1.078	0.826	0.604	1.914	1.795	1.581	3.101	3.186	3.198	4.002	4.271	4.444
1481	0.0947	0.0468	0.1672	0.1249	0.4133	0.2658	0.8435	0.6714	1.6659	1.437	2.5945	2.5976		1481	0.142	0.083	0.041	0.31	0.186	0.106	0.579	0.4	0.25	1.085	0.831	0.609	1.926	1.805	1.594	3.113	3.202	3.207	4.009	4.284	4.454
1491	0.0964	0.0467	0.1671	0.1264	0.4137	0.2709	0.8484	0.6751	1.6757	1.4472	2.6033	2.603		1491	0.145	0.083	0.04	0.312	0.183	0.106	0.585	0.401	0.252	1.095	0.836	0.614	1.938	1.812	1.604	3.125	3.21	3.219	4.023	4.292	4.463
1501	0.0953	0.0482	0.1706	0.1257	0.4173	0.2705	0.8541	0.6774	1.6875	1.4538	2.6166	2.6076		1501	0.145	0.084	0.042	0.313	0.188	0.106	0.587	0.406	0.253	1.098	0.841	0.616	1.944	1.825	1.613	3.137	3.222	3.232	4.029	4.304	4.475
1511	0.0984	0.0452	0.1707	0.1256	0.4217	0.2711	0.8616	0.6793	1.6991	1.4628	2.6257	2.6127		1511	0.147	0.083	0.039	0.317	0.188	0.104	0.594	0.407	0.254	1.108	0.85	0.621	1.957	1.835	1.618	3.149	3.233	3.241	4.041	4.314	4.482
1521	0.099	0.0484	0.1715	0.1283	0.4225	0.2731	0.8655	0.686	1.7115	1.4736	2.6352	2.6183		1521	0.146	0.082	0.04	0.318	0.186	0.107	0.597	0.409	0.256	1.114	0.854	0.622	1.966	1.846	1.627	3.161	3.242	3.255	4.05	4.323	4.49
1531	0.0992	0.0492	0.1734	0.1289	0.4255	0.2781	0.873	0.6925	1.7227	1.4816	2.6435	2.6228		1531	0.148	0.084	0.041	0.32	0.187	0.107	0.602	0.411	0.26	1.122	0.863	0.624	1.98	1.859	1.634	3.173	3.256	3.264	4.061	4.333	4.501
1541	0.0983	0.0493	0.171	0.1325	0.427	0.2772	0.8771	0.6948	1.7328	1.4898	2.6518	2.6255		1541	0.15	0.084	0.042	0.321	0.188	0.108	0.606	0.417	0.262	1.129	0.864	0.627	1.991	1.867	1.645	3.182	3.262	3.278	4.071	4.345	4.51
1551	0.0998	0.049	0.1753	0.1293	0.4306	0.279	0.8842	0.7006	1.7431	1.4986	2.661	2.6284		1551	0.152	0.083	0.043	0.325	0.19	0.112	0.608	0.416	0.263	1.139	0.869	0.633	2.005	1.876	1.656	3.196	3.277	3.288	4.082	4.355	4.522
1561	0.1014	0.0495	0.1752	0.1313	0.4338	0.2801	0.8897	0.706	1.7559	1.5065	2.6689	2.6354		1561	0.153	0.087	0.041	0.328	0.193	0.109	0.614	0.423	0.262	1.147	0.876	0.636	2.017	1.887	1.663	3.206	3.288	3.299	4.09	4.366	4.528
1571	0.0993	0.05	0.1763	0.1323	0.4338	0.2828	0.8923	0.7074	1.7683	1.5174	2.6734	2.64		1571	0.154	0.086	0.041	0.329	0.193	0.109	0.617	0.423	0.265	1.151	0.88	0.641	2.026	1.894	1.671	3.217	3.295	3.31	4.099	4.375	4.538
1581	0.1019	0.0498	0.1803	0.1332	0.441	0.2859	0.9053	0.7128	1.781	1.5247	2.6865	2.6434		1581	0.156	0.086	0.041	0.332	0.198	0.11	0.625	0.426	0.265	1.16	0.89	0.644	2.037	1.909	1.68	3.229	3.312	3.319	4.11	4.387	4.548
1591	0.1032	0.051	0.1799	0.1341	0.4419	0.2886	0.9078	0.7175	1.7893	1.5346	2.6923	2.6467		1591	0.157	0.086	0.042	0.334	0.195	0.112	0.625	0.426	0.267	1.166	0.893	0.647	2.045	1.916	1.689	3.24	3.321	3.33	4.121	4.396	4.555
1601	0.1021	0.0506	0.1813	0.1352	0.4436	0.2888	0.9125	0.7203	1.7998	1.5415	2.6981	2.6498		1601	0.159	0.087	0.043	0.337	0.199	0.111	0.633	0.43	0.268	1.178	0.901	0.65	2.059	1.929	1.696	3.253	3.33	3.339	4.13	4.406	4.564
1611	0.1042	0.0496	0.1824	0.1348	0.4475	0.2893	0.9186	0.7229	1.8113	1.5484	2.7063	2.6509		1611	0.16	0.089	0.044	0.338	0.201	0.114	0.639	0.434	0.271	1.184	0.907	0.654	2.069	1.938	1.705	3.264	3.343	3.353	4.14	4.417	4.574
1621	0.1037	0.0529	0.1811	0.1375	0.4475	0.2912	0.9238	0.7292	1.8226	1.5581	2.7116	2.6554		1621	0.162	0.089	0.044	0.342	0.2	0.114	0.641	0.437	0.275	1.194	0.909	0.657	2.084	1.948	1.715	3.276	3.35	3.362	4.15	4.425	4.584
1631	0.105	0.0487	0.1829	0.1374	0.45	0.2934	0.928	0.7316	1.8334	1.5663	2.7172	2.6572		1631	0.162	0.09	0.044	0.343	0.201	0.114	0.644	0.441	0.276	1.203	0.916	0.662	2.093	1.956	1.721	3.286	3.364	3.374	4.156	4.435	4.59
1641	0.1046	0.052	0.185	0.1383	0.4557	0.2938	0.9346	0.7368	1.8445	1.5731	2.724	2.6609		1641	0.162	0.089	0.044	0.346	0.203	0.114	0.649	0.443	0.274	1.209	0.921	0.666	2.104	1.965	1.732	3.297	3.374	3.38	4.169	4.444	4.601
1651	0.1053	0.0505	0.1871	0.1382	0.4574	0.2966	0.9402	0.7398	1.8547	1.5814	2.7298	2.6637		1651	0.164	0.091	0.044	0.345	0.206	0.114	0.653	0.446	0.276	1.215	0.927	0.67	2.116	1.975	1.74	3.31	3.382	3.391	4.177	4.455	4.608
1661	0.1058	0.0515	0.1853	0.1383	0.4598	0.2964	0.9464	0.7431	1.8654	1.5911	2.735	2.6671		1661	0.164	0.091	0.046	0.347	0.205	0.116	0.657	0.449	0.28	1.221	0.934	0.674	2.123	1.986	1.752	3.319	3.395	3.403	4.187	4.464	4.617
1671	0.1082	0.0517	0.1875	0.1368	0.4613	0.2986	0.9521	0.7472	1.8751	1.5979	2.7417	2.6685		1671	0.166	0.092	0.043	0.353	0.206	0.117	0.664	0.453	0.278	1.23	0.941	0.677	2.137	1.999	1.758	3.332	3.405	3.415	4.196	4.473	4.625
1681	0.1087	0.0536	0.1904	0.1386	0.4668	0.3008	0.9583	0.7533	1.8889	1.6077	2.7464	2.6718		1681	0.166	0.092	0.045	0.355	0.208	0.117	0.667	0.458	0.282	1.239	0.947	0.679	2.143	2.009	1.765	3.339	3.418	3.424	4.205	4.486	4.633
1691	0.1081	0.0546	0.1911	0.1424	0.4673	0.3065	0.9627	0.7583	1.899	1.6184	2.7514	2.677		1691	0.167	0.093	0.045	0.355	0.207	0.115	0.671	0.458	0.284	1.24	0.951	0.682	2.153	2.019	1.772	3.349	3.426	3.435	4.214	4.493	4.64
1701	0.1074	0.0535	0.192	0.1411	0.4711	0.3025	0.9682	0.7603	1.9116	1.6261	2.7554	2.6769		1701	0.169	0.093	0.044	0.358	0.21	0.115	0.672	0.459	0.283	1.254	0.955	0.684	2.166	2.025	1.781	3.358	3.435	3.446	4.223	4.502	4.646
1711	0.108	0.0524	0.1926	0.1436	0.4719	0.3066	0.9736	0.7645	1.9192	1.635	2.7604	2.6813		1711	0.171	0.093	0.043	0.362	0.211	0.115	0.678	0.46	0.284	1.259	0.959	0.69	2.18	2.035	1.788	3.369	3.445	3.454	4.232	4.51	4.654
1721	0.111	0.0535	0.1939	0.1435	0.4757	0.3072	0.9795	0.7682	1.931	1.6439	2.7643	2.6851		1721	0.173	0.098	0.045	0.365	0.215	0.119	0.683	0.467	0.288	1.271	0.965	0.696	2.189	2.048	1.8	3.38	3.455	3.466	4.241	4.522	4.664
1731	0.1112	0.052	0.1956	0.1433	0.4774	0.308	0.9857	0.7713	1.9414	1.649	2.7701	2.6859		1731	0.172	0.096	0.045	0.365	0.212	0.118	0.686	0.468	0.289	1.276	0.971	0.701	2.198	2.055	1.809	3.386	3.464	3.472	4.25	4.528	4.671
1741	0.1113	0.0536	0.1949	0.145	0.479	0.3099	0.9914	0.7758	1.9507	1.6589	2.773	2.6877		1741	0.174	0.1	0.047	0.368	0.218	0.118	0.691	0.475	0.29	1.282	0.979	0.704	2.208	2.067	1.816	3.402	3.476	3.482	4.259	4.54	4.677
1751	0.1133	0.056	0.1982	0.1474	0.483	0.3138	0.9987	0.7813	1.9645	1.6676	2.7779	2.6926		1751	0.176	0.097	0.045	0.372	0.216	0.117	0.698	0.473	0.292	1.29	0.984	0.707	2.22	2.075	1.822	3.411	3.482	3.492	4.269	4.548	4.685
1761	0.1142	0.0551	0.1982	0.148	0.4864	0.3138	1.0041	0.7871	1.9735	1.6765	2.7817	2.694		1761	0.175	0.098	0.044	0.372	0.218	0.12	0.698	0.477	0.293	1.294	0.992	0.706	2.226	2.087	1.832	3.421	3.494	3.501	4.278	4.555	4.693
1771	0.1106	0.0547	0.1998	0.1464	0.486	0.3141	1.0076	0.7875	1.9847	1.6847	2.7828	2.6963		1771	0.179	0.095	0.046	0.377	0.219	0.12	0.705	0.478	0.299	1.305	0.995	0.715	2.241	2.094	1.841	3.429	3.5	3.512	4.288	4.565	4.702
1781	0.1143	0.0557	0.1997	0.1471	0.4894	0.3178	1.0148	0.7946	1.9948	1.6939	2.7866	2.6994		1781	0.178	0.098	0.047	0.378	0.22	0.121	0.707	0.483	0.296	1.31	0.999	0.715	2.249	2.103	1.849	3.439	3.514	3.522	4.294	4.573	4.709
1791	0.1169	0.055	0.205	0.1486	0.4974	0.3196	1.0231	0.7957	2.0089	1.7009	2.7956	2.7002		1791	0.18	0.101	0.047	0.382	0.222	0.121	0.712	0.486	0.3	1.32	1.005	0.72	2.263	2.112	1.856	3.449	3.523	3.529	4.301	4.582	4.714
1801	0.1153	0.055	0.2031	0.15	0.4969	0.3207	1.0271	0.8	2.0165	1.7108	2.7979	2.7019		1801	0.181	0.101	0.045	0.381	0.224	0.119	0.718	0.49	0.298	1.327	1.009	0.721	2.272	2.119	1.864	3.455	3.532	3.539	4.313	4.592	4.721
1811	0.1155	0.0568	0.2039	0.1496	0.4984	0.3229	1.0293	0.8045	2.0264	1.7163	2.7994	2.7042		1811	0.182	0.099	0.048	0.383	0.224	0.124	0.72	0.49	0.303	1.334	1.013	0.73	2.283	2.129	1.876	3.467	3.542	3.55	4.323	4.6	4.729
1821	0.1165	0.0578	0.2066	0.1506	0.5035	0.3246	1.0392	0.8075	2.0391	1.7278	2.8051	2.7068		1821	0.183	0.102	0.048	0.389	0.226	0.122	0.727	0.492	0.304	1.34	1.02	0.732	2.288	2.14	1.882	3.476	3.551	3.559	4.331	4.608	4.737
1831	0.1157	0.0573	0.2064	0.1522	0.5039	0.3262	1.0421	0.8123	2.0494	1.7337	2.8055	2.7081		1831	0.183	0.1	0.05	0.389	0.225	0.125	0.729	0.494	0.308	1.345	1.026	0.737	2.297	2.15	1.893	3.486	3.558	3.57	4.338	4.614	4.746
1841	0.119	0.0581	0.2077	0.1517	0.505	0.3268	1.0508	0.8161	2.0591	1.7437	2.8095	2.7092		1841	0.183	0.103	0.049	0.39	0.227	0.125	0.732	0.498	0.307	1.353	1.032	0.739	2.306	2.16	1.898	3.492	3.568	3.577	4.343	4.626	4.75
1851	0.1178	0.0575	0.2096	0.1534	0.5094	0.3298	1.0534	0.8214	2.0682	1.7513	2.8125	2.7131		1851	0.185	0.104	0.049	0.392	0.229	0.124	0.737	0.504	0.309	1.36	1.041	0.741	2.317	2.169	1.906	3.502	3.58	3.587	4.352	4.635	4.756
1861	0.1198	0.0586	0.2107	0.1547	0.5118	0.3306	1.0602	0.8238	2.0807	1.7594	2.8141	2.7141		1861	0.187	0.104	0.049	0.395	0.226	0.126	0.741	0.505	0.31	1.37	1.042	0.746	2.33	2.172	1.915	3.513	3.585	3.597	4.364	4.64	4.766
1871	0.121	0.0582	0.2112	0.1562	0.5139	0.3315	1.0654	0.8271	2.0913	1.7671	2.8175	2.7148		1871	0.189	0.106	0.051	0.396	0.231	0.127	0.746	0.509	0.313	1.379	1.049	0.747	2.34	2.183	1.919	3.521	3.597	3.604	4.371	4.652	4.771
1881	0.1196	0.0609	0.2126	0.1561	0.5181	0.3341	1.072	0.8318	2.1015	1.7755	2.82	2.7194		1881	0.189	0.106	0.051	0.4	0.232	0.124	0.748	0.509	0.314	1.385	1.052	0.752	2.35	2.192	1.928	3.531	3.604	3.616	4.38	4.658	4.777
1891	0.1208	0.0594	0.2145	0.1569	0.5206	0.337	1.0769	0.8367	2.1118	1.7832	2.825	2.72		1891	0.191	0.108	0.051	0.404	0.234	0.125	0.758	0.512	0.314	1.392	1.059	0.755	2.359	2.206	1.936	3.54	3.616	3.624	4.391	4.667	4.781
1901	0.1226	0.0603	0.2152	0.1573	0.5214	0.3379	1.0837	0.8407	2.1212	1.7917	2.8281	2.7223		1901	0.189	0.105	0.05	0.404	0.235	0.127	0.759	0.513	0.313	1.396	1.063	0.758	2.365	2.213	1.945	3.547	3.621	3.63	4.396	4.674	4.788
1911	0.1208	0.0585	0.2146	0.1575	0.524	0.3396	1.0874	0.8418	2.1324	1.7985	2.8281	2.7237		1911	0.191	0.105	0.048	0.405	0.236	0.125	0.762	0.516	0.315	1.402	1.072	0.761	2.375	2.221	1.952	3.556	3.632	3.642	4.403	4.681	4.794
1921	0.1247	0.0588	0.217	0.1579	0.5278	0.3412	1.0964	0.8461	2.1427	1.8075	2.8316	2.7253		1921	0.193	0.108	0.051	0.408	0.235	0.13	0.767	0.522	0.318	1.411	1.077	0.77	2.384	2.232	1.963	3.565	3.642	3.653	4.412	4.691	4.802
1931	0.1243	0.0597	0.2163	0.1573	0.5313	0.3431	1.1013	0.8519	2.154	1.8163	2.8362	2.7277		1931	0.193	0.11	0.05	0.412	0.24	0.129	0.769	0.523	0.318	1.421	1.082	0.769	2.394	2.241	1.967	3.573	3.651	3.659	4.42	4.699	4.807
1941	0.127	0.0605	0.2216	0.1605	0.5343	0.3417	1.1079	0.8552	2.1653	1.8217	2.8405	2.7276		1941	0.196	0.108	0.05	0.415	0.242	0.129	0.776	0.526	0.323	1.429	1.084	0.773	2.406	2.247	1.976	3.584	3.659	3.672	4.43	4.706	4.814
1951	0.124	0.0622	0.2189	0.1606	0.5349	0.3467	1.1118	0.8606	2.1746	1.8321	2.839	2.732		1951	0.196	0.107	0.05	0.413	0.242	0.126	0.777	0.528	0.322	1.435	1.089	0.775	2.413	2.257	1.982	3.588	3.666	3.678	4.435	4.714	4.819
1961	0.1247	0.0616	0.2221	0.1615	0.5387	0.3468	1.1164	0.8624	2.1848	1.8406	2.8418	2.73		1961	0.197	0.111	0.05	0.419	0.24	0.13	0.784	0.53	0.324	1.443	1.096	0.778	2.422	2.266	1.99	3.598	3.676	3.685	4.444	4.722	4.824
1971	0.1237	0.0616	0.2222	0.161	0.5398	0.3474	1.1231	0.8684	2.1936	1.847	2.8442	2.7313		1971	0.196	0.109	0.051	0.416	0.243	0.13	0.784	0.533	0.325	1.443	1.104	0.786	2.432	2.273	1.999	3.607	3.681	3.696	4.45	4.729	4.831
1981	0.1271	0.0616	0.2251	0.1618	0.5443	0.3508	1.1292	0.8709	2.2051	1.8554	2.8461	2.7336		1981	0.198	0.109	0.051	0.421	0.245	0.132	0.793	0.535	0.327	1.455	1.107	0.789	2.443	2.285	2.008	3.619	3.692	3.704	4.461	4.736	4.836
1991	0.1258	0.0604	0.2245	0.1625	0.547	0.3521	1.1346	0.8751	2.2152	1.8643	2.8493	2.736		1991	0.202	0.111	0.053	0.423	0.244	0.134	0.797	0.539	0.33	1.46	1.114	0.796	2.449	2.292	2.016	3.627	3.7	3.712	4.471	4.744	4.841
2001	0.1279	0.0609	0.2242	0.162	0.548	0.3523	1.14	0.8795	2.2253	1.8682	2.85	2.7364		2001	0.203	0.112	0.05	0.425	0.246	0.133	0.8	0.541	0.329	1.467	1.119	0.795	2.46	2.302	2.021	3.634	3.708	3.718	4.476	4.752	4.848
2011	0.1278	0.0627	0.2258	0.1654	0.5519	0.3561	1.1459	0.8819	2.2352	1.8787	2.8525	2.7393		2011	0.202	0.111	0.052	0.427	0.247	0.13	0.805	0.544	0.332	1.478	1.122	0.795	2.471	2.307	2.027	3.643	3.715	3.726	4.485	4.759	4.853
2021	0.1292	0.0649	0.2295	0.1656	0.5572	0.3583	1.1523	0.8888	2.246	1.8875	2.8546	2.7404		2021	0.202	0.111	0.052	0.428	0.247	0.131	0.804	0.548	0.334	1.482	1.126	0.8	2.477	2.315	2.036	3.648	3.726	3.738	4.49	4.766	4.859
2031	0.1283	0.0625	0.2288	0.1653	0.5589	0.3599	1.1574	0.8897	2.2559	1.8943	2.8569	2.7407		2031	0.203	0.114	0.052	0.429	0.25	0.133	0.811	0.551	0.334	1.491	1.132	0.807	2.489	2.327	2.044	3.657	3.734	3.747	4.497	4.773	4.865
2041	0.1292	0.0636	0.2314	0.1668	0.5591	0.3593	1.1627	0.896	2.2654	1.9015	2.8578	2.7434		2041	0.204	0.113	0.052	0.433	0.249	0.134	0.815	0.553	0.334	1.495	1.136	0.809	2.496	2.332	2.053	3.665	3.739	3.755	4.504	4.78	4.869
2051	0.1305	0.0637	0.231	0.1659	0.5623	0.3623	1.1674	0.8978	2.2735	1.9107	2.8596	2.7438		2051	0.21	0.113	0.053	0.439	0.252	0.134	0.823	0.556	0.337	1.506	1.145	0.814	2.509	2.342	2.061	3.675	3.751	3.763	4.515	4.787	4.874
2061	0.13	0.0633	0.2345	0.1673	0.5661	0.3634	1.1739	0.9006	2.2835	1.9173	2.861	2.7452		2061	0.208	0.111	0.052	0.437	0.252	0.132	0.823	0.557	0.339	1.506	1.152	0.817	2.511	2.349	2.068	3.682	3.756	3.769	4.522	4.792	4.88
2071	0.1318	0.0646	0.2353	0.1673	0.5668	0.3619	1.1794	0.9051	2.2941	1.9234	2.8644	2.7457		2071	0.21	0.112	0.051	0.441	0.252	0.134	0.831	0.557	0.339	1.519	1.153	0.819	2.52	2.358	2.073	3.692	3.764	3.776	4.53	4.801	4.883
2081	0.1316	0.0641	0.2321	0.1682	0.5709	0.3659	1.1859	0.9101	2.3052	1.9339	2.8665	2.7481		2081	0.21	0.114	0.054	0.445	0.255	0.137	0.833	0.563	0.344	1.525	1.163	0.821	2.53	2.37	2.082	3.697	3.772	3.785	4.536	4.808	4.892
2091	0.1331	0.0653	0.2356	0.1704	0.5728	0.3691	1.1908	0.9136	2.3114	1.9416	2.8668	2.7493		2091	0.213	0.115	0.054	0.448	0.256	0.133	0.836	0.566	0.344	1.533	1.166	0.825	2.543	2.378	2.086	3.706	3.781	3.792	4.545	4.816	4.892
2101	0.1322	0.0652	0.2363	0.172	0.5756	0.3704	1.1953	0.9189	2.3204	1.9497	2.8658	2.75		2101	0.212	0.115	0.053	0.444	0.259	0.137	0.837	0.569	0.348	1.54	1.169	0.829	2.549	2.383	2.098	3.713	3.79	3.804	4.551	4.822	4.9
2111	0.1339	0.0675	0.2388	0.1736	0.5785	0.3732	1.2022	0.925	2.3316	1.9577	2.8704	2.7545		2111	0.213	0.115	0.054	0.45	0.257	0.136	0.844	0.57	0.347	1.545	1.174	0.833	2.56	2.389	2.103	3.72	3.797	3.81	4.558	4.826	4.903
2121	0.134	0.0664	0.2383	0.1721	0.5804	0.3713	1.2059	0.9259	2.3407	1.962	2.872	2.7524		2121	0.217	0.118	0.052	0.456	0.261	0.137	0.851	0.576	0.346	1.555	1.18	0.836	2.571	2.401	2.11	3.732	3.806	3.815	4.569	4.837	4.91
2131	0.1336	0.0668	0.2382	0.1748	0.5844	0.3768	1.2137	0.93	2.3496	1.9706	2.8719	2.7539		2131	0.215	0.118	0.053	0.453	0.26	0.137	0.853	0.574	0.349	1.556	1.185	0.841	2.573	2.408	2.119	3.739	3.814	3.826	4.576	4.843	4.914
2141	0.1355	0.065	0.241	0.1722	0.5879	0.3759	1.2199	0.9328	2.3599	1.9788	2.8752	2.7563		2141	0.219	0.116	0.053	0.457	0.263	0.135	0.859	0.577	0.349	1.567	1.191	0.843	2.585	2.418	2.123	3.748	3.818	3.83	4.582	4.847	4.916
2151	0.134	0.0671	0.241	0.1752	0.5875	0.3781	1.2231	0.9362	2.3689	1.9845	2.8752	2.7561		2151	0.219	0.121	0.054	0.458	0.264	0.137	0.862	0.582	0.354	1.571	1.199	0.845	2.591	2.426	2.134	3.752	3.829	3.84	4.587	4.856	4.921
2161	0.1386	0.0674	0.2447	0.1765	0.5929	0.3802	1.2321	0.9421	2.3798	1.9956	2.8794	2.7574		2161	0.22	0.121	0.054	0.463	0.265	0.136	0.868	0.585	0.353	1.579	1.204	0.848	2.602	2.435	2.139	3.762	3.839	3.849	4.598	4.862	4.924
2171	0.1376	0.0682	0.2446	0.1765	0.5941	0.3821	1.2348	0.9448	2.3889	2.0021	2.8796	2.7598		2171	0.222	0.121	0.056	0.465	0.268	0.141	0.868	0.59	0.357	1.588	1.205	0.853	2.612	2.443	2.148	3.77	3.846	3.855	4.604	4.869	4.933
2181	0.1395	0.0647	0.2472	0.1751	0.5981	0.3826	1.2448	0.9478	2.3968	2.0068	2.8806	2.7584		2181	0.22	0.121	0.056	0.467	0.267	0.14	0.872	0.59	0.357	1.593	1.211	0.857	2.621	2.446	2.154	3.776	3.852	3.864	4.609	4.874	4.937
2191	0.1399	0.0688	0.2498	0.1783	0.6019	0.3849	1.25	0.9523	2.4074	2.0183	2.8831	2.7614		2191	0.224	0.123	0.055	0.47	0.271	0.139	0.879	0.596	0.359	1.602	1.219	0.858	2.628	2.458	2.162	3.784	3.861	3.868	4.618	4.881	4.941
2201	0.1402	0.0692	0.2504	0.177	0.6043	0.3857	1.2564	0.9552	2.4173	2.0233	2.8857	2.7613		2201	0.224	0.122	0.056	0.471	0.272	0.14	0.882	0.595	0.359	1.603	1.222	0.864	2.636	2.463	2.169	3.791	3.865	3.876	4.624	4.885	4.946
2211	0.1413	0.0703	0.2515	0.1802	0.6077	0.3882	1.261	0.961	2.4276	2.032	2.8859	2.7638		2211	0.223	0.123	0.056	0.472	0.27	0.139	0.885	0.598	0.359	1.613	1.228	0.866	2.641	2.476	2.175	3.798	3.875	3.883	4.63	4.894	4.948
2221	0.1385	0.0678	0.2494	0.1802	0.6066	0.391	1.2638	0.9643	2.4329	2.0389	2.8877	2.7657		2221	0.226	0.125	0.055	0.474	0.272	0.138	0.892	0.602	0.363	1.62	1.235	0.87	2.65	2.482	2.182	3.809	3.882	3.892	4.639	4.9	4.955
2231	0.1392	0.0693	0.2513	0.1812	0.611	0.3905	1.2687	0.9681	2.4413	2.0476	2.8896	2.7675		2231	0.229	0.122	0.057	0.479	0.271	0.142	0.896	0.602	0.364	1.627	1.236	0.872	2.66	2.488	2.19	3.816	3.889	3.901	4.647	4.903	4.956
2241	0.1427	0.0673	0.2547	0.1795	0.6148	0.391	1.2774	0.9696	2.4519	2.0512	2.8905	2.7656		2241	0.227	0.123	0.057	0.48	0.275	0.144	0.897	0.606	0.367	1.633	1.241	0.877	2.666	2.493	2.194	3.822	3.896	3.908	4.652	4.911	4.963
2251	0.1419	0.0717	0.254	0.1833	0.6157	0.3952	1.2804	0.976	2.46	2.0604	2.8905	2.7682		2251	0.23	0.122	0.056	0.483	0.277	0.142	0.904	0.61	0.367	1.644	1.246	0.879	2.678	2.503	2.201	3.829	3.903	3.915	4.659	4.919	4.966
2261	0.142	0.0705	0.2547	0.184	0.6178	0.3956	1.2881	0.98	2.4682	2.0699	2.8921	2.7713		2261	0.233	0.127	0.057	0.484	0.277	0.144	0.908	0.612	0.37	1.65	1.253	0.882	2.687	2.511	2.208	3.837	3.912	3.924	4.669	4.923	4.971
2271	0.1447	0.0686	0.2588	0.1817	0.6243	0.396	1.2952	0.9806	2.4783	2.0726	2.8965	2.7687		2271	0.232	0.126	0.057	0.488	0.279	0.142	0.911	0.615	0.37	1.653	1.262	0.885	2.695	2.52	2.213	3.843	3.921	3.928	4.675	4.931	4.978
2281	0.1436	0.0717	0.2566	0.1857	0.623	0.4001	1.2981	0.9867	2.4841	2.084	2.8948	2.7724		2281	0.235	0.127	0.057	0.489	0.279	0.145	0.917	0.616	0.369	1.661	1.263	0.89	2.699	2.531	2.224	3.851	3.928	3.936	4.68	4.936	4.98
2291	0.1436	0.0713	0.2568	0.1864	0.6252	0.4015	1.3026	0.9901	2.4901	2.0889	2.8941	2.7729		2291	0.235	0.126	0.056	0.491	0.281	0.144	0.92	0.621	0.372	1.665	1.271	0.894	2.705	2.537	2.228	3.858	3.935	3.942	4.685	4.943	4.982
2301	0.1448	0.0692	0.2599	0.1851	0.6289	0.4021	1.309	0.9942	2.5006	2.096	2.897	2.7737		2301	0.238	0.128	0.057	0.494	0.282	0.146	0.924	0.623	0.374	1.674	1.275	0.899	2.717	2.543	2.239	3.866	3.941	3.951	4.696	4.949	4.986
2311	0.1478	0.0736	0.2632	0.1865	0.6342	0.4041	1.3153	0.9982	2.5111	2.1061	2.9006	2.7737		2311	0.24	0.13	0.06	0.499	0.284	0.146	0.93	0.626	0.379	1.683	1.279	0.902	2.728	2.55	2.248	3.876	3.949	3.958	4.703	4.954	4.992
2321	0.1473	0.0712	0.2627	0.1883	0.6362	0.4057	1.3202	1.0017	2.5179	2.1092	2.9004	2.7743		2321	0.236	0.129	0.058	0.496	0.282	0.147	0.93	0.627	0.38	1.689	1.281	0.905	2.733	2.554	2.252	3.879	3.957	3.965	4.708	4.959	4.997
2331	0.146	0.0737	0.2618	0.1902	0.6363	0.4069	1.3244	1.0058	2.5265	2.1201	2.8992	2.7771		2331	0.239	0.131	0.058	0.502	0.285	0.147	0.937	0.63	0.382	1.698	1.29	0.905	2.742	2.562	2.256	3.887	3.965	3.973	4.714	4.965	5
2341	0.1479	0.0748	0.2651	0.1893	0.6424	0.4084	1.3339	1.0096	2.535	2.1255	2.9039	2.7787		2341	0.239	0.132	0.058	0.503	0.288	0.147	0.938	0.634	0.382	1.701	1.296	0.909	2.751	2.571	2.262	3.895	3.971	3.98	4.719	4.97	5.004
2351	0.1493	0.0721	0.2666	0.1893	0.6432	0.4087	1.3398	1.012	2.5438	2.1317	2.9063	2.7786		2351	0.242	0.13	0.058	0.507	0.289	0.147	0.945	0.634	0.383	1.708	1.301	0.915	2.759	2.581	2.271	3.901	3.978	3.986	4.727	4.975	5.006
2361	0.1481	0.0716	0.2667	0.1883	0.6443	0.4094	1.3421	1.0158	2.5498	2.1377	2.9049	2.7784		2361	0.24	0.131	0.056	0.505	0.291	0.148	0.949	0.641	0.383	1.714	1.31	0.918	2.762	2.59	2.277	3.903	3.985	3.991	4.732	4.982	5.008
2371	0.1503	0.0728	0.27	0.1895	0.6469	0.4135	1.3495	1.02	2.5589	2.1438	2.9072	2.7808		2371	0.243	0.133	0.057	0.507	0.294	0.149	0.952	0.643	0.385	1.721	1.312	0.92	2.771	2.596	2.286	3.914	3.995	3.996	4.738	4.988	5.013
2381	0.1489	0.0741	0.2706	0.1918	0.652	0.4145	1.3549	1.0242	2.566	2.1536	2.9089	2.7817		2381	0.245	0.132	0.06	0.511	0.29	0.15	0.956	0.642	0.388	1.728	1.313	0.926	2.78	2.602	2.292	3.918	3.999	4.004	4.746	4.994	5.016
2391	0.1508	0.0744	0.2696	0.1916	0.6533	0.4159	1.3605	1.0286	2.5739	2.1582	2.9098	2.7826		2391	0.245	0.13	0.058	0.515	0.289	0.15	0.961	0.643	0.387	1.734	1.317	0.927	2.787	2.606	2.297	3.928	4.004	4.013	4.751	4.995	5.02
2401	0.1525	0.0744	0.2718	0.1937	0.6566	0.4164	1.3664	1.0305	2.5829	2.1652	2.9109	2.7828		2401	0.247	0.134	0.058	0.515	0.294	0.149	0.965	0.649	0.389	1.744	1.325	0.928	2.796	2.614	2.301	3.934	4.013	4.016	4.759	5.003	5.023
2411	0.1522	0.0741	0.2726	0.194	0.6612	0.4194	1.3715	1.0343	2.5896	2.1727	2.9105	2.7842		2411	0.247	0.135	0.06	0.518	0.295	0.149	0.967	0.65	0.392	1.749	1.331	0.934	2.805	2.622	2.31	3.94	4.021	4.026	4.764	5.008	5.028
2421	0.1502	0.0755	0.2727	0.1936	0.6619	0.4204	1.3743	1.0378	2.5935	2.1802	2.9106	2.7851		2421	0.249	0.136	0.06	0.522	0.296	0.153	0.973	0.655	0.393	1.756	1.336	0.936	2.813	2.632	2.316	3.946	4.029	4.033	4.77	5.013	5.034
2431	0.1532	0.0747	0.2751	0.1938	0.6623	0.4215	1.3806	1.0421	2.602	2.1867	2.9136	2.7841		2431	0.25	0.135	0.059	0.523	0.295	0.151	0.977	0.655	0.395	1.758	1.342	0.94	2.818	2.64	2.326	3.954	4.034	4.037	4.779	5.017	5.034
2441	0.1535	0.074	0.2777	0.1948	0.6684	0.4234	1.3887	1.0456	2.6113	2.1938	2.9135	2.785		2441	0.251	0.133	0.059	0.526	0.298	0.151	0.979	0.659	0.395	1.764	1.345	0.944	2.823	2.644	2.333	3.96	4.04	4.045	4.782	5.022	5.038
2451	0.155	0.074	0.2776	0.1948	0.6702	0.4241	1.3942	1.0499	2.6192	2.1982	2.9147	2.7874		2451	0.252	0.137	0.062	0.527	0.3	0.153	0.985	0.663	0.399	1.771	1.349	0.95	2.831	2.651	2.342	3.967	4.046	4.056	4.789	5.029	5.044
2461	0.1554	0.0772	0.2802	0.1966	0.6724	0.4267	1.3999	1.0554	2.6257	2.2075	2.9162	2.7895		2461	0.252	0.138	0.06	0.531	0.301	0.15	0.989	0.665	0.399	1.777	1.354	0.949	2.84	2.659	2.343	3.974	4.056	4.058	4.795	5.036	5.045
2471	0.1551	0.0752	0.28	0.1957	0.6744	0.429	1.4039	1.059	2.6305	2.2125	2.9167	2.7908		2471	0.255	0.137	0.06	0.532	0.3	0.152	0.993	0.667	0.402	1.787	1.361	0.952	2.847	2.665	2.351	3.978	4.062	4.067	4.803	5.039	5.049
2481	0.1568	0.0752	0.2822	0.1974	0.6798	0.429	1.4107	1.061	2.6386	2.2178	2.9203	2.79		2481	0.256	0.137	0.062	0.533	0.3	0.153	0.998	0.67	0.402	1.794	1.361	0.956	2.855	2.671	2.356	3.987	4.067	4.071	4.81	5.044	5.051
2491	0.1587	0.0752	0.2834	0.1982	0.6817	0.4302	1.4168	1.0632	2.647	2.2241	2.9214	2.7886		2491	0.252	0.14	0.06	0.536	0.303	0.151	0.999	0.674	0.404	1.8	1.37	0.958	2.862	2.68	2.362	3.992	4.074	4.079	4.814	5.051	5.056
2501	0.1582	0.0774	0.2835	0.1993	0.6837	0.4296	1.4212	1.0682	2.6512	2.2291	2.9223	2.7896		2501	0.257	0.136	0.064	0.537	0.301	0.156	1.004	0.671	0.406	1.803	1.371	0.967	2.867	2.685	2.369	4	4.079	4.083	4.821	5.051	5.06
2511	0.1579	0.077	0.285	0.2013	0.6852	0.434	1.4275	1.0715	2.6578	2.2392	2.9228	2.7917		2511	0.257	0.14	0.06	0.539	0.308	0.155	1.008	0.679	0.405	1.808	1.385	0.967	2.875	2.697	2.376	4.006	4.09	4.091	4.826	5.059	5.06
2521	0.1594	0.0777	0.2839	0.2028	0.6874	0.4355	1.4315	1.0768	2.6645	2.2417	2.9244	2.791		2521	0.26	0.139	0.061	0.545	0.307	0.155	1.015	0.679	0.407	1.817	1.385	0.971	2.882	2.701	2.384	4.012	4.094	4.096	4.833	5.063	5.064
2531	0.1586	0.0798	0.2865	0.2034	0.691	0.4389	1.4362	1.0795	2.6704	2.2525	2.9245	2.7956		2531	0.26	0.14	0.061	0.544	0.308	0.154	1.018	0.682	0.409	1.823	1.389	0.972	2.889	2.707	2.389	4.02	4.101	4.102	4.837	5.067	5.065
2541	0.1591	0.0788	0.2883	0.2031	0.6924	0.4392	1.4422	1.0848	2.676	2.2581	2.9244	2.7956		2541	0.261	0.141	0.063	0.545	0.309	0.157	1.019	0.687	0.41	1.829	1.393	0.976	2.898	2.714	2.396	4.023	4.108	4.109	4.842	5.075	5.07
2551	0.1627	0.0762	0.2894	0.2023	0.6973	0.4407	1.4509	1.0866	2.683	2.2629	2.9291	2.7955		2551	0.26	0.142	0.063	0.548	0.309	0.157	1.022	0.69	0.415	1.836	1.397	0.98	2.904	2.718	2.4	4.03	4.117	4.116	4.847	5.079	5.074
2561	0.1626	0.0782	0.2917	0.2064	0.7	0.4426	1.4561	1.092	2.6897	2.2703	2.928	2.7975		2561	0.263	0.143	0.061	0.552	0.313	0.154	1.027	0.692	0.415	1.845	1.404	0.982	2.915	2.728	2.406	4.041	4.121	4.121	4.856	5.084	5.075
2571	0.1621	0.0747	0.2905	0.2027	0.702	0.4408	1.4602	1.0927	2.6931	2.2727	2.9278	2.7959		2571	0.266	0.141	0.064	0.551	0.311	0.159	1.032	0.692	0.416	1.849	1.409	0.986	2.92	2.736	2.413	4.044	4.127	4.127	4.858	5.086	5.078
2581	0.1624	0.0789	0.2936	0.2059	0.7036	0.4428	1.4652	1.0973	2.6986	2.2817	2.9309	2.7973		2581	0.266	0.143	0.062	0.554	0.314	0.155	1.035	0.696	0.415	1.854	1.418	0.987	2.924	2.746	2.42	4.051	4.135	4.132	4.863	5.094	5.08
2591	0.165	0.077	0.2942	0.2045	0.7071	0.4453	1.4683	1.1008	2.7051	2.2869	2.9309	2.7972		2591	0.268	0.143	0.062	0.556	0.31	0.159	1.043	0.695	0.416	1.86	1.417	0.994	2.933	2.747	2.428	4.057	4.139	4.136	4.871	5.095	5.083
2601	0.1657	0.0828	0.296	0.2075	0.7099	0.4478	1.4764	1.106	2.7098	2.2945	2.9317	2.8007		2601	0.267	0.145	0.062	0.56	0.318	0.157	1.044	0.703	0.417	1.863	1.424	0.997	2.939	2.756	2.433	4.064	4.147	4.141	4.876	5.101	5.086
2611	0.1652	0.0798	0.2977	0.2091	0.7153	0.4495	1.4837	1.1089	2.7198	2.3006	2.9338	2.8		2611	0.27	0.145	0.064	0.562	0.317	0.161	1.05	0.704	0.419	1.876	1.427	1	2.947	2.763	2.44	4.071	4.156	4.151	4.882	5.107	5.091
2621	0.1644	0.0801	0.2985	0.208	0.7146	0.4504	1.4881	1.1129	2.7223	2.3069	2.9316	2.8017		2621	0.267	0.145	0.063	0.561	0.318	0.16	1.049	0.708	0.42	1.877	1.434	1	2.951	2.768	2.442	4.072	4.162	4.155	4.884	5.111	5.093
2631	0.1672	0.0832	0.2989	0.2124	0.7194	0.4548	1.4923	1.1185	2.7286	2.3138	2.9361	2.8036		2631	0.271	0.145	0.064	0.569	0.32	0.159	1.057	0.709	0.424	1.887	1.439	1.005	2.962	2.773	2.45	4.081	4.169	4.164	4.894	5.117	5.097
2641	0.1654	0.0808	0.3003	0.2093	0.7213	0.4547	1.5	1.1203	2.7318	2.3162	2.9373	2.8009		2641	0.275	0.145	0.064	0.571	0.321	0.161	1.059	0.713	0.427	1.893	1.446	1.009	2.969	2.781	2.457	4.088	4.173	4.167	4.9	5.122	5.1
2651	0.168	0.0802	0.3006	0.2092	0.7237	0.455	1.5044	1.1206	2.7377	2.3214	2.9361	2.8022		2651	0.275	0.147	0.062	0.57	0.323	0.16	1.063	0.716	0.426	1.898	1.452	1.01	2.974	2.788	2.462	4.095	4.179	4.173	4.904	5.126	5.099
2661	0.1668	0.0824	0.2998	0.2129	0.7251	0.4576	1.5094	1.1281	2.7422	2.3306	2.937	2.8043		2661	0.275	0.145	0.066	0.571	0.323	0.165	1.068	0.716	0.43	1.903	1.455	1.019	2.979	2.795	2.473	4.099	4.184	4.18	4.911	5.129	5.107
2671	0.1686	0.0811	0.3018	0.212	0.7275	0.4596	1.5151	1.131	2.746	2.3341	2.9377	2.8059		2671	0.275	0.149	0.063	0.574	0.326	0.163	1.071	0.722	0.428	1.909	1.46	1.02	2.986	2.801	2.477	4.106	4.192	4.183	4.916	5.133	5.105
2681	0.1672	0.083	0.3042	0.2138	0.7293	0.4612	1.5192	1.1349	2.7497	2.34	2.937	2.8063		2681	0.278	0.146	0.063	0.579	0.324	0.162	1.078	0.723	0.429	1.917	1.463	1.021	2.995	2.807	2.482	4.114	4.198	4.19	4.921	5.138	5.108
2691	0.1688	0.0822	0.3051	0.2149	0.7314	0.4624	1.5259	1.1379	2.7565	2.3449	2.9397	2.8055		2691	0.278	0.151	0.063	0.578	0.327	0.163	1.08	0.727	0.43	1.923	1.469	1.025	3.002	2.815	2.488	4.12	4.205	4.195	4.929	5.144	5.11
2701	0.1728	0.0831	0.3082	0.2148	0.7385	0.4646	1.5315	1.1434	2.7614	2.3514	2.9409	2.8067		2701	0.278	0.147	0.062	0.582	0.326	0.162	1.084	0.726	0.431	1.931	1.472	1.027	3.009	2.817	2.488	4.123	4.211	4.201	4.931	5.145	5.112
2711	0.1688	0.0833	0.3057	0.2149	0.7381	0.4648	1.5361	1.1444	2.7639	2.3565	2.9417	2.808		2711	0.28	0.151	0.066	0.584	0.33	0.164	1.087	0.732	0.436	1.937	1.479	1.031	3.017	2.827	2.499	4.131	4.217	4.211	4.939	5.15	5.117
2721	0.172	0.0814	0.3095	0.2142	0.744	0.4657	1.5439	1.1487	2.7704	2.3612	2.944	2.8065		2721	0.279	0.151	0.064	0.586	0.328	0.163	1.091	0.733	0.436	1.941	1.483	1.034	3.021	2.834	2.503	4.138	4.221	4.215	4.941	5.153	5.121
2731	0.1725	0.0833	0.3106	0.2156	0.7456	0.4659	1.5483	1.1523	2.7763	2.3649	2.9438	2.8068		2731	0.283	0.151	0.064	0.588	0.33	0.166	1.097	0.736	0.438	1.949	1.489	1.038	3.029	2.84	2.511	4.142	4.23	4.221	4.95	5.159	5.121
2741	0.1727	0.0856	0.3092	0.219	0.7457	0.4697	1.551	1.1582	2.7779	2.3737	2.9429	2.8093		2741	0.283	0.15	0.064	0.589	0.33	0.165	1.101	0.737	0.438	1.952	1.494	1.042	3.032	2.846	2.517	4.15	4.236	4.225	4.953	5.163	5.123
2751	0.1718	0.0859	0.313	0.2186	0.749	0.4703	1.5592	1.1598	2.7828	2.3782	2.9462	2.8098		2751	0.284	0.152	0.063	0.591	0.332	0.164	1.105	0.739	0.437	1.958	1.498	1.043	3.039	2.852	2.523	4.155	4.241	4.228	4.957	5.167	5.124
2761	0.174	0.0849	0.3132	0.2185	0.7513	0.4733	1.5652	1.1642	2.7862	2.3841	2.9455	2.8125		2761	0.286	0.152	0.064	0.594	0.335	0.164	1.107	0.743	0.439	1.963	1.502	1.045	3.048	2.858	2.529	4.161	4.247	4.232	4.962	5.17	5.126
2771	0.1745	0.0845	0.3155	0.2189	0.7527	0.4727	1.5693	1.1667	2.7894	2.3888	2.9457	2.8111		2771	0.287	0.154	0.063	0.598	0.337	0.167	1.112	0.747	0.441	1.973	1.507	1.046	3.057	2.866	2.531	4.166	4.255	4.237	4.971	5.175	5.128
2781	0.1737	0.0828	0.3151	0.2179	0.7563	0.4739	1.5741	1.168	2.7935	2.3937	2.9485	2.8102		2781	0.287	0.156	0.063	0.596	0.339	0.164	1.115	0.751	0.443	1.978	1.513	1.05	3.06	2.873	2.535	4.169	4.262	4.245	4.973	5.18	5.132
2791	0.1723	0.0861	0.3178	0.2218	0.7575	0.4781	1.5795	1.1746	2.7957	2.4004	2.9469	2.8142		2791	0.29	0.155	0.064	0.602	0.338	0.167	1.12	0.75	0.444	1.983	1.516	1.054	3.069	2.878	2.542	4.182	4.266	4.25	4.976	5.184	5.135
2801	0.1774	0.0846	0.3187	0.2208	0.7645	0.4785	1.5863	1.1789	2.8021	2.4063	2.9499	2.8136		2801	0.288	0.155	0.065	0.602	0.337	0.168	1.123	0.755	0.449	1.99	1.524	1.059	3.073	2.888	2.551	4.184	4.271	4.254	4.983	5.189	5.137
2811	0.175	0.0872	0.3187	0.2218	0.7639	0.48	1.589	1.1819	2.8036	2.4118	2.9485	2.8142		2811	0.291	0.155	0.065	0.604	0.339	0.168	1.127	0.753	0.447	1.995	1.528	1.062	3.08	2.892	2.556	4.189	4.278	4.259	4.99	5.192	5.139
2821	0.1754	0.0848	0.3214	0.2217	0.7679	0.4806	1.5951	1.185	2.8083	2.4145	2.9532	2.8153		2821	0.292	0.157	0.067	0.608	0.339	0.17	1.131	0.757	0.449	1.999	1.53	1.064	3.084	2.897	2.563	4.193	4.284	4.266	4.992	5.195	5.143
2831	0.1773	0.0878	0.3221	0.227	0.7708	0.4827	1.6023	1.1899	2.8095	2.421	2.9511	2.8161		2831	0.293	0.156	0.066	0.61	0.34	0.168	1.136	0.761	0.45	2.005	1.534	1.069	3.09	2.901	2.568	4.204	4.288	4.27	5	5.198	5.146
2841	0.1779	0.0865	0.3244	0.2236	0.7717	0.4852	1.6073	1.1933	2.8137	2.4248	2.9528	2.8148		2841	0.296	0.159	0.067	0.611	0.344	0.169	1.14	0.764	0.451	2.014	1.541	1.071	3.098	2.908	2.573	4.207	4.297	4.276	5.004	5.205	5.148
2851	0.1804	0.0871	0.3251	0.2259	0.7762	0.4854	1.614	1.1957	2.8192	2.4301	2.9552	2.8166		2851	0.297	0.159	0.066	0.616	0.347	0.169	1.143	0.769	0.451	2.02	1.546	1.073	3.104	2.915	2.577	4.215	4.301	4.277	5.01	5.207	5.148
2861	0.181	0.084	0.3267	0.2241	0.7783	0.4856	1.6192	1.1985	2.8223	2.4351	2.9566	2.8158		2861	0.296	0.158	0.066	0.615	0.346	0.17	1.146	0.768	0.456	2.026	1.548	1.075	3.111	2.92	2.581	4.22	4.307	4.285	5.013	5.211	5.151
2871	0.1793	0.0872	0.3272	0.226	0.7804	0.49	1.6219	1.2042	2.8246	2.4408	2.9566	2.82		2871	0.296	0.158	0.068	0.615	0.346	0.171	1.148	0.77	0.458	2.031	1.555	1.081	3.117	2.929	2.59	4.224	4.313	4.291	5.019	5.217	5.155
2881	0.1821	0.0883	0.3287	0.2272	0.7835	0.4922	1.6301	1.2086	2.8277	2.4467	2.9582	2.8181		2881	0.301	0.157	0.065	0.618	0.344	0.172	1.153	0.771	0.456	2.039	1.558	1.083	3.126	2.931	2.594	4.232	4.317	4.292	5.024	5.216	5.154
2891	0.1809	0.0905	0.3294	0.2295	0.7871	0.4943	1.6346	1.2116	2.8303	2.4506	2.9583	2.823		2891	0.298	0.16	0.064	0.621	0.349	0.17	1.157	0.775	0.455	2.041	1.565	1.087	3.129	2.941	2.6	4.235	4.324	4.299	5.026	5.223	5.155
2901	0.1797	0.0893	0.3317	0.23	0.7885	0.4953	1.6392	1.2148	2.832	2.456	2.9582	2.8205		2901	0.302	0.16	0.064	0.625	0.348	0.171	1.162	0.778	0.459	2.047	1.567	1.089	3.134	2.945	2.606	4.244	4.329	4.302	5.034	5.225	5.159
2911	0.1844	0.0902	0.3325	0.2307	0.7917	0.4955	1.647	1.219	2.8366	2.4597	2.9598	2.8188		2911	0.301	0.16	0.066	0.626	0.35	0.172	1.165	0.78	0.462	2.052	1.57	1.092	3.139	2.949	2.611	4.251	4.337	4.307	5.037	5.227	5.161
2921	0.1841	0.09	0.3323	0.2327	0.7941	0.5008	1.6517	1.222	2.8397	2.4636	2.9601	2.8222		2921	0.3	0.161	0.067	0.628	0.351	0.174	1.168	0.784	0.464	2.058	1.576	1.097	3.145	2.953	2.619	4.255	4.339	4.315	5.04	5.231	5.164
2931	0.1833	0.0888	0.3329	0.2306	0.7958	0.4973	1.6564	1.2242	2.8413	2.4669	2.9605	2.8233		2931	0.303	0.162	0.065	0.627	0.353	0.171	1.17	0.787	0.462	2.063	1.582	1.095	3.15	2.962	2.62	4.258	4.348	4.317	5.045	5.237	5.163
2941	0.1825	0.0887	0.3345	0.2315	0.7983	0.4992	1.6604	1.2275	2.843	2.4723	2.9613	2.8214		2941	0.306	0.165	0.067	0.634	0.356	0.173	1.176	0.791	0.467	2.071	1.589	1.103	3.162	2.968	2.627	4.267	4.353	4.322	5.052	5.24	5.167
2951	0.1856	0.0904	0.3363	0.2347	0.802	0.5034	1.6662	1.2341	2.8461	2.478	2.9608	2.8239		2951	0.306	0.164	0.068	0.633	0.355	0.174	1.178	0.792	0.468	2.076	1.592	1.105	3.164	2.974	2.636	4.27	4.361	4.327	5.056	5.245	5.171
2961	0.1849	0.0913	0.3379	0.2353	0.8033	0.5044	1.6711	1.2358	2.8483	2.4839	2.9649	2.8243		2961	0.306	0.165	0.068	0.635	0.355	0.177	1.182	0.794	0.468	2.082	1.6	1.113	3.169	2.981	2.642	4.275	4.365	4.335	5.06	5.245	5.174
2971	0.1869	0.0885	0.3394	0.2313	0.8073	0.5041	1.6774	1.2372	2.8515	2.4825	2.9658	2.8207		2971	0.309	0.162	0.067	0.64	0.356	0.173	1.191	0.795	0.467	2.089	1.6	1.111	3.18	2.986	2.644	4.284	4.367	4.334	5.067	5.248	5.17
2981	0.1839	0.0916	0.336	0.2357	0.8064	0.5066	1.6795	1.2409	2.8527	2.4921	2.9628	2.8253		2981	0.308	0.164	0.066	0.642	0.359	0.174	1.193	0.797	0.469	2.093	1.604	1.113	3.182	2.992	2.652	4.291	4.377	4.341	5.071	5.253	5.174
2991	0.1855	0.0914	0.339	0.2369	0.8081	0.506	1.686	1.2471	2.8547	2.4965	2.9628	2.8266		2991	0.311	0.165	0.069	0.644	0.361	0.175	1.198	0.803	0.471	2.101	1.61	1.117	3.189	2.998	2.655	4.295	4.381	4.346	5.075	5.258	5.18
3001	0.1862	0.0911	0.3408	0.2391	0.8159	0.5086	1.6927	1.2511	2.8575	2.4985	2.9682	2.8273		3001	0.312	0.166	0.068	0.645	0.36	0.174	1.201	0.805	0.475	2.106	1.615	1.119	3.194	3.003	2.659	4.297	4.386	4.352	5.08	5.263	5.179
3011	0.1875	0.0914	0.3417	0.2388	0.8165	0.5099	1.6981	1.2541	2.8612	2.5038	2.9657	2.8275		3011	0.312	0.164	0.069	0.646	0.362	0.175	1.202	0.808	0.478	2.11	1.616	1.122	3.199	3.007	2.665	4.305	4.39	4.354	5.082	5.265	5.181
3021	0.1874	0.091	0.3421	0.2366	0.8182	0.5105	1.7012	1.256	2.8637	2.5049	2.9667	2.826		3021	0.312	0.167	0.068	0.649	0.362	0.177	1.206	0.809	0.476	2.119	1.624	1.124	3.206	3.019	2.67	4.311	4.397	4.359	5.088	5.268	5.185
3031	0.1899	0.0923	0.3452	0.2379	0.8214	0.5148	1.7079	1.2609	2.8659	2.5117	2.967	2.8282		3031	0.314	0.165	0.066	0.649	0.364	0.175	1.206	0.81	0.475	2.119	1.628	1.128	3.21	3.021	2.674	4.314	4.399	4.361	5.089	5.271	5.183
3041	0.1883	0.0911	0.3453	0.2401	0.8221	0.5172	1.7109	1.264	2.8677	2.5171	2.9682	2.8296		3041	0.317	0.167	0.068	0.657	0.363	0.178	1.215	0.811	0.476	2.128	1.63	1.133	3.219	3.025	2.681	4.322	4.405	4.366	5.097	5.272	5.184
3051	0.1883	0.0918	0.3457	0.2403	0.8256	0.5158	1.7175	1.2665	2.8691	2.5187	2.9681	2.8301		3051	0.318	0.168	0.071	0.655	0.368	0.179	1.218	0.816	0.481	2.133	1.638	1.137	3.222	3.033	2.691	4.327	4.41	4.374	5.101	5.279	5.191
3061	0.188	0.0941	0.3468	0.2404	0.8285	0.5183	1.7246	1.2722	2.872	2.5215	2.9697	2.8306		3061	0.318	0.17	0.068	0.657	0.368	0.176	1.224	0.819	0.481	2.14	1.641	1.139	3.229	3.037	2.693	4.332	4.42	4.375	5.105	5.281	5.19
3071	0.1907	0.0955	0.3482	0.2417	0.8304	0.5227	1.7301	1.2778	2.8728	2.5294	2.9701	2.8322		3071	0.32	0.169	0.068	0.66	0.373	0.179	1.228	0.821	0.481	2.143	1.644	1.139	3.233	3.041	2.697	4.338	4.422	4.379	5.109	5.282	5.194
3081	0.1906	0.0925	0.3496	0.243	0.8339	0.5199	1.7338	1.2768	2.8753	2.5308	2.9703	2.8293		3081	0.324	0.17	0.069	0.664	0.37	0.179	1.235	0.822	0.487	2.151	1.65	1.144	3.244	3.047	2.704	4.346	4.428	4.386	5.117	5.285	5.192
3091	0.1911	0.0934	0.3501	0.2432	0.8361	0.525	1.7387	1.2826	2.8751	2.5341	2.9691	2.833		3091	0.32	0.17	0.069	0.661	0.371	0.181	1.232	0.825	0.486	2.154	1.655	1.145	3.245	3.055	2.705	4.346	4.432	4.388	5.117	5.289	5.195
3101	0.1945	0.0953	0.3525	0.2459	0.84	0.5256	1.7462	1.2881	2.8802	2.539	2.9741	2.8313		3101	0.323	0.171	0.071	0.667	0.373	0.182	1.238	0.83	0.487	2.164	1.661	1.149	3.253	3.06	2.711	4.354	4.438	4.391	5.122	5.294	5.196
3111	0.1938	0.0944	0.3521	0.2454	0.8418	0.5282	1.7502	1.2903	2.8807	2.5427	2.9734	2.8357		3111	0.321	0.169	0.068	0.669	0.372	0.181	1.24	0.829	0.487	2.167	1.664	1.15	3.259	3.067	2.717	4.358	4.442	4.394	5.125	5.294	5.197
3121	0.1907	0.0937	0.351	0.2457	0.8403	0.5286	1.7523	1.2925	2.8816	2.5456	2.9714	2.8335		3121	0.323	0.169	0.07	0.671	0.372	0.182	1.246	0.831	0.49	2.175	1.667	1.157	3.263	3.069	2.725	4.364	4.444	4.4	5.129	5.295	5.201
3131	0.194	0.0962	0.3551	0.2461	0.8465	0.5299	1.7609	1.296	2.8868	2.5483	2.9738	2.8344		3131	0.324	0.171	0.068	0.673	0.374	0.181	1.248	0.836	0.49	2.179	1.672	1.159	3.268	3.076	2.728	4.369	4.453	4.4	5.135	5.301	5.2
3141	0.1959	0.0953	0.3562	0.2436	0.8477	0.53	1.7656	1.2981	2.8846	2.5522	2.975	2.8339		3141	0.327	0.173	0.068	0.675	0.378	0.18	1.252	0.839	0.489	2.182	1.678	1.161	3.275	3.081	2.732	4.377	4.458	4.405	5.14	5.304	5.201
3151	0.1945	0.0959	0.3555	0.2471	0.8499	0.5303	1.7695	1.3036	2.8862	2.5555	2.9748	2.8349		3151	0.327	0.173	0.072	0.677	0.375	0.186	1.258	0.84	0.495	2.188	1.679	1.166	3.278	3.085	2.739	4.38	4.462	4.414	5.145	5.309	5.205
3161	0.1954	0.0969	0.3591	0.2457	0.8505	0.5316	1.7742	1.3058	2.8879	2.5596	2.975	2.8357		3161	0.327	0.173	0.073	0.678	0.377	0.183	1.262	0.844	0.497	2.195	1.687	1.166	3.286	3.09	2.742	4.388	4.468	4.415	5.15	5.311	5.206
3171	0.1966	0.0941	0.36	0.2462	0.8567	0.5316	1.7815	1.3076	2.8891	2.5592	2.9756	2.8337		3171	0.33	0.174	0.072	0.681	0.377	0.185	1.264	0.845	0.497	2.199	1.691	1.17	3.29	3.097	2.747	4.389	4.471	4.42	5.154	5.312	5.208
3181	0.1974	0.0944	0.3612	0.247	0.8581	0.5329	1.7837	1.3117	2.8914	2.5643	2.9763	2.8338		3181	0.331	0.176	0.07	0.684	0.382	0.182	1.266	0.848	0.496	2.204	1.697	1.173	3.298	3.105	2.751	4.393	4.479	4.421	5.156	5.316	5.209
3191	0.1973	0.0965	0.3614	0.2502	0.861	0.5368	1.7909	1.3159	2.8948	2.5712	2.9782	2.8378		3191	0.333	0.172	0.073	0.685	0.381	0.187	1.27	0.85	0.498	2.213	1.7	1.178	3.305	3.107	2.758	4.402	4.481	4.429	5.162	5.319	5.212
3201	0.1979	0.0974	0.3603	0.2504	0.864	0.5386	1.7962	1.3205	2.894	2.5736	2.9778	2.8365		3201	0.332	0.174	0.069	0.689	0.381	0.186	1.275	0.851	0.499	2.217	1.705	1.179	3.309	3.115	2.763	4.408	4.49	4.431	5.165	5.321	5.211
3211	0.1968	0.0962	0.361	0.2513	0.8628	0.5401	1.7994	1.3229	2.895	2.577	2.9751	2.8369		3211	0.334	0.174	0.071	0.693	0.383	0.184	1.28	0.856	0.501	2.225	1.707	1.185	3.314	3.116	2.77	4.411	4.492	4.435	5.17	5.324	5.213
3221	0.1985	0.0946	0.3624	0.2496	0.8676	0.5393	1.8034	1.3252	2.8965	2.5785	2.9766	2.8362		3221	0.333	0.175	0.074	0.69	0.384	0.188	1.282	0.858	0.506	2.227	1.709	1.187	3.317	3.12	2.775	4.417	4.496	4.44	5.172	5.329	5.218
3231	0.2002	0.0986	0.3669	0.2519	0.8727	0.5412	1.8126	1.3282	2.8993	2.5821	2.9814	2.8374		3231	0.336	0.177	0.071	0.694	0.385	0.185	1.286	0.861	0.503	2.236	1.716	1.188	3.323	3.127	2.776	4.423	4.502	4.441	5.178	5.332	5.216
3241	0.2005	0.0945	0.367	0.2512	0.8741	0.5409	1.8165	1.3317	2.9003	2.5822	2.9781	2.8378		3241	0.336	0.175	0.071	0.696	0.387	0.185	1.288	0.863	0.503	2.234	1.72	1.19	3.327	3.131	2.78	4.427	4.507	4.445	5.182	5.337	5.215
3251	0.2007	0.0984	0.367	0.2534	0.8771	0.5436	1.8216	1.3372	2.9017	2.5889	2.98	2.8413		3251	0.34	0.176	0.073	0.7	0.387	0.187	1.297	0.865	0.506	2.244	1.725	1.191	3.334	3.138	2.785	4.434	4.509	4.45	5.186	5.336	5.22
3261	0.1997	0.0952	0.3692	0.2507	0.8794	0.5433	1.8264	1.3364	2.9027	2.5909	2.9792	2.8389		3261	0.338	0.176	0.072	0.7	0.386	0.186	1.296	0.865	0.508	2.248	1.728	1.2	3.339	3.145	2.794	4.438	4.516	4.454	5.189	5.34	5.222
3271	0.2029	0.1004	0.37	0.2569	0.8802	0.5486	1.8316	1.346	2.9054	2.5985	2.9809	2.8441		3271	0.341	0.179	0.073	0.704	0.391	0.187	1.3	0.871	0.509	2.259	1.737	1.201	3.349	3.152	2.797	4.443	4.521	4.458	5.194	5.344	5.224
3281	0.2023	0.097	0.3713	0.253	0.8836	0.5491	1.8356	1.3456	2.9082	2.5967	2.9816	2.8411		3281	0.34	0.179	0.073	0.704	0.388	0.19	1.304	0.87	0.512	2.261	1.735	1.205	3.351	3.154	2.805	4.448	4.525	4.464	5.195	5.345	5.226
3291	0.2034	0.0992	0.3741	0.2554	0.8879	0.5511	1.841	1.3496	2.9078	2.6022	2.9826	2.8434		3291	0.34	0.18	0.072	0.706	0.39	0.189	1.308	0.874	0.509	2.266	1.741	1.207	3.357	3.16	2.808	4.453	4.53	4.463	5.198	5.35	5.226
3301	0.203	0.098	0.3753	0.2551	0.8892	0.552	1.8471	1.3513	2.9105	2.6048	2.985	2.8433		3301	0.342	0.181	0.071	0.706	0.39	0.189	1.309	0.875	0.512	2.269	1.745	1.21	3.36	3.164	2.811	4.454	4.534	4.467	5.201	5.353	5.229
3311	0.2043	0.0981	0.3763	0.2584	0.8928	0.5521	1.8522	1.357	2.9127	2.6051	2.9827	2.8435		3311	0.347	0.183	0.071	0.711	0.396	0.189	1.316	0.881	0.514	2.275	1.75	1.21	3.367	3.171	2.815	4.464	4.543	4.472	5.209	5.355	5.229
3321	0.204	0.0997	0.3747	0.2572	0.8921	0.5542	1.8586	1.3585	2.91	2.6095	2.9818	2.8431		3321	0.346	0.181	0.073	0.712	0.394	0.19	1.324	0.884	0.516	2.279	1.756	1.212	3.371	3.175	2.822	4.468	4.543	4.475	5.212	5.355	5.23
3331	0.2041	0.098	0.3764	0.2573	0.8962	0.5549	1.8635	1.3624	2.9117	2.6102	2.9856	2.8444		3331	0.345	0.179	0.073	0.713	0.396	0.189	1.325	0.883	0.517	2.284	1.758	1.216	3.374	3.179	2.825	4.472	4.548	4.48	5.213	5.358	5.232
3341	0.205	0.0977	0.377	0.2586	0.8987	0.5565	1.8669	1.3654	2.9142	2.6122	2.9831	2.8431		3341	0.348	0.182	0.072	0.717	0.395	0.189	1.329	0.884	0.516	2.292	1.763	1.218	3.383	3.184	2.829	4.478	4.552	4.484	5.219	5.36	5.233
3351	0.2073	0.098	0.3808	0.2603	0.9011	0.558	1.8734	1.371	2.9171	2.6146	2.9854	2.8448		3351	0.349	0.182	0.075	0.72	0.396	0.192	1.331	0.887	0.52	2.298	1.768	1.223	3.387	3.191	2.838	4.479	4.559	4.487	5.222	5.363	5.233
3361	0.2071	0.0976	0.3815	0.2599	0.9071	0.5595	1.8789	1.3721	2.9169	2.6202	2.9873	2.8433		3361	0.347	0.181	0.071	0.718	0.396	0.191	1.332	0.89	0.518	2.301	1.77	1.223	3.39	3.194	2.844	4.484	4.562	4.49	5.224	5.366	5.235
3371	0.208	0.1017	0.3831	0.263	0.9078	0.5625	1.8831	1.378	2.9167	2.6247	2.9872	2.8463		3371	0.35	0.183	0.074	0.721	0.4	0.193	1.334	0.894	0.522	2.306	1.776	1.231	3.396	3.199	2.846	4.491	4.569	4.495	5.228	5.371	5.238
3381	0.2067	0.0989	0.382	0.2599	0.909	0.5616	1.8859	1.3787	2.92	2.6221	2.9883	2.8442		3381	0.352	0.184	0.071	0.726	0.401	0.19	1.343	0.898	0.522	2.314	1.779	1.232	3.402	3.204	2.851	4.494	4.574	4.497	5.233	5.371	5.238
3391	0.2078	0.101	0.3843	0.2614	0.911	0.5639	1.8925	1.3833	2.9212	2.6277	2.9879	2.8468		3391	0.354	0.182	0.075	0.728	0.399	0.195	1.349	0.896	0.524	2.315	1.779	1.234	3.407	3.204	2.857	4.502	4.575	4.504	5.238	5.372	5.242
3401	0.2078	0.1009	0.3844	0.2609	0.9148	0.5648	1.8971	1.3853	2.9223	2.6288	2.9886	2.8464		3401	0.355	0.184	0.074	0.733	0.402	0.195	1.353	0.901	0.525	2.323	1.789	1.235	3.413	3.216	2.859	4.507	4.58	4.506	5.242	5.375	5.241
3411	0.2071	0.1012	0.3855	0.2629	0.9146	0.5632	1.9015	1.3872	2.9222	2.6303	2.9871	2.8458		3411	0.354	0.181	0.078	0.733	0.402	0.196	1.352	0.9	0.532	2.326	1.792	1.243	3.416	3.219	2.866	4.51	4.582	4.51	5.245	5.376	5.247
3421	0.2096	0.0998	0.3872	0.2643	0.9188	0.5677	1.9069	1.3906	2.9243	2.6366	2.9901	2.846		3421	0.357	0.183	0.074	0.734	0.402	0.193	1.357	0.903	0.527	2.333	1.798	1.24	3.42	3.224	2.868	4.515	4.591	4.508	5.247	5.379	5.243
3431	0.2085	0.1019	0.3878	0.2656	0.922	0.5695	1.9134	1.3977	2.9233	2.6387	2.9892	2.8482		3431	0.356	0.184	0.075	0.736	0.405	0.195	1.358	0.906	0.53	2.337	1.802	1.244	3.426	3.229	2.875	4.519	4.593	4.514	5.253	5.383	5.243
3441	0.2125	0.1023	0.3903	0.2669	0.9268	0.5721	1.9194	1.3998	2.9261	2.6399	2.992	2.8486		3441	0.358	0.185	0.075	0.735	0.406	0.194	1.365	0.907	0.529	2.344	1.803	1.251	3.43	3.231	2.88	4.524	4.598	4.514	5.252	5.385	5.244
3451	0.21	0.0999	0.3887	0.2642	0.9265	0.5722	1.9218	1.4021	2.9261	2.6387	2.99	2.8478		3451	0.358	0.188	0.075	0.737	0.408	0.195	1.365	0.913	0.532	2.348	1.81	1.25	3.436	3.236	2.884	4.527	4.605	4.518	5.255	5.39	5.247
3461	0.2111	0.1016	0.3933	0.2664	0.9292	0.5745	1.9276	1.4056	2.9282	2.6436	2.99	2.8482		3461	0.359	0.188	0.076	0.743	0.412	0.196	1.369	0.917	0.533	2.353	1.814	1.251	3.44	3.243	2.886	4.534	4.612	4.522	5.259	5.392	5.251
3471	0.2118	0.0998	0.3922	0.2667	0.9303	0.5731	1.9328	1.4084	2.9298	2.6451	2.9922	2.8476		3471	0.359	0.188	0.075	0.742	0.41	0.195	1.372	0.918	0.537	2.356	1.817	1.255	3.445	3.249	2.893	4.538	4.611	4.526	5.264	5.394	5.25
3481	0.212	0.1021	0.3942	0.2688	0.9345	0.5763	1.9387	1.4129	2.9292	2.6486	2.9915	2.8493		3481	0.364	0.187	0.075	0.749	0.407	0.197	1.381	0.917	0.538	2.367	1.82	1.259	3.451	3.251	2.899	4.544	4.614	4.531	5.271	5.395	5.25
3491	0.2122	0.1026	0.3945	0.268	0.9368	0.5772	1.9425	1.4143	2.9313	2.6506	2.9948	2.851		3491	0.362	0.186	0.074	0.744	0.409	0.196	1.38	0.92	0.537	2.364	1.826	1.262	3.45	3.256	2.9	4.544	4.619	4.535	5.269	5.398	5.253
3501	0.2156	0.1042	0.3957	0.2705	0.9381	0.5787	1.9492	1.4199	2.9294	2.6542	2.9944	2.8541		3501	0.362	0.186	0.077	0.75	0.412	0.199	1.385	0.921	0.539	2.375	1.832	1.267	3.459	3.261	2.909	4.552	4.626	4.538	5.274	5.4	5.256
3511	0.2137	0.1059	0.3981	0.272	0.9421	0.5808	1.9549	1.4241	2.9326	2.6557	2.9928	2.8514		3511	0.363	0.189	0.075	0.749	0.414	0.197	1.386	0.926	0.539	2.378	1.834	1.27	3.465	3.269	2.914	4.555	4.629	4.541	5.276	5.404	5.255
3521	0.215	0.1044	0.3979	0.272	0.9422	0.5812	1.9567	1.425	2.9302	2.6576	2.9936	2.8523		3521	0.367	0.188	0.074	0.756	0.414	0.197	1.394	0.93	0.541	2.387	1.84	1.271	3.471	3.273	2.917	4.563	4.632	4.541	5.284	5.404	5.256
3531	0.2143	0.1022	0.3982	0.2722	0.9447	0.5832	1.9629	1.4301	2.932	2.6577	2.9938	2.8507		3531	0.365	0.188	0.078	0.755	0.415	0.199	1.395	0.931	0.543	2.388	1.842	1.275	3.475	3.274	2.919	4.565	4.642	4.543	5.283	5.408	5.256
3541	0.216	0.1074	0.4015	0.2736	0.9499	0.586	1.9697	1.4342	2.934	2.6613	2.9961	2.8537		3541	0.368	0.191	0.076	0.759	0.417	0.197	1.399	0.935	0.545	2.394	1.846	1.275	3.481	3.281	2.925	4.569	4.643	4.547	5.288	5.41	5.259
3551	0.216	0.1035	0.4012	0.2731	0.9519	0.5872	1.972	1.4359	2.9338	2.6645	2.9948	2.8526		3551	0.37	0.189	0.077	0.76	0.417	0.199	1.402	0.935	0.546	2.398	1.849	1.277	3.483	3.283	2.929	4.575	4.647	4.553	5.293	5.409	5.26
3561	0.2158	0.1054	0.4047	0.2729	0.9543	0.5856	1.9788	1.4378	2.9375	2.6643	2.9958	2.8514		3561	0.369	0.192	0.077	0.762	0.418	0.2	1.406	0.939	0.545	2.4	1.857	1.281	3.486	3.29	2.932	4.579	4.65	4.554	5.294	5.413	5.261
3571	0.2154	0.1058	0.4033	0.2752	0.9562	0.5894	1.983	1.4415	2.9361	2.6658	2.9972	2.853		3571	0.371	0.192	0.077	0.764	0.42	0.2	1.412	0.939	0.549	2.408	1.86	1.283	3.49	3.296	2.938	4.584	4.653	4.559	5.3	5.414	5.26
3581	0.2187	0.1071	0.4052	0.2772	0.9604	0.5901	1.9875	1.4451	2.9396	2.6677	2.9975	2.8524		3581	0.371	0.189	0.075	0.767	0.417	0.198	1.413	0.941	0.546	2.414	1.865	1.285	3.499	3.3	2.942	4.589	4.656	4.558	5.303	5.417	5.261
3591	0.221	0.1078	0.4075	0.277	0.9633	0.5946	1.9923	1.4499	2.9401	2.6724	3.0022	2.8548		3591	0.371	0.191	0.075	0.766	0.421	0.2	1.416	0.941	0.549	2.419	1.867	1.292	3.501	3.303	2.949	4.59	4.66	4.563	5.303	5.418	5.264
3601	0.2206	0.1069	0.4084	0.2789	0.9634	0.5941	1.996	1.4512	2.9409	2.6726	2.9991	2.8539		3601	0.373	0.196	0.076	0.77	0.423	0.2	1.419	0.949	0.551	2.424	1.872	1.295	3.507	3.309	2.952	4.596	4.668	4.564	5.307	5.423	5.263
3611	0.2196	0.1054	0.409	0.2773	0.9664	0.596	2.0006	1.4564	2.94	2.6735	2.9975	2.855		3611	0.372	0.193	0.074	0.772	0.424	0.2	1.422	0.95	0.55	2.427	1.871	1.294	3.511	3.31	2.955	4.596	4.671	4.566	5.31	5.424	5.264
3621	0.2212	0.1072	0.4113	0.2781	0.9702	0.5964	2.0067	1.4586	2.9409	2.6761	2.9998	2.8544		3621	0.375	0.195	0.075	0.775	0.428	0.201	1.428	0.954	0.551	2.435	1.88	1.299	3.517	3.32	2.958	4.605	4.678	4.57	5.314	5.43	5.267
3631	0.2218	0.106	0.4122	0.2776	0.9715	0.5965	2.0106	1.4616	2.9409	2.6788	3.0006	2.855		3631	0.377	0.194	0.077	0.776	0.425	0.198	1.433	0.955	0.555	2.439	1.883	1.299	3.521	3.323	2.962	4.607	4.68	4.575	5.318	5.429	5.266
3641	0.2205	0.1072	0.4132	0.2787	0.9743	0.5987	2.0157	1.464	2.9438	2.6795	2.9993	2.8551		3641	0.378	0.195	0.078	0.778	0.425	0.202	1.437	0.956	0.558	2.442	1.888	1.301	3.526	3.329	2.968	4.617	4.682	4.575	5.322	5.429	5.27
3651	0.2213	0.1068	0.4132	0.2799	0.9757	0.5996	2.0207	1.4667	2.9448	2.6801	3.0002	2.8556		3651	0.378	0.193	0.077	0.782	0.427	0.2	1.441	0.958	0.556	2.449	1.895	1.304	3.531	3.334	2.972	4.621	4.685	4.578	5.326	5.434	5.268
3661	0.2219	0.107	0.4132	0.2809	0.9797	0.6001	2.027	1.4692	2.9461	2.6815	3.0018	2.8567		3661	0.381	0.194	0.078	0.779	0.426	0.204	1.442	0.959	0.557	2.45	1.897	1.31	3.534	3.338	2.977	4.624	4.69	4.582	5.327	5.434	5.27
3671	0.2221	0.1083	0.4141	0.2813	0.9793	0.6034	2.0292	1.4742	2.9458	2.6844	3.0021	2.8552		3671	0.383	0.195	0.077	0.786	0.43	0.202	1.448	0.964	0.557	2.458	1.904	1.31	3.541	3.343	2.981	4.628	4.694	4.587	5.332	5.44	5.269
3681	0.2218	0.1092	0.4154	0.2819	0.9825	0.6041	2.0354	1.4802	2.9469	2.6859	3.0032	2.8588		3681	0.381	0.194	0.079	0.786	0.427	0.203	1.448	0.964	0.559	2.464	1.903	1.316	3.544	3.344	2.987	4.628	4.699	4.588	5.33	5.438	5.273
3691	0.2221	0.1087	0.4187	0.283	0.9868	0.6056	2.0377	1.4824	2.9465	2.6883	3.0016	2.8601		3691	0.384	0.198	0.077	0.787	0.434	0.202	1.451	0.972	0.562	2.469	1.91	1.317	3.549	3.353	2.992	4.635	4.704	4.591	5.335	5.445	5.273
3701	0.223	0.1114	0.4207	0.2822	0.9896	0.6063	2.0442	1.4843	2.9476	2.6874	3.0023	2.8585		3701	0.383	0.197	0.077	0.79	0.432	0.202	1.453	0.973	0.564	2.472	1.911	1.319	3.553	3.355	2.993	4.639	4.707	4.593	5.337	5.445	5.273
3711	0.222	0.1082	0.421	0.2837	0.9922	0.6077	2.0499	1.4875	2.9502	2.6888	3.0055	2.8572		3711	0.388	0.199	0.079	0.793	0.435	0.203	1.46	0.976	0.563	2.477	1.916	1.323	3.561	3.363	2.999	4.648	4.713	4.595	5.344	5.447	5.277
3721	0.2243	0.1092	0.42	0.2828	0.9936	0.6083	2.0538	1.4911	2.949	2.6913	3.0047	2.8582		3721	0.385	0.196	0.078	0.792	0.434	0.204	1.463	0.975	0.564	2.48	1.921	1.323	3.562	3.365	3.002	4.648	4.717	4.598	5.346	5.448	5.277
3731	0.2271	0.1101	0.4235	0.2874	0.9983	0.6145	2.0591	1.4959	2.9537	2.6967	3.0065	2.8603		3731	0.387	0.198	0.077	0.798	0.433	0.202	1.468	0.977	0.566	2.484	1.926	1.328	3.568	3.372	3.006	4.655	4.718	4.602	5.349	5.45	5.277
3741	0.2242	0.1093	0.4231	0.286	0.9993	0.6145	2.0624	1.4973	2.9516	2.696	3.0036	2.8592		3741	0.39	0.198	0.078	0.797	0.437	0.204	1.471	0.981	0.568	2.489	1.93	1.332	3.571	3.373	3.011	4.66	4.72	4.605	5.354	5.453	5.278
3751	0.2279	0.1095	0.4278	0.2863	1.0031	0.6122	2.0686	1.4987	2.9554	2.6947	3.0095	2.8595		3751	0.392	0.199	0.079	0.801	0.437	0.205	1.474	0.982	0.567	2.498	1.934	1.336	3.578	3.377	3.017	4.666	4.726	4.607	5.356	5.455	5.279
3761	0.2289	0.1098	0.4263	0.2874	1.0029	0.6143	2.074	1.505	2.9549	2.6977	3.0069	2.8598		3761	0.391	0.201	0.078	0.804	0.439	0.207	1.476	0.986	0.569	2.503	1.938	1.337	3.58	3.381	3.021	4.667	4.73	4.614	5.359	5.458	5.28
3771	0.2269	0.1125	0.4259	0.2897	1.0083	0.6189	2.0798	1.5079	2.9536	2.7003	3.0085	2.8621		3771	0.392	0.198	0.077	0.804	0.439	0.206	1.479	0.986	0.571	2.507	1.938	1.341	3.587	3.387	3.023	4.671	4.732	4.613	5.36	5.455	5.282
3781	0.229	0.1102	0.427	0.2884	1.0092	0.6176	2.0832	1.5105	2.9555	2.7003	3.0093	2.8611		3781	0.393	0.201	0.078	0.807	0.44	0.205	1.484	0.992	0.573	2.513	1.944	1.338	3.589	3.392	3.026	4.676	4.737	4.615	5.364	5.461	5.282
3791	0.2301	0.1107	0.429	0.2888	1.0137	0.6187	2.091	1.5139	2.9573	2.7019	3.0115	2.8625		3791	0.394	0.202	0.081	0.807	0.441	0.208	1.485	0.994	0.577	2.515	1.95	1.341	3.593	3.395	3.032	4.68	4.739	4.618	5.366	5.463	5.281
3801	0.2297	0.1138	0.4319	0.2892	1.016	0.6225	2.0934	1.5181	2.9584	2.7046	3.0116	2.8604		3801	0.395	0.2	0.08	0.811	0.444	0.204	1.493	0.994	0.576	2.52	1.954	1.345	3.598	3.4	3.034	4.686	4.745	4.621	5.371	5.463	5.282
3811	0.2308	0.111	0.4332	0.2886	1.0185	0.6201	2.0989	1.5195	2.957	2.7026	3.0102	2.8602		3811	0.395	0.202	0.08	0.813	0.443	0.21	1.491	0.997	0.579	2.521	1.959	1.35	3.601	3.405	3.042	4.689	4.746	4.625	5.372	5.465	5.286
3821	0.232	0.1109	0.4353	0.2914	1.0212	0.6242	2.1041	1.5224	2.9606	2.7068	3.0129	2.861		3821	0.396	0.2	0.079	0.813	0.443	0.21	1.499	0.998	0.579	2.531	1.959	1.353	3.609	3.406	3.046	4.692	4.749	4.626	5.376	5.466	5.285
3831	0.2316	0.1122	0.4348	0.2926	1.0235	0.6264	2.1091	1.529	2.9613	2.7092	3.0135	2.8639		3831	0.397	0.202	0.08	0.817	0.443	0.209	1.5	1.002	0.58	2.535	1.964	1.357	3.615	3.411	3.051	4.697	4.755	4.627	5.379	5.468	5.287
3841	0.2311	0.1119	0.4342	0.2931	1.025	0.6264	2.1129	1.5287	2.961	2.7096	3.0108	2.8619		3841	0.398	0.203	0.079	0.82	0.442	0.207	1.504	1.002	0.58	2.541	1.965	1.36	3.616	3.414	3.054	4.701	4.756	4.628	5.381	5.469	5.287
3851	0.2317	0.1118	0.4368	0.2939	1.0266	0.6268	2.1176	1.5324	2.9592	2.71	3.0127	2.8623		3851	0.4	0.204	0.079	0.822	0.445	0.208	1.506	1.007	0.58	2.544	1.97	1.36	3.622	3.419	3.056	4.703	4.759	4.632	5.383	5.473	5.288
3861	0.2321	0.1127	0.4378	0.2959	1.0294	0.6294	2.1206	1.5373	2.9625	2.713	3.0141	2.865		3861	0.401	0.204	0.081	0.822	0.446	0.209	1.51	1.007	0.585	2.549	1.974	1.361	3.626	3.421	3.059	4.706	4.762	4.634	5.385	5.472	5.29
3871	0.2334	0.1127	0.4383	0.2947	1.0323	0.6291	2.1257	1.538	2.9612	2.7133	3.0128	2.8639		3871	0.399	0.204	0.082	0.823	0.45	0.211	1.512	1.009	0.586	2.55	1.978	1.365	3.629	3.429	3.066	4.712	4.766	4.638	5.387	5.475	5.291
3881	0.2318	0.1122	0.4387	0.2935	1.0328	0.6311	2.1282	1.5424	2.9624	2.714	3.0137	2.8641		3881	0.403	0.205	0.084	0.826	0.45	0.213	1.518	1.012	0.588	2.558	1.984	1.37	3.633	3.434	3.073	4.715	4.771	4.645	5.394	5.477	5.294
3891	0.2328	0.1131	0.4395	0.2954	1.0372	0.6323	2.1356	1.5449	2.9639	2.7157	3.0133	2.8656		3891	0.403	0.203	0.082	0.829	0.449	0.211	1.521	1.011	0.589	2.563	1.989	1.371	3.636	3.436	3.075	4.719	4.774	4.644	5.395	5.476	5.289
3901	0.2348	0.1139	0.4413	0.2971	1.0376	0.6338	2.1403	1.5485	2.9624	2.7169	3.0155	2.8663		3901	0.405	0.205	0.083	0.829	0.452	0.215	1.526	1.016	0.592	2.565	1.992	1.377	3.641	3.439	3.081	4.727	4.777	4.647	5.398	5.481	5.294
3911	0.2356	0.1131	0.4455	0.2964	1.0434	0.6326	2.1464	1.5487	2.9653	2.7178	3.0168	2.8639		3911	0.405	0.206	0.083	0.832	0.455	0.213	1.528	1.019	0.59	2.57	1.993	1.378	3.647	3.445	3.083	4.728	4.782	4.647	5.4	5.482	5.292
3921	0.2355	0.1139	0.4443	0.2972	1.0445	0.6365	2.1501	1.552	2.9664	2.7173	3.0172	2.867		3921	0.406	0.206	0.08	0.835	0.452	0.212	1.53	1.022	0.588	2.577	1.999	1.38	3.652	3.45	3.085	4.731	4.787	4.65	5.402	5.485	5.291
3931	0.2379	0.1139	0.4484	0.2979	1.0485	0.6347	2.1546	1.5559	2.9692	2.7192	3.0174	2.8667		3931	0.406	0.208	0.081	0.837	0.454	0.213	1.536	1.023	0.592	2.581	2.001	1.381	3.657	3.453	3.09	4.74	4.789	4.651	5.406	5.486	5.294
3941	0.2363	0.1143	0.446	0.2974	1.0484	0.6387	2.159	1.5575	2.9658	2.7212	3.0168	2.8674		3941	0.406	0.208	0.082	0.835	0.456	0.213	1.534	1.023	0.593	2.585	2.004	1.382	3.659	3.455	3.092	4.74	4.792	4.655	5.408	5.486	5.296
3951	0.2371	0.1141	0.4479	0.2988	1.0537	0.6393	2.1643	1.5608	2.9667	2.725	3.0179	2.8673		3951	0.41	0.209	0.081	0.838	0.457	0.212	1.542	1.027	0.596	2.587	2.01	1.386	3.665	3.463	3.098	4.743	4.793	4.658	5.413	5.488	5.298
3961	0.2384	0.1149	0.4502	0.3003	1.0549	0.6414	2.1702	1.5654	2.9688	2.7239	3.0172	2.8682		3961	0.409	0.207	0.081	0.839	0.456	0.213	1.544	1.028	0.594	2.591	2.015	1.387	3.665	3.465	3.098	4.748	4.795	4.657	5.413	5.489	5.297
3971	0.2388	0.1143	0.451	0.3009	1.0575	0.64	2.1732	1.5685	2.9682	2.725	3.0181	2.868		3971	0.414	0.208	0.084	0.844	0.461	0.214	1.551	1.033	0.597	2.599	2.019	1.392	3.672	3.47	3.104	4.753	4.799	4.66	5.419	5.491	5.298
3981	0.2386	0.1145	0.453	0.3039	1.0593	0.6437	2.1798	1.5728	2.97	2.7271	3.0195	2.8688		3981	0.413	0.207	0.084	0.845	0.459	0.215	1.553	1.032	0.601	2.601	2.018	1.397	3.675	3.475	3.11	4.757	4.804	4.663	5.421	5.492	5.298
3991	0.2389	0.1159	0.4515	0.3019	1.0615	0.646	2.1834	1.5734	2.9707	2.7289	3.018	2.8698		3991	0.416	0.209	0.083	0.849	0.46	0.214	1.556	1.036	0.6	2.608	2.024	1.398	3.681	3.479	3.114	4.76	4.806	4.666	5.425	5.496	5.299
4001	0.2393	0.1159	0.4517	0.3035	1.0642	0.6457	2.1875	1.5805	2.9723	2.7288	3.02	2.8713		4001	0.416	0.21	0.083	0.844	0.46	0.216	1.558	1.036	0.6	2.611	2.027	1.403	3.685	3.482	3.117	4.762	4.81	4.665	5.425	5.497	5.3
4011	0.2396	0.1143	0.454	0.3022	1.065	0.6453	2.1912	1.5811	2.9691	2.7301	3.019	2.8687		4011	0.418	0.208	0.085	0.851	0.462	0.216	1.564	1.038	0.602	2.62	2.028	1.404	3.692	3.486	3.123	4.768	4.815	4.669	5.429	5.499	5.302
4021	0.2388	0.1149	0.4548	0.305	1.0688	0.6469	2.1972	1.584	2.9727	2.7315	3.021	2.8691		4021	0.416	0.208	0.085	0.852	0.462	0.22	1.563	1.042	0.607	2.619	2.036	1.407	3.694	3.492	3.128	4.77	4.82	4.674	5.427	5.501	5.304
4031	0.2414	0.1183	0.4573	0.3043	1.0721	0.6513	2.2005	1.5864	2.9722	2.7331	3.0216	2.8709		4031	0.419	0.208	0.083	0.856	0.461	0.216	1.571	1.043	0.604	2.628	2.042	1.407	3.7	3.496	3.128	4.779	4.821	4.673	5.434	5.501	5.302
4041	0.2415	0.1182	0.4575	0.3053	1.0744	0.6518	2.2057	1.5892	2.9729	2.7343	3.0227	2.8719		4041	0.418	0.21	0.083	0.855	0.464	0.217	1.573	1.047	0.607	2.628	2.044	1.409	3.701	3.499	3.13	4.78	4.824	4.675	5.436	5.505	5.304
4051	0.2415	0.1162	0.4587	0.3056	1.0769	0.6494	2.2089	1.5929	2.9726	2.735	3.0209	2.8704		4051	0.42	0.211	0.084	0.859	0.468	0.216	1.577	1.049	0.609	2.631	2.048	1.413	3.705	3.504	3.137	4.784	4.828	4.678	5.438	5.507	5.308
4061	0.2408	0.117	0.4605	0.3072	1.0803	0.6538	2.2145	1.596	2.9741	2.7362	3.024	2.8722		4061	0.419	0.214	0.083	0.86	0.468	0.215	1.579	1.055	0.607	2.635	2.053	1.416	3.707	3.51	3.138	4.788	4.833	4.677	5.439	5.51	5.303
4071	0.2443	0.1174	0.4624	0.3065	1.082	0.6554	2.2188	1.6004	2.9745	2.7355	3.0231	2.8736		4071	0.422	0.211	0.086	0.862	0.466	0.219	1.584	1.052	0.612	2.641	2.052	1.423	3.713	3.51	3.147	4.793	4.834	4.684	5.443	5.508	5.306
4081	0.2427	0.1186	0.462	0.3066	1.0833	0.6581	2.2239	1.6007	2.9755	2.7389	3.0231	2.8735		4081	0.423	0.214	0.082	0.863	0.469	0.218	1.585	1.056	0.609	2.648	2.056	1.42	3.718	3.515	3.146	4.794	4.838	4.683	5.445	5.512	5.306
4091	0.2432	0.1179	0.4631	0.3069	1.0855	0.6592	2.2271	1.6069	2.9751	2.7397	3.0219	2.874		4091	0.424	0.214	0.086	0.867	0.47	0.222	1.589	1.06	0.613	2.654	2.064	1.424	3.722	3.518	3.15	4.799	4.84	4.686	5.448	5.512	5.307
4101	0.2432	0.1174	0.4636	0.3108	1.0908	0.6592	2.2341	1.6068	2.9766	2.7394	3.0259	2.8747		4101	0.423	0.215	0.087	0.869	0.471	0.22	1.591	1.062	0.612	2.657	2.069	1.426	3.727	3.524	3.154	4.802	4.844	4.686	5.449	5.513	5.307
4111	0.246	0.1176	0.4656	0.3103	1.0903	0.6595	2.2363	1.6123	2.9756	2.7421	3.0244	2.8748		4111	0.426	0.214	0.088	0.872	0.475	0.22	1.595	1.064	0.617	2.66	2.073	1.43	3.728	3.528	3.162	4.804	4.847	4.691	5.452	5.516	5.309
4121	0.2459	0.1189	0.466	0.3114	1.0923	0.6612	2.2407	1.6137	2.9777	2.7408	3.024	2.875		4121	0.427	0.215	0.086	0.872	0.473	0.222	1.6	1.063	0.619	2.664	2.073	1.433	3.732	3.533	3.163	4.809	4.849	4.692	5.455	5.516	5.311
4131	0.2461	0.1182	0.4677	0.3082	1.0946	0.6612	2.2458	1.6154	2.9771	2.7414	3.026	2.873		4131	0.427	0.218	0.084	0.877	0.475	0.218	1.604	1.069	0.615	2.666	2.08	1.432	3.739	3.539	3.167	4.815	4.853	4.692	5.459	5.519	5.307
4141	0.249	0.1202	0.4712	0.3122	1.1009	0.6651	2.2518	1.6235	2.9784	2.7453	3.0255	2.8764		4141	0.427	0.216	0.088	0.879	0.473	0.222	1.608	1.07	0.62	2.673	2.08	1.439	3.742	3.538	3.173	4.818	4.854	4.699	5.461	5.518	5.311
4151	0.2474	0.1184	0.4698	0.3108	1.1025	0.6642	2.2566	1.6238	2.979	2.7448	3.0297	2.8742		4151	0.429	0.216	0.086	0.877	0.474	0.222	1.608	1.07	0.619	2.676	2.083	1.441	3.748	3.538	3.176	4.823	4.857	4.697	5.463	5.521	5.31
4161	0.2457	0.1188	0.4692	0.3139	1.1031	0.6661	2.2588	1.6259	2.9777	2.7452	3.0256	2.8759		4161	0.429	0.217	0.089	0.882	0.474	0.223	1.611	1.073	0.621	2.683	2.086	1.447	3.75	3.546	3.181	4.823	4.86	4.699	5.464	5.52	5.311
4171	0.2488	0.1183	0.4728	0.3135	1.1067	0.6683	2.2649	1.6299	2.983	2.7448	3.0282	2.8754		4171	0.429	0.214	0.087	0.881	0.475	0.222	1.613	1.076	0.62	2.686	2.093	1.443	3.756	3.552	3.18	4.829	4.862	4.701	5.465	5.524	5.311
4181	0.2515	0.1218	0.4737	0.3161	1.1122	0.6707	2.2699	1.6334	2.982	2.7473	3.0313	2.8756		4181	0.434	0.217	0.087	0.885	0.478	0.222	1.622	1.078	0.622	2.695	2.099	1.447	3.762	3.557	3.187	4.835	4.866	4.702	5.472	5.526	5.312
4191	0.2484	0.1207	0.4758	0.3168	1.1126	0.6731	2.2735	1.6367	2.9835	2.7491	3.0301	2.8766		4191	0.433	0.217	0.087	0.886	0.48	0.223	1.623	1.08	0.626	2.693	2.104	1.449	3.761	3.559	3.188	4.835	4.872	4.704	5.474	5.527	5.312
4201	0.2505	0.1206	0.4758	0.3164	1.1146	0.6725	2.2755	1.6396	2.9816	2.751	3.03	2.8766		4201	0.434	0.219	0.086	0.886	0.482	0.223	1.624	1.083	0.625	2.696	2.105	1.451	3.766	3.564	3.191	4.841	4.876	4.704	5.476	5.529	5.312
4211	0.2497	0.1204	0.4777	0.3138	1.1174	0.6732	2.281	1.6393	2.9814	2.7505	3.0309	2.8739		4211	0.435	0.221	0.089	0.889	0.483	0.225	1.631	1.085	0.628	2.701	2.108	1.458	3.77	3.566	3.197	4.844	4.879	4.71	5.477	5.53	5.317
4221	0.2527	0.1224	0.4786	0.3183	1.1204	0.6742	2.2859	1.6449	2.9843	2.7518	3.0321	2.8764		4221	0.438	0.221	0.09	0.892	0.481	0.226	1.634	1.088	0.629	2.707	2.112	1.46	3.775	3.567	3.202	4.85	4.88	4.712	5.481	5.531	5.317
4231	0.2524	0.1207	0.4788	0.3171	1.1234	0.6765	2.2907	1.6484	2.9867	2.7517	3.0328	2.8769		4231	0.436	0.22	0.088	0.891	0.484	0.225	1.636	1.09	0.627	2.709	2.114	1.46	3.777	3.576	3.205	4.852	4.886	4.711	5.481	5.531	5.314
4241	0.2519	0.1225	0.4818	0.3179	1.1243	0.6774	2.2946	1.6496	2.9844	2.7547	3.0306	2.8782		4241	0.438	0.222	0.085	0.892	0.486	0.222	1.638	1.092	0.627	2.717	2.123	1.461	3.78	3.583	3.207	4.853	4.887	4.712	5.483	5.535	5.313
4251	0.2559	0.1217	0.4835	0.3208	1.1284	0.6798	2.3	1.654	2.9857	2.7565	3.0331	2.8781		4251	0.44	0.218	0.087	0.897	0.485	0.224	1.641	1.095	0.631	2.724	2.124	1.465	3.787	3.584	3.211	4.858	4.892	4.716	5.486	5.536	5.316
4261	0.2524	0.1231	0.4813	0.3196	1.1289	0.6806	2.3013	1.6574	2.9846	2.7565	3.0314	2.8783		4261	0.44	0.221	0.087	0.897	0.484	0.223	1.643	1.097	0.632	2.723	2.127	1.465	3.792	3.588	3.213	4.861	4.893	4.716	5.489	5.537	5.316
4271	0.2575	0.1219	0.4851	0.3192	1.1346	0.6809	2.3091	1.6576	2.9873	2.7555	3.0343	2.878		4271	0.441	0.221	0.088	0.902	0.486	0.224	1.648	1.096	0.633	2.731	2.129	1.465	3.794	3.59	3.216	4.867	4.897	4.717	5.49	5.539	5.317
4281	0.2567	0.1229	0.4882	0.3209	1.1371	0.6837	2.3148	1.6632	2.9883	2.7587	3.0349	2.88		4281	0.442	0.223	0.088	0.902	0.489	0.225	1.651	1.102	0.632	2.734	2.133	1.47	3.796	3.594	3.221	4.868	4.9	4.717	5.494	5.541	5.316
4291	0.2541	0.1224	0.4859	0.321	1.1357	0.6836	2.3172	1.6651	2.9863	2.7602	3.0327	2.8806		4291	0.443	0.223	0.086	0.902	0.488	0.226	1.657	1.105	0.635	2.736	2.136	1.474	3.801	3.598	3.225	4.874	4.901	4.723	5.495	5.542	5.316
4301	0.2591	0.1239	0.4888	0.3213	1.1411	0.6859	2.3216	1.667	2.9891	2.7589	3.0336	2.8786		4301	0.445	0.222	0.089	0.907	0.491	0.227	1.66	1.104	0.637	2.741	2.135	1.478	3.806	3.6	3.232	4.876	4.905	4.722	5.497	5.541	5.32
4311	0.2568	0.1252	0.4892	0.3238	1.1401	0.6856	2.3252	1.6707	2.9872	2.7613	3.0323	2.8787		4311	0.446	0.225	0.089	0.909	0.493	0.229	1.663	1.11	0.637	2.747	2.146	1.482	3.811	3.608	3.234	4.879	4.907	4.726	5.502	5.546	5.319
4321	0.256	0.1265	0.4893	0.3247	1.1434	0.6915	2.3276	1.6783	2.9872	2.7628	3.0337	2.8814		4321	0.446	0.224	0.09	0.911	0.491	0.227	1.666	1.109	0.639	2.748	2.149	1.483	3.814	3.611	3.238	4.885	4.909	4.728	5.504	5.544	5.32
4331	0.2576	0.124	0.4904	0.3248	1.1457	0.6886	2.3342	1.677	2.9885	2.7617	3.0326	2.8805		4331	0.446	0.221	0.09	0.911	0.491	0.228	1.668	1.109	0.64	2.753	2.152	1.484	3.815	3.614	3.242	4.885	4.911	4.731	5.501	5.545	5.32
4341	0.2572	0.1254	0.491	0.326	1.1484	0.6917	2.3378	1.6805	2.9911	2.7622	3.0356	2.8817		4341	0.447	0.225	0.088	0.914	0.495	0.228	1.669	1.113	0.643	2.758	2.154	1.486	3.821	3.618	3.241	4.89	4.914	4.731	5.506	5.545	5.321
4351	0.2575	0.1255	0.492	0.3256	1.1491	0.6921	2.3429	1.6816	2.9879	2.763	3.0319	2.8812		4351	0.447	0.226	0.088	0.915	0.496	0.227	1.674	1.117	0.641	2.763	2.159	1.488	3.825	3.62	3.247	4.892	4.917	4.731	5.507	5.547	5.321
4361	0.2597	0.1242	0.4964	0.3242	1.1547	0.6941	2.3475	1.6847	2.9909	2.7656	3.0372	2.8795		4361	0.449	0.228	0.089	0.916	0.496	0.229	1.677	1.12	0.645	2.761	2.163	1.489	3.827	3.623	3.251	4.897	4.919	4.734	5.51	5.551	5.322
4371	0.2577	0.1268	0.4959	0.3274	1.1555	0.6953	2.3507	1.6881	2.9892	2.7657	3.0367	2.8815		4371	0.452	0.226	0.091	0.922	0.496	0.229	1.683	1.121	0.646	2.771	2.162	1.495	3.834	3.627	3.254	4.901	4.922	4.734	5.513	5.551	5.323
4381	0.2606	0.1251	0.4987	0.3255	1.1591	0.6959	2.357	1.6909	2.9944	2.7645	3.0381	2.882		4381	0.454	0.228	0.09	0.924	0.497	0.231	1.69	1.122	0.648	2.776	2.169	1.5	3.836	3.629	3.261	4.906	4.925	4.737	5.518	5.552	5.324
4391	0.2599	0.124	0.4978	0.3264	1.1606	0.6963	2.3598	1.6925	2.99	2.7653	3.0354	2.8817		4391	0.453	0.225	0.091	0.924	0.496	0.232	1.69	1.122	0.649	2.778	2.173	1.503	3.839	3.636	3.263	4.907	4.926	4.74	5.519	5.552	5.325
4401	0.2607	0.1252	0.4986	0.3266	1.1634	0.6968	2.3636	1.696	2.9907	2.7654	3.0344	2.8813		4401	0.452	0.227	0.091	0.926	0.498	0.229	1.691	1.127	0.647	2.782	2.178	1.503	3.845	3.64	3.266	4.912	4.928	4.741	5.521	5.554	5.324
4411	0.2614	0.1255	0.501	0.3288	1.1656	0.7	2.3678	1.6971	2.9916	2.7674	3.0378	2.8834		4411	0.457	0.226	0.091	0.929	0.498	0.232	1.693	1.127	0.651	2.788	2.179	1.505	3.851	3.643	3.267	4.916	4.932	4.741	5.524	5.557	5.326
4421	0.2603	0.1283	0.5002	0.3313	1.1657	0.7028	2.3724	1.703	2.9932	2.7723	3.0367	2.886		4421	0.455	0.227	0.089	0.93	0.502	0.23	1.697	1.131	0.648	2.791	2.183	1.504	3.853	3.646	3.27	4.918	4.939	4.742	5.524	5.556	5.322
4431	0.2612	0.1248	0.5026	0.3278	1.1689	0.7021	2.3776	1.7064	2.9924	2.7686	3.0373	2.8837		4431	0.459	0.231	0.09	0.932	0.503	0.229	1.702	1.136	0.652	2.797	2.189	1.506	3.857	3.652	3.273	4.925	4.94	4.745	5.528	5.561	5.325
4441	0.2633	0.1286	0.504	0.3327	1.173	0.7036	2.3822	1.7095	2.9932	2.7698	3.0388	2.8847		4441	0.46	0.23	0.091	0.935	0.503	0.232	1.707	1.136	0.653	2.801	2.192	1.51	3.859	3.653	3.277	4.927	4.944	4.75	5.529	5.558	5.327
4451	0.262	0.1274	0.5041	0.3313	1.1752	0.7045	2.3861	1.7127	2.9941	2.7694	3.0386	2.8839		4451	0.461	0.229	0.09	0.938	0.504	0.233	1.71	1.14	0.654	2.802	2.194	1.515	3.863	3.657	3.285	4.932	4.945	4.748	5.532	5.561	5.327
4461	0.2625	0.1269	0.5061	0.3328	1.1783	0.706	2.3889	1.713	2.9937	2.7734	3.0392	2.8856		4461	0.461	0.229	0.091	0.939	0.502	0.233	1.712	1.137	0.655	2.808	2.196	1.518	3.866	3.661	3.288	4.933	4.946	4.751	5.534	5.562	5.329
4471	0.2641	0.1273	0.5076	0.3319	1.1812	0.7076	2.3936	1.7182	2.9947	2.7718	3.0421	2.8852		4471	0.461	0.228	0.091	0.938	0.507	0.232	1.713	1.142	0.654	2.81	2.203	1.52	3.868	3.667	3.29	4.935	4.949	4.751	5.535	5.565	5.329
4481	0.2671	0.1287	0.5091	0.3315	1.1864	0.7081	2.4002	1.7209	2.9985	2.7717	3.0424	2.8844		4481	0.466	0.231	0.094	0.943	0.504	0.234	1.72	1.143	0.659	2.819	2.205	1.525	3.876	3.669	3.298	4.939	4.952	4.757	5.538	5.565	5.331
4491	0.2654	0.1292	0.5076	0.3342	1.1855	0.7097	2.4002	1.7224	2.996	2.7742	3.0404	2.8862		4491	0.462	0.232	0.093	0.943	0.508	0.233	1.719	1.147	0.66	2.82	2.211	1.524	3.878	3.674	3.297	4.943	4.956	4.757	5.54	5.569	5.33
4501	0.2658	0.1287	0.5094	0.3358	1.1881	0.7093	2.404	1.7247	2.9938	2.7746	3.0404	2.8844		4501	0.466	0.232	0.094	0.948	0.507	0.235	1.724	1.147	0.662	2.825	2.213	1.529	3.884	3.674	3.303	4.946	4.957	4.76	5.542	5.569	5.333
4511	0.2667	0.1275	0.5111	0.3365	1.1913	0.7125	2.4086	1.7305	2.9954	2.7747	3.0423	2.8862		4511	0.465	0.233	0.094	0.946	0.508	0.235	1.726	1.152	0.663	2.824	2.216	1.529	3.883	3.68	3.303	4.948	4.961	4.76	5.543	5.57	5.331
4521	0.2669	0.1307	0.51	0.3366	1.1932	0.7139	2.4138	1.7317	2.998	2.7768	3.0415	2.8866		4521	0.469	0.231	0.094	0.952	0.508	0.238	1.733	1.151	0.664	2.836	2.218	1.532	3.891	3.682	3.308	4.953	4.961	4.763	5.549	5.57	5.332
4531	0.2675	0.1284	0.5112	0.3348	1.1938	0.7142	2.4179	1.7321	2.9976	2.7754	3.0409	2.8854		4531	0.469	0.231	0.092	0.952	0.509	0.234	1.738	1.154	0.662	2.834	2.222	1.533	3.891	3.684	3.311	4.955	4.963	4.763	5.547	5.568	5.331
4541	0.2683	0.128	0.512	0.3374	1.1965	0.7143	2.4192	1.7363	2.9963	2.775	3.0433	2.8859		4541	0.467	0.232	0.091	0.952	0.511	0.236	1.738	1.155	0.664	2.84	2.226	1.538	3.896	3.691	3.314	4.958	4.962	4.765	5.551	5.57	5.333
4551	0.267	0.1286	0.5145	0.3391	1.1993	0.7183	2.4249	1.7392	2.9983	2.7769	3.0403	2.8873		4551	0.469	0.232	0.091	0.954	0.51	0.234	1.74	1.157	0.667	2.845	2.23	1.541	3.899	3.694	3.318	4.96	4.97	4.763	5.55	5.573	5.333
4561	0.2698	0.126	0.5158	0.3369	1.2029	0.7154	2.4293	1.7411	2.9981	2.7746	3.041	2.8857		4561	0.471	0.234	0.093	0.955	0.513	0.236	1.742	1.16	0.667	2.849	2.235	1.54	3.904	3.698	3.32	4.964	4.973	4.766	5.552	5.575	5.333
4571	0.27	0.128	0.5174	0.3381	1.204	0.7205	2.4311	1.7437	2.9995	2.7766	3.0428	2.8883		4571	0.471	0.234	0.096	0.96	0.513	0.238	1.747	1.162	0.671	2.855	2.236	1.546	3.91	3.699	3.326	4.968	4.973	4.77	5.557	5.573	5.337
4581	0.2697	0.1284	0.5178	0.3388	1.2075	0.7184	2.436	1.7473	2.9976	2.7786	3.0441	2.8874		4581	0.472	0.235	0.095	0.961	0.514	0.236	1.749	1.165	0.672	2.856	2.24	1.548	3.911	3.705	3.327	4.971	4.977	4.772	5.557	5.576	5.337
4591	0.2713	0.1283	0.5182	0.3383	1.2082	0.7218	2.4418	1.749	2.9994	2.7787	3.0436	2.8862		4591	0.474	0.233	0.094	0.961	0.515	0.237	1.754	1.167	0.672	2.861	2.241	1.548	3.915	3.705	3.33	4.973	4.977	4.772	5.559	5.576	5.335
4601	0.2703	0.1295	0.5194	0.3398	1.2092	0.7209	2.4443	1.7513	2.9999	2.7775	3.0428	2.8878		4601	0.475	0.235	0.093	0.964	0.518	0.237	1.757	1.171	0.67	2.866	2.245	1.549	3.917	3.712	3.332	4.979	4.984	4.771	5.563	5.58	5.335
4611	0.2713	0.1286	0.522	0.342	1.2139	0.7251	2.4484	1.7565	2.9998	2.7792	3.0438	2.8904		4611	0.476	0.238	0.092	0.967	0.516	0.237	1.761	1.17	0.671	2.868	2.249	1.556	3.921	3.716	3.337	4.98	4.985	4.773	5.562	5.58	5.337
4621	0.2741	0.1288	0.5253	0.3384	1.2175	0.7247	2.4537	1.7576	3.0036	2.7788	3.0467	2.8874		4621	0.478	0.237	0.095	0.969	0.517	0.238	1.765	1.172	0.673	2.87	2.255	1.558	3.923	3.716	3.34	4.983	4.988	4.773	5.564	5.579	5.336
4631	0.2724	0.1293	0.5221	0.3432	1.2184	0.7277	2.4569	1.7629	2.9999	2.784	3.047	2.8913		4631	0.479	0.236	0.091	0.969	0.521	0.238	1.767	1.176	0.676	2.877	2.26	1.558	3.928	3.722	3.343	4.985	4.987	4.774	5.565	5.582	5.335
4641	0.2723	0.1298	0.5266	0.3423	1.2203	0.7256	2.4593	1.7626	3.0021	2.7796	3.0465	2.888		4641	0.48	0.236	0.093	0.971	0.518	0.238	1.77	1.175	0.677	2.884	2.261	1.561	3.936	3.727	3.346	4.991	4.991	4.776	5.571	5.58	5.337
4651	0.2716	0.1308	0.5256	0.3425	1.2214	0.729	2.4627	1.7656	2.9995	2.782	3.0452	2.8884		4651	0.48	0.239	0.092	0.976	0.524	0.238	1.773	1.18	0.676	2.887	2.265	1.563	3.937	3.731	3.348	4.994	4.995	4.777	5.57	5.584	5.336
4661	0.2726	0.1305	0.5273	0.3427	1.2255	0.7292	2.4687	1.7696	3.0011	2.7838	3.0441	2.8902		4661	0.479	0.238	0.094	0.976	0.523	0.239	1.774	1.181	0.679	2.888	2.266	1.563	3.942	3.731	3.352	4.995	4.999	4.78	5.573	5.587	5.337
4671	0.2713	0.1316	0.5275	0.345	1.2269	0.7297	2.4706	1.7719	3.002	2.7827	3.0462	2.8902		4671	0.481	0.241	0.095	0.976	0.526	0.238	1.778	1.186	0.678	2.891	2.269	1.567	3.945	3.736	3.356	4.998	5.003	4.781	5.576	5.588	5.338
4681	0.2741	0.1342	0.5291	0.3448	1.2306	0.7316	2.475	1.7748	3.0034	2.7843	3.0479	2.8924		4681	0.483	0.238	0.095	0.978	0.523	0.238	1.783	1.185	0.68	2.893	2.273	1.57	3.946	3.736	3.359	5.003	5	4.782	5.577	5.586	5.338
4691	0.2761	0.1328	0.5293	0.3462	1.234	0.7339	2.4797	1.7757	3.0032	2.7858	3.0461	2.893		4691	0.484	0.24	0.094	0.982	0.526	0.238	1.787	1.189	0.681	2.901	2.278	1.573	3.951	3.743	3.361	5.003	5.006	4.782	5.578	5.588	5.339
4701	0.2761	0.1308	0.5307	0.3448	1.2352	0.7352	2.4831	1.7766	3.0037	2.7856	3.0464	2.8895		4701	0.484	0.237	0.095	0.982	0.524	0.241	1.789	1.19	0.681	2.9	2.281	1.575	3.952	3.747	3.366	5.008	5.004	4.787	5.579	5.589	5.341
4711	0.2749	0.1337	0.5332	0.3477	1.2373	0.7362	2.4874	1.7811	3.0046	2.7849	3.0484	2.8903		4711	0.486	0.239	0.095	0.982	0.53	0.242	1.792	1.191	0.684	2.907	2.286	1.578	3.959	3.752	3.369	5.011	5.01	4.788	5.583	5.591	5.34
4721	0.2782	0.1311	0.5333	0.3453	1.2401	0.7376	2.4921	1.7848	3.0058	2.785	3.0472	2.8897		4721	0.488	0.239	0.095	0.987	0.526	0.242	1.794	1.193	0.683	2.91	2.286	1.579	3.962	3.752	3.371	5.013	5.008	4.788	5.583	5.591	5.341
4731	0.2772	0.1313	0.5352	0.3474	1.2429	0.7374	2.4949	1.7871	3.0057	2.7854	3.0488	2.8906		4731	0.487	0.24	0.095	0.987	0.528	0.24	1.798	1.198	0.686	2.916	2.291	1.579	3.965	3.756	3.373	5.016	5.013	4.789	5.585	5.591	5.342
4741	0.2782	0.1294	0.5355	0.3483	1.2452	0.738	2.4983	1.7876	3.0061	2.7839	3.0507	2.8899		4741	0.488	0.238	0.094	0.986	0.528	0.238	1.798	1.198	0.684	2.917	2.291	1.581	3.967	3.758	3.375	5.019	5.015	4.789	5.585	5.593	5.338
4751	0.2799	0.1321	0.5374	0.3477	1.247	0.7399	2.5052	1.7942	3.0074	2.7878	3.0509	2.8912		4751	0.489	0.241	0.096	0.991	0.53	0.244	1.802	1.2	0.689	2.921	2.295	1.587	3.971	3.759	3.381	5.024	5.017	4.793	5.589	5.591	5.341
4761	0.28	0.1325	0.5401	0.3491	1.2511	0.7429	2.508	1.7959	3.0077	2.7887	3.0519	2.8929		4761	0.489	0.243	0.096	0.992	0.532	0.24	1.805	1.202	0.689	2.923	2.302	1.589	3.973	3.765	3.384	5.025	5.02	4.793	5.59	5.597	5.342
4771	0.2782	0.133	0.5384	0.3533	1.2509	0.7427	2.5098	1.7991	3.0055	2.7897	3.0498	2.8943		4771	0.491	0.242	0.097	0.995	0.53	0.243	1.811	1.204	0.692	2.927	2.306	1.591	3.979	3.771	3.389	5.031	5.021	4.797	5.592	5.596	5.343
4781	0.2819	0.134	0.5414	0.3495	1.2563	0.7428	2.5156	1.7997	3.0102	2.7879	3.0535	2.8919		4781	0.492	0.244	0.097	0.996	0.532	0.243	1.813	1.206	0.692	2.931	2.309	1.598	3.98	3.777	3.394	5.033	5.023	4.796	5.593	5.598	5.343
4791	0.2823	0.1327	0.5414	0.3517	1.2574	0.7467	2.5182	1.8034	3.0055	2.7896	3.0506	2.8928		4791	0.491	0.244	0.096	0.997	0.535	0.244	1.817	1.212	0.692	2.934	2.313	1.597	3.982	3.78	3.395	5.033	5.029	4.797	5.596	5.601	5.343
4801	0.2797	0.1336	0.544	0.353	1.2584	0.7485	2.5219	1.8073	3.0083	2.7918	3.0517	2.8933		4801	0.493	0.242	0.094	1.001	0.534	0.241	1.818	1.209	0.692	2.94	2.313	1.598	3.988	3.778	3.397	5.037	5.029	4.798	5.597	5.6	5.342
4811	0.2803	0.1355	0.5437	0.3547	1.2603	0.7506	2.5233	1.8116	3.0076	2.7931	3.0498	2.8934		4811	0.495	0.244	0.096	1.001	0.536	0.241	1.82	1.213	0.696	2.942	2.315	1.598	3.994	3.784	3.397	5.038	5.03	4.799	5.595	5.601	5.344
4821	0.2832	0.1334	0.546	0.3519	1.2632	0.75	2.5293	1.8107	3.0102	2.791	3.0525	2.8922		4821	0.496	0.243	0.096	1.002	0.535	0.243	1.823	1.212	0.695	2.949	2.318	1.601	3.998	3.784	3.4	5.044	5.031	4.799	5.599	5.601	5.344
4831	0.2817	0.1322	0.5462	0.3522	1.2667	0.7493	2.5313	1.8134	3.0089	2.791	3.0519	2.893		4831	0.496	0.247	0.096	1.003	0.537	0.242	1.828	1.217	0.696	2.95	2.326	1.605	3.999	3.789	3.404	5.046	5.035	4.799	5.603	5.604	5.343
4841	0.2822	0.1341	0.5479	0.3545	1.27	0.752	2.5361	1.8171	3.0087	2.7906	3.0527	2.8916		4841	0.497	0.242	0.094	1.008	0.537	0.241	1.832	1.217	0.697	2.957	2.325	1.607	4.001	3.793	3.408	5.049	5.036	4.801	5.602	5.6	5.343
4851	0.2856	0.1352	0.5483	0.3527	1.2714	0.753	2.5388	1.8187	3.0096	2.7926	3.0519	2.8941		4851	0.499	0.245	0.096	1.008	0.537	0.245	1.833	1.219	0.699	2.957	2.33	1.611	4.002	3.797	3.412	5.053	5.039	4.803	5.604	5.605	5.345
4861	0.2839	0.1359	0.552	0.3565	1.2767	0.7564	2.5457	1.8233	3.0115	2.7951	3.0546	2.8964		4861	0.5	0.246	0.093	1.01	0.541	0.243	1.837	1.222	0.698	2.962	2.336	1.612	4.008	3.8	3.414	5.053	5.041	4.803	5.607	5.604	5.343
4871	0.2852	0.1371	0.5521	0.355	1.2766	0.7553	2.5488	1.8264	3.0111	2.7943	3.0538	2.8939		4871	0.5	0.246	0.096	1.012	0.541	0.243	1.841	1.222	0.7	2.966	2.335	1.612	4.013	3.803	3.419	5.06	5.042	4.807	5.608	5.604	5.344
4881	0.2856	0.1351	0.5535	0.3575	1.2796	0.7578	2.5524	1.8296	3.0143	2.796	3.0547	2.8947		4881	0.501	0.244	0.094	1.017	0.542	0.243	1.844	1.226	0.701	2.971	2.34	1.613	4.018	3.806	3.42	5.062	5.044	4.809	5.613	5.606	5.345
4891	0.2854	0.1376	0.5544	0.3571	1.2799	0.7582	2.5547	1.8294	3.0122	2.7951	3.0532	2.895		4891	0.502	0.246	0.097	1.014	0.542	0.247	1.844	1.228	0.705	2.974	2.341	1.621	4.019	3.807	3.424	5.063	5.049	4.811	5.612	5.608	5.347
4901	0.2837	0.1363	0.5537	0.3585	1.2827	0.7625	2.5575	1.8364	3.0137	2.7983	3.0529	2.8957		4901	0.504	0.25	0.097	1.018	0.545	0.246	1.848	1.233	0.703	2.976	2.35	1.62	4.024	3.812	3.427	5.067	5.05	4.81	5.616	5.612	5.347
4911	0.2868	0.136	0.5581	0.3594	1.2868	0.7614	2.564	1.8372	3.0146	2.7969	3.0535	2.8963		4911	0.503	0.247	0.097	1.019	0.544	0.245	1.853	1.233	0.706	2.98	2.349	1.622	4.026	3.814	3.429	5.068	5.05	4.809	5.617	5.611	5.344
4921	0.2878	0.1371	0.5557	0.3593	1.2882	0.762	2.565	1.8376	3.0134	2.7979	3.0558	2.8978		4921	0.504	0.246	0.094	1.023	0.545	0.245	1.855	1.233	0.704	2.983	2.355	1.627	4.03	3.822	3.431	5.073	5.051	4.812	5.617	5.612	5.346
4931	0.2892	0.1385	0.5592	0.3603	1.2922	0.7641	2.5708	1.8424	3.0157	2.8	3.0572	2.8983		4931	0.505	0.244	0.097	1.023	0.547	0.244	1.858	1.234	0.705	2.985	2.356	1.628	4.033	3.821	3.437	5.077	5.054	4.811	5.621	5.611	5.345
4941	0.2881	0.1358	0.5587	0.3592	1.2924	0.7637	2.5706	1.8442	3.0139	2.7985	3.0545	2.896		4941	0.508	0.25	0.097	1.023	0.548	0.247	1.86	1.24	0.707	2.991	2.361	1.63	4.036	3.829	3.44	5.078	5.06	4.813	5.621	5.614	5.347
4951	0.2876	0.1378	0.5586	0.3589	1.2929	0.7632	2.5761	1.8467	3.015	2.7982	3.0569	2.8976		4951	0.508	0.247	0.097	1.026	0.545	0.246	1.865	1.239	0.709	2.995	2.36	1.635	4.039	3.827	3.442	5.08	5.056	4.818	5.623	5.611	5.348
4961	0.2904	0.1383	0.5627	0.3633	1.2975	0.7668	2.5798	1.8497	3.0164	2.8003	3.0572	2.9002		4961	0.508	0.25	0.099	1.028	0.549	0.25	1.866	1.244	0.712	2.997	2.363	1.636	4.044	3.833	3.445	5.084	5.063	4.819	5.622	5.616	5.347
4971	0.2893	0.1389	0.5622	0.3624	1.2976	0.7689	2.5829	1.8519	3.0153	2.8019	3.0584	2.8982		4971	0.51	0.25	0.098	1.033	0.55	0.248	1.872	1.246	0.713	3.005	2.368	1.634	4.051	3.835	3.448	5.089	5.064	4.819	5.628	5.618	5.348
4981	0.2901	0.1366	0.5646	0.3639	1.3008	0.769	2.5835	1.8549	3.0138	2.7979	3.0573	2.8986		4981	0.509	0.25	0.097	1.029	0.551	0.248	1.873	1.246	0.713	3.005	2.37	1.639	4.049	3.839	3.451	5.089	5.067	4.817	5.625	5.616	5.347
4991	0.2886	0.1376	0.565	0.3637	1.3029	0.77	2.5879	1.8569	3.0139	2.7999	3.0562	2.8994		4991	0.511	0.248	0.096	1.033	0.55	0.248	1.876	1.248	0.712	3.006	2.375	1.641	4.053	3.84	3.452	5.091	5.068	4.82	5.628	5.617	5.347
5001	0.2909	0.1372	0.5671	0.3638	1.3066	0.7705	2.5932	1.8603	3.0147	2.8005	3.0583	2.8995		5001	0.512	0.247	0.098	1.034	0.551	0.249	1.88	1.248	0.713	3.013	2.379	1.646	4.053	3.842	3.458	5.095	5.069	4.823	5.633	5.618	5.348
5011	0.2916	0.1411	0.5678	0.3663	1.3066	0.7741	2.5972	1.8624	3.0172	2.8031	3.0578	2.9007		5011	0.515	0.251	0.097	1.038	0.552	0.249	1.883	1.252	0.716	3.016	2.385	1.649	4.062	3.847	3.462	5.099	5.072	4.823	5.634	5.617	5.35
5021	0.2947	0.1393	0.5708	0.3649	1.3137	0.7731	2.6022	1.8644	3.0182	2.8025	3.0601	2.8988		5021	0.516	0.248	0.098	1.039	0.551	0.249	1.886	1.25	0.716	3.02	2.381	1.648	4.062	3.848	3.461	5.101	5.073	4.821	5.636	5.617	5.347
5031	0.2913	0.138	0.5704	0.3646	1.3131	0.7741	2.6027	1.8684	3.017	2.8039	3.0579	2.9008		5031	0.514	0.25	0.098	1.04	0.554	0.248	1.887	1.256	0.716	3.025	2.386	1.648	4.067	3.854	3.465	5.102	5.075	4.821	5.636	5.619	5.35
5041	0.2905	0.1382	0.5709	0.3652	1.3137	0.7753	2.6053	1.8696	3.0168	2.8016	3.0569	2.8977		5041	0.516	0.256	0.097	1.044	0.556	0.248	1.892	1.26	0.718	3.032	2.392	1.652	4.072	3.856	3.467	5.107	5.077	4.824	5.64	5.621	5.35
5051	0.2927	0.1379	0.5717	0.3671	1.3208	0.7764	2.6099	1.8717	3.0175	2.8027	3.0604	2.9005		5051	0.517	0.252	0.099	1.044	0.555	0.252	1.894	1.259	0.721	3.034	2.393	1.657	4.073	3.858	3.472	5.109	5.078	4.827	5.64	5.619	5.35
5061	0.293	0.141	0.5725	0.3695	1.3176	0.7791	2.613	1.8752	3.0161	2.8047	3.0597	2.9015		5061	0.52	0.25	0.1	1.049	0.556	0.25	1.898	1.259	0.722	3.034	2.395	1.657	4.079	3.861	3.474	5.113	5.078	4.831	5.643	5.619	5.352
5071	0.2946	0.1397	0.5739	0.3688	1.3204	0.7803	2.6156	1.8773	3.0174	2.8045	3.0595	2.9012		5071	0.519	0.251	0.1	1.049	0.556	0.251	1.902	1.262	0.722	3.036	2.399	1.661	4.08	3.865	3.475	5.113	5.084	4.828	5.645	5.622	5.35
5081	0.2963	0.1391	0.5764	0.3687	1.3261	0.778	2.6214	1.879	3.02	2.8033	3.0609	2.8998		5081	0.521	0.254	0.097	1.049	0.56	0.25	1.905	1.266	0.721	3.04	2.407	1.661	4.082	3.87	3.48	5.117	5.086	4.829	5.645	5.625	5.348
5091	0.2972	0.14	0.5769	0.3688	1.3286	0.781	2.6241	1.8822	3.0202	2.8063	3.0635	2.9003		5091	0.521	0.252	0.1	1.052	0.559	0.254	1.906	1.268	0.725	3.044	2.408	1.666	4.085	3.873	3.486	5.119	5.089	4.833	5.648	5.623	5.352
5101	0.2946	0.1397	0.5785	0.3715	1.3286	0.7821	2.6254	1.8861	3.0184	2.8072	3.0604	2.9028		5101	0.521	0.253	0.097	1.054	0.558	0.249	1.909	1.269	0.723	3.049	2.408	1.666	4.09	3.873	3.484	5.122	5.091	4.831	5.649	5.626	5.351
5111	0.2949	0.1395	0.5777	0.3703	1.3315	0.7846	2.6292	1.8867	3.0184	2.8057	3.0593	2.9023		5111	0.52	0.257	0.097	1.053	0.563	0.252	1.91	1.275	0.725	3.053	2.413	1.668	4.094	3.879	3.487	5.123	5.094	4.833	5.651	5.628	5.35
5121	0.2948	0.1415	0.5785	0.3703	1.3324	0.7841	2.633	1.8902	3.0184	2.8063	3.0577	2.9021		5121	0.523	0.254	0.102	1.056	0.56	0.254	1.915	1.272	0.728	3.056	2.414	1.672	4.097	3.879	3.491	5.127	5.094	4.837	5.65	5.628	5.353
5131	0.2967	0.1423	0.5805	0.3711	1.3361	0.7865	2.6344	1.8948	3.019	2.807	3.0613	2.9031		5131	0.525	0.256	0.099	1.058	0.562	0.252	1.917	1.275	0.727	3.059	2.416	1.672	4.102	3.884	3.494	5.128	5.096	4.838	5.651	5.627	5.352
5141	0.2954	0.1397	0.5804	0.3719	1.3374	0.7864	2.6389	1.8965	3.0195	2.8058	3.0598	2.9011		5141	0.524	0.253	0.102	1.06	0.563	0.255	1.92	1.275	0.728	3.061	2.419	1.675	4.1	3.887	3.497	5.131	5.098	4.838	5.653	5.629	5.354
5151	0.2985	0.1422	0.585	0.3728	1.342	0.7897	2.6425	1.8983	3.0224	2.8064	3.0646	2.9044		5151	0.529	0.254	0.098	1.064	0.563	0.254	1.927	1.28	0.731	3.066	2.427	1.676	4.105	3.89	3.5	5.14	5.1	4.837	5.657	5.63	5.352
5161	0.2951	0.1431	0.5855	0.3744	1.3436	0.7895	2.6443	1.9022	3.0206	2.806	3.0628	2.9038		5161	0.53	0.256	0.101	1.062	0.564	0.255	1.93	1.282	0.732	3.069	2.43	1.681	4.109	3.894	3.503	5.14	5.103	4.838	5.657	5.631	5.353
5171	0.2972	0.1404	0.5846	0.371	1.3444	0.7898	2.647	1.903	3.0191	2.8065	3.0605	2.9019		5171	0.527	0.256	0.099	1.062	0.565	0.253	1.929	1.285	0.731	3.072	2.432	1.682	4.112	3.897	3.506	5.141	5.106	4.838	5.658	5.632	5.352
5181	0.2995	0.1421	0.5882	0.3748	1.348	0.7914	2.6518	1.9053	3.0224	2.8093	3.0639	2.9022		5181	0.53	0.257	0.1	1.064	0.565	0.256	1.933	1.286	0.734	3.079	2.432	1.685	4.118	3.898	3.509	5.141	5.104	4.84	5.659	5.631	5.354
5191	0.2993	0.142	0.5875	0.3736	1.3495	0.7934	2.6522	1.9092	3.0203	2.8092	3.0611	2.9031		5191	0.528	0.258	0.1	1.067	0.568	0.253	1.933	1.29	0.734	3.078	2.437	1.684	4.116	3.906	3.509	5.143	5.111	4.84	5.661	5.635	5.354
5201	0.2984	0.1421	0.5887	0.3751	1.3504	0.7935	2.6567	1.9105	3.0191	2.8071	3.0618	2.9036		5201	0.531	0.258	0.1	1.07	0.568	0.257	1.939	1.292	0.733	3.085	2.439	1.686	4.122	3.906	3.511	5.148	5.111	4.842	5.662	5.635	5.354
5211	0.3002	0.1428	0.5904	0.3766	1.3534	0.7959	2.6619	1.9122	3.0233	2.8101	3.0615	2.9034		5211	0.533	0.258	0.102	1.073	0.568	0.256	1.942	1.29	0.737	3.084	2.44	1.693	4.125	3.909	3.515	5.151	5.111	4.843	5.665	5.634	5.356
5221	0.301	0.1432	0.5912	0.3778	1.3561	0.7991	2.6643	1.9179	3.0239	2.811	3.064	2.9059		5221	0.531	0.259	0.1	1.071	0.57	0.256	1.944	1.292	0.737	3.086	2.448	1.691	4.125	3.914	3.52	5.152	5.112	4.841	5.666	5.635	5.351
5231	0.3039	0.1418	0.5935	0.378	1.3597	0.7966	2.6667	1.9161	3.0239	2.8094	3.0647	2.9035		5231	0.533	0.256	0.099	1.076	0.568	0.255	1.948	1.291	0.737	3.093	2.448	1.694	4.128	3.914	3.52	5.156	5.112	4.841	5.668	5.634	5.352
5241	0.3021	0.1421	0.5934	0.3783	1.3604	0.799	2.6668	1.9212	3.0238	2.8097	3.0661	2.9037		5241	0.535	0.259	0.104	1.077	0.569	0.258	1.95	1.296	0.739	3.099	2.45	1.7	4.133	3.918	3.525	5.159	5.116	4.844	5.671	5.635	5.355
5251	0.3018	0.1423	0.5947	0.3782	1.3625	0.7998	2.6727	1.9219	3.0229	2.8095	3.0647	2.9035		5251	0.533	0.261	0.103	1.077	0.572	0.258	1.952	1.299	0.74	3.099	2.454	1.7	4.137	3.918	3.526	5.158	5.115	4.845	5.669	5.635	5.355
5261	0.303	0.1413	0.5963	0.3784	1.365	0.799	2.6756	1.9237	3.0231	2.8105	3.0669	2.9017		5261	0.537	0.26	0.1	1.078	0.57	0.255	1.955	1.301	0.74	3.105	2.456	1.699	4.143	3.923	3.526	5.165	5.12	4.846	5.673	5.637	5.355
5271	0.3031	0.1433	0.595	0.3812	1.3649	0.8038	2.6758	1.9276	3.0226	2.8118	3.0647	2.9056		5271	0.537	0.258	0.103	1.081	0.572	0.257	1.957	1.303	0.741	3.105	2.459	1.702	4.144	3.926	3.531	5.164	5.118	4.846	5.674	5.636	5.354
5281	0.3061	0.1443	0.5987	0.3812	1.3699	0.8046	2.68	1.9299	3.0248	2.8117	3.0671	2.9051		5281	0.539	0.259	0.1	1.085	0.573	0.256	1.964	1.304	0.741	3.111	2.462	1.704	4.152	3.929	3.53	5.168	5.12	4.846	5.675	5.638	5.354
5291	0.3037	0.1453	0.5983	0.3803	1.3705	0.8047	2.6809	1.9302	3.0238	2.8133	3.0658	2.9044		5291	0.538	0.26	0.102	1.084	0.575	0.256	1.964	1.308	0.745	3.11	2.469	1.706	4.149	3.936	3.535	5.169	5.122	4.85	5.674	5.639	5.353
5301	0.3048	0.143	0.6022	0.3805	1.3748	0.8048	2.6831	1.9327	3.0234	2.8137	3.0662	2.905		5301	0.539	0.259	0.101	1.087	0.575	0.257	1.968	1.306	0.745	3.111	2.472	1.709	4.15	3.936	3.538	5.174	5.123	4.848	5.677	5.639	5.354
5311	0.3049	0.1454	0.6016	0.3832	1.3762	0.808	2.6887	1.9373	3.0243	2.8137	3.0651	2.9076		5311	0.54	0.261	0.101	1.087	0.576	0.258	1.97	1.311	0.745	3.119	2.477	1.713	4.155	3.942	3.541	5.177	5.128	4.851	5.681	5.643	5.352
5321	0.3056	0.1462	0.6016	0.3849	1.3776	0.8116	2.6908	1.9425	3.0248	2.8173	3.0673	2.9079		5321	0.541	0.262	0.102	1.088	0.577	0.259	1.973	1.314	0.747	3.121	2.477	1.716	4.157	3.943	3.545	5.179	5.129	4.85	5.679	5.642	5.354
5331	0.3063	0.1456	0.6056	0.3843	1.3815	0.8104	2.6943	1.9417	3.0257	2.8159	3.0675	2.9062		5331	0.541	0.263	0.098	1.091	0.576	0.258	1.975	1.316	0.746	3.128	2.479	1.715	4.164	3.944	3.544	5.183	5.133	4.849	5.68	5.645	5.352
5341	0.3069	0.1462	0.608	0.3839	1.3841	0.8132	2.6981	1.9438	3.0271	2.8162	3.068	2.9059		5341	0.543	0.262	0.101	1.093	0.577	0.258	1.98	1.317	0.749	3.131	2.482	1.718	4.164	3.946	3.549	5.184	5.132	4.85	5.685	5.642	5.355
5351	0.3076	0.1462	0.605	0.3839	1.3852	0.8129	2.6998	1.9456	3.0247	2.813	3.0666	2.9057		5351	0.545	0.264	0.104	1.095	0.581	0.26	1.982	1.318	0.75	3.133	2.484	1.719	4.17	3.951	3.552	5.185	5.136	4.854	5.684	5.647	5.357
5361	0.308	0.1475	0.6081	0.3872	1.3874	0.8155	2.7022	1.9499	3.0268	2.8155	3.0693	2.9079		5361	0.545	0.262	0.102	1.098	0.581	0.26	1.985	1.322	0.752	3.136	2.487	1.722	4.172	3.954	3.552	5.189	5.134	4.855	5.686	5.643	5.355
5371	0.3083	0.1473	0.608	0.3869	1.3927	0.8142	2.7057	1.9521	3.0279	2.8156	3.0685	2.9076		5371	0.547	0.261	0.101	1.099	0.58	0.26	1.99	1.319	0.75	3.14	2.491	1.721	4.176	3.956	3.55	5.194	5.136	4.85	5.688	5.645	5.355
5381	0.3091	0.1459	0.6095	0.3862	1.3926	0.8128	2.707	1.9538	3.0266	2.8134	3.069	2.906		5381	0.546	0.266	0.103	1.101	0.585	0.26	1.993	1.326	0.754	3.145	2.493	1.725	4.178	3.962	3.559	5.195	5.139	4.854	5.692	5.647	5.357
5391	0.3084	0.147	0.6116	0.3858	1.3945	0.8159	2.7079	1.9553	3.0264	2.8149	3.0678	2.9059		5391	0.547	0.263	0.103	1.102	0.579	0.26	1.992	1.325	0.753	3.144	2.494	1.73	4.179	3.96	3.559	5.195	5.139	4.854	5.69	5.646	5.355
5401	0.3115	0.1478	0.6139	0.3882	1.3967	0.8192	2.7111	1.9591	3.0301	2.8186	3.0678	2.9085		5401	0.548	0.266	0.102	1.102	0.587	0.262	1.997	1.329	0.752	3.149	2.502	1.731	4.184	3.966	3.563	5.198	5.144	4.855	5.692	5.646	5.357
5411	0.3103	0.1465	0.6142	0.3882	1.3995	0.8188	2.7164	1.9606	3.03	2.8174	3.0693	2.9082		5411	0.547	0.266	0.103	1.104	0.584	0.262	1.996	1.331	0.754	3.152	2.5	1.734	4.184	3.966	3.566	5.202	5.144	4.855	5.692	5.648	5.356
5421	0.3089	0.1461	0.6133	0.3881	1.3979	0.8207	2.7171	1.9632	3.0273	2.8176	3.0688	2.9082		5421	0.552	0.266	0.103	1.108	0.584	0.264	2.002	1.331	0.754	3.157	2.503	1.733	4.191	3.97	3.568	5.201	5.144	4.857	5.694	5.648	5.357
5431	0.3105	0.1479	0.6174	0.3907	1.4047	0.8223	2.7198	1.9659	3.0284	2.8174	3.0693	2.9094		5431	0.55	0.267	0.102	1.108	0.586	0.263	2.005	1.336	0.758	3.157	2.51	1.737	4.195	3.973	3.57	5.203	5.147	4.857	5.696	5.653	5.356
5441	0.3091	0.1483	0.6155	0.3916	1.404	0.8237	2.7207	1.9686	3.0284	2.8184	3.0664	2.9099		5441	0.554	0.263	0.101	1.112	0.586	0.263	2.01	1.333	0.758	3.164	2.512	1.736	4.198	3.975	3.571	5.209	5.148	4.859	5.7	5.648	5.355
5451	0.3126	0.1469	0.6177	0.3899	1.4073	0.8233	2.7248	1.9692	3.0304	2.8178	3.0672	2.9088		5451	0.553	0.265	0.104	1.109	0.587	0.267	2.01	1.337	0.761	3.164	2.516	1.74	4.198	3.983	3.578	5.21	5.152	4.866	5.7	5.652	5.36
5461	0.3137	0.1487	0.6185	0.3931	1.4094	0.8267	2.726	1.9749	3.0294	2.8196	3.0695	2.91		5461	0.552	0.267	0.105	1.112	0.589	0.264	2.013	1.341	0.76	3.167	2.518	1.743	4.201	3.983	3.58	5.212	5.152	4.863	5.702	5.652	5.358
5471	0.3163	0.1475	0.6239	0.3908	1.4145	0.8273	2.7327	1.9757	3.0316	2.8166	3.0723	2.9103		5471	0.554	0.27	0.103	1.112	0.589	0.263	2.016	1.342	0.76	3.168	2.52	1.746	4.205	3.986	3.581	5.215	5.151	4.862	5.701	5.653	5.356
5481	0.3154	0.1486	0.6217	0.3915	1.4157	0.827	2.735	1.9767	3.0329	2.8194	3.0711	2.9101		5481	0.558	0.269	0.104	1.118	0.591	0.262	2.02	1.343	0.764	3.179	2.525	1.749	4.213	3.987	3.585	5.218	5.155	4.862	5.705	5.653	5.358
5491	0.3158	0.1473	0.6239	0.3938	1.4184	0.8285	2.7386	1.9803	3.0316	2.8218	3.0726	2.9105		5491	0.557	0.268	0.102	1.121	0.591	0.263	2.021	1.347	0.761	3.18	2.526	1.749	4.213	3.991	3.587	5.219	5.156	4.862	5.706	5.653	5.356
5501	0.314	0.1493	0.6239	0.3952	1.4181	0.8296	2.74	1.9824	3.0319	2.82	3.0724	2.9131		5501	0.556	0.27	0.103	1.12	0.592	0.262	2.024	1.35	0.764	3.183	2.533	1.753	4.215	3.994	3.589	5.218	5.157	4.862	5.705	5.656	5.358
5511	0.3134	0.1483	0.6238	0.3929	1.4201	0.8315	2.7393	1.9845	3.0299	2.8192	3.0714	2.91		5511	0.56	0.27	0.101	1.122	0.595	0.263	2.028	1.35	0.764	3.185	2.534	1.75	4.219	3.998	3.588	5.226	5.161	4.863	5.707	5.657	5.356
5521	0.3152	0.1485	0.6244	0.3948	1.4221	0.8312	2.7419	1.9866	3.0309	2.8196	3.0722	2.9105		5521	0.557	0.269	0.107	1.123	0.596	0.268	2.029	1.351	0.768	3.187	2.536	1.757	4.22	4	3.593	5.226	5.16	4.87	5.708	5.656	5.362
5531	0.3163	0.1495	0.6273	0.3949	1.4245	0.8323	2.747	1.9896	3.0333	2.8213	3.0737	2.9138		5531	0.561	0.268	0.104	1.127	0.595	0.263	2.035	1.352	0.765	3.191	2.539	1.757	4.227	4.004	3.594	5.232	5.163	4.866	5.712	5.658	5.359
5541	0.3158	0.1522	0.6283	0.3974	1.4268	0.8351	2.7451	1.9935	3.0305	2.82	3.0734	2.913		5541	0.562	0.272	0.103	1.127	0.598	0.264	2.037	1.356	0.768	3.193	2.543	1.758	4.229	4.008	3.599	5.232	5.166	4.865	5.711	5.658	5.359
5551	0.316	0.1509	0.6289	0.3978	1.4313	0.8356	2.749	1.994	3.0315	2.8216	3.0707	2.9125		5551	0.561	0.27	0.105	1.127	0.596	0.266	2.037	1.357	0.768	3.2	2.544	1.762	4.229	4.008	3.601	5.232	5.166	4.867	5.713	5.658	5.358
5561	0.3167	0.1472	0.6295	0.3949	1.4313	0.8341	2.7507	1.9949	3.0294	2.8203	3.0729	2.9094		5561	0.56	0.272	0.105	1.128	0.599	0.269	2.041	1.361	0.77	3.201	2.546	1.766	4.231	4.011	3.605	5.235	5.169	4.869	5.711	5.66	5.359
5571	0.3176	0.1522	0.6312	0.397	1.4327	0.8392	2.7532	1.9982	3.032	2.824	3.0721	2.9127		5571	0.564	0.273	0.106	1.134	0.598	0.267	2.045	1.363	0.771	3.206	2.553	1.767	4.238	4.015	3.608	5.238	5.17	4.869	5.716	5.662	5.359
5581	0.3174	0.1509	0.6313	0.3976	1.4364	0.838	2.7562	2.0017	3.0313	2.8243	3.0734	2.9127		5581	0.565	0.273	0.105	1.133	0.599	0.263	2.047	1.361	0.77	3.211	2.554	1.769	4.24	4.017	3.609	5.241	5.172	4.869	5.716	5.661	5.357
5591	0.3168	0.1512	0.6312	0.3982	1.4384	0.8373	2.7609	2.0024	3.0323	2.8219	3.0726	2.9126		5591	0.568	0.27	0.106	1.137	0.6	0.267	2.051	1.363	0.773	3.213	2.558	1.773	4.245	4.018	3.611	5.244	5.169	4.871	5.718	5.66	5.361
5601	0.3182	0.15	0.6328	0.3984	1.4399	0.8403	2.7624	2.0029	3.0314	2.8236	3.0726	2.913		5601	0.566	0.272	0.105	1.138	0.599	0.269	2.054	1.363	0.775	3.215	2.558	1.77	4.242	4.023	3.614	5.245	5.174	4.871	5.718	5.66	5.359
5611	0.3184	0.1509	0.6335	0.3989	1.4419	0.8414	2.7621	2.0067	3.0348	2.8244	3.0719	2.9109		5611	0.566	0.275	0.106	1.138	0.603	0.268	2.056	1.369	0.778	3.217	2.564	1.774	4.244	4.029	3.616	5.245	5.177	4.872	5.719	5.665	5.362
5621	0.3196	0.1493	0.6359	0.3983	1.4442	0.8404	2.7662	2.0092	3.0325	2.8233	3.0744	2.9126		5621	0.569	0.273	0.103	1.143	0.6	0.268	2.06	1.368	0.775	3.222	2.564	1.773	4.252	4.028	3.615	5.248	5.177	4.87	5.723	5.661	5.359
5631	0.322	0.1505	0.6369	0.3983	1.4483	0.8432	2.7705	2.0099	3.0354	2.8248	3.076	2.9125		5631	0.571	0.276	0.107	1.143	0.604	0.272	2.061	1.374	0.78	3.225	2.568	1.781	4.253	4.031	3.621	5.251	5.179	4.874	5.724	5.665	5.362
5641	0.3215	0.1515	0.6396	0.4013	1.4487	0.8447	2.7703	2.0124	3.0342	2.8245	3.0748	2.9123		5641	0.572	0.273	0.106	1.144	0.604	0.268	2.065	1.373	0.777	3.231	2.568	1.783	4.259	4.032	3.624	5.252	5.179	4.873	5.724	5.662	5.361
5651	0.322	0.1502	0.6375	0.4024	1.4529	0.8453	2.7719	2.0163	3.0348	2.825	3.0737	2.9123		5651	0.572	0.275	0.104	1.146	0.604	0.267	2.069	1.375	0.777	3.234	2.572	1.781	4.263	4.037	3.623	5.258	5.183	4.873	5.727	5.664	5.359
5661	0.3215	0.1507	0.6396	0.4025	1.4538	0.846	2.775	2.0164	3.0335	2.8252	3.0738	2.913		5661	0.571	0.276	0.106	1.147	0.604	0.269	2.069	1.377	0.781	3.235	2.579	1.788	4.264	4.038	3.629	5.261	5.181	4.875	5.728	5.665	5.361
5671	0.3247	0.1512	0.6424	0.4022	1.4567	0.8456	2.7786	2.0187	3.0355	2.8259	3.0771	2.9115		5671	0.574	0.274	0.105	1.148	0.605	0.267	2.072	1.378	0.78	3.235	2.58	1.785	4.264	4.042	3.631	5.261	5.183	4.874	5.729	5.662	5.36
5681	0.325	0.1533	0.6443	0.4044	1.458	0.8502	2.7792	2.0222	3.0359	2.8297	3.0751	2.9142		5681	0.572	0.275	0.107	1.15	0.606	0.271	2.075	1.379	0.784	3.239	2.584	1.787	4.267	4.046	3.633	5.266	5.185	4.879	5.726	5.664	5.36
5691	0.3215	0.1509	0.6439	0.403	1.4604	0.8489	2.7785	2.0234	3.0338	2.8235	3.0747	2.9126		5691	0.575	0.276	0.106	1.152	0.61	0.268	2.079	1.38	0.783	3.241	2.588	1.792	4.269	4.049	3.631	5.267	5.187	4.874	5.728	5.667	5.36
5701	0.3246	0.1512	0.6429	0.4044	1.4625	0.8481	2.7836	2.0255	3.0365	2.8272	3.0756	2.9136		5701	0.574	0.277	0.107	1.153	0.609	0.271	2.079	1.383	0.785	3.244	2.587	1.793	4.273	4.046	3.635	5.268	5.185	4.878	5.73	5.665	5.362
5711	0.3243	0.1541	0.645	0.4068	1.4642	0.851	2.7862	2.0295	3.0382	2.829	3.0776	2.9146		5711	0.574	0.277	0.105	1.156	0.608	0.27	2.083	1.385	0.785	3.252	2.588	1.795	4.277	4.052	3.638	5.269	5.188	4.877	5.732	5.665	5.362
5721	0.3259	0.1545	0.6484	0.4085	1.4668	0.8552	2.7861	2.0324	3.0391	2.8293	3.0786	2.9174		5721	0.575	0.278	0.106	1.155	0.609	0.27	2.084	1.39	0.786	3.253	2.593	1.798	4.28	4.055	3.641	5.269	5.19	4.879	5.73	5.666	5.361
5731	0.3263	0.153	0.6472	0.4064	1.4686	0.8543	2.7895	2.0325	3.0367	2.8286	3.0779	2.9159		5731	0.576	0.279	0.105	1.159	0.612	0.27	2.089	1.391	0.785	3.255	2.596	1.799	4.282	4.058	3.642	5.272	5.194	4.877	5.734	5.668	5.36
5741	0.3274	0.1529	0.6505	0.4072	1.4712	0.8553	2.7899	2.0359	3.0382	2.8298	3.0779	2.9173		5741	0.576	0.28	0.106	1.157	0.613	0.272	2.091	1.394	0.788	3.255	2.602	1.8	4.281	4.062	3.646	5.275	5.194	4.878	5.733	5.67	5.362
5751	0.3284	0.1556	0.6521	0.4087	1.4756	0.8565	2.792	2.0372	3.0389	2.8293	3.0802	2.9169		5751	0.578	0.276	0.107	1.163	0.611	0.271	2.096	1.391	0.789	3.26	2.599	1.803	4.287	4.066	3.648	5.279	5.192	4.879	5.737	5.668	5.362
5761	0.3271	0.1549	0.6521	0.4071	1.4765	0.8578	2.7928	2.0403	3.0369	2.8296	3.0782	2.916		5761	0.578	0.278	0.108	1.163	0.613	0.272	2.099	1.396	0.79	3.26	2.606	1.803	4.288	4.065	3.649	5.28	5.194	4.882	5.737	5.668	5.362
5771	0.3268	0.1555	0.6505	0.4093	1.477	0.8565	2.7952	2.0436	3.0359	2.8303	3.0769	2.9172		5771	0.578	0.277	0.108	1.164	0.613	0.274	2.098	1.398	0.792	3.267	2.607	1.808	4.293	4.064	3.651	5.281	5.195	4.881	5.739	5.667	5.364
5781	0.3277	0.1534	0.6542	0.4102	1.479	0.8587	2.7981	2.0456	3.0376	2.8292	3.0786	2.9183		5781	0.578	0.28	0.107	1.165	0.618	0.272	2.1	1.402	0.793	3.268	2.609	1.807	4.295	4.07	3.654	5.283	5.199	4.882	5.737	5.67	5.36
5791	0.3286	0.1549	0.6557	0.4092	1.4812	0.8593	2.8012	2.0468	3.0396	2.83	3.0803	2.9176		5791	0.58	0.278	0.108	1.167	0.617	0.274	2.101	1.403	0.793	3.273	2.61	1.811	4.301	4.07	3.657	5.283	5.197	4.883	5.74	5.67	5.362
5801	0.329	0.1552	0.6556	0.4093	1.4842	0.8603	2.802	2.0481	3.0381	2.8305	3.0783	2.9179		5801	0.583	0.28	0.106	1.17	0.615	0.273	2.106	1.401	0.792	3.279	2.613	1.812	4.305	4.073	3.66	5.288	5.199	4.881	5.744	5.668	5.364
5811	0.33	0.156	0.658	0.4116	1.4857	0.8612	2.8032	2.0525	3.0385	2.8317	3.082	2.9184		5811	0.585	0.281	0.108	1.172	0.617	0.273	2.108	1.405	0.795	3.277	2.617	1.816	4.304	4.077	3.662	5.289	5.201	4.883	5.743	5.671	5.362
5821	0.3327	0.1579	0.6578	0.4136	1.4901	0.8668	2.8078	2.0548	3.0416	2.8346	3.081	2.9199		5821	0.587	0.28	0.105	1.175	0.62	0.272	2.116	1.408	0.794	3.284	2.621	1.814	4.309	4.08	3.662	5.293	5.203	4.882	5.744	5.673	5.36
5831	0.3304	0.1522	0.6602	0.4132	1.4928	0.8646	2.8096	2.0536	3.0424	2.8307	3.0842	2.9164		5831	0.585	0.282	0.107	1.173	0.62	0.274	2.116	1.41	0.796	3.286	2.627	1.817	4.311	4.088	3.665	5.293	5.206	4.883	5.746	5.675	5.362
5841	0.3328	0.154	0.6603	0.4126	1.4927	0.8645	2.8106	2.0564	3.0411	2.8302	3.0821	2.917		5841	0.588	0.282	0.105	1.177	0.62	0.273	2.122	1.411	0.798	3.289	2.629	1.817	4.314	4.087	3.666	5.298	5.208	4.882	5.747	5.674	5.361
5851	0.3309	0.154	0.6621	0.4107	1.496	0.8656	2.812	2.0596	3.0417	2.8303	3.0818	2.9176		5851	0.587	0.283	0.108	1.177	0.623	0.271	2.12	1.415	0.798	3.292	2.629	1.82	4.316	4.088	3.669	5.297	5.209	4.883	5.748	5.675	5.362
5861	0.3313	0.153	0.6619	0.4136	1.4957	0.8678	2.816	2.0601	3.0402	2.8318	3.081	2.9178		5861	0.588	0.281	0.109	1.179	0.621	0.275	2.123	1.414	0.8	3.295	2.63	1.823	4.32	4.089	3.672	5.298	5.209	4.885	5.748	5.674	5.362
5871	0.3307	0.1546	0.6624	0.4148	1.4974	0.8692	2.8139	2.0614	3.039	2.8324	3.0792	2.917		5871	0.588	0.283	0.107	1.179	0.623	0.275	2.122	1.418	0.797	3.296	2.634	1.824	4.323	4.094	3.671	5.3	5.213	4.882	5.749	5.676	5.361
5881	0.3326	0.1556	0.6627	0.4153	1.4996	0.8706	2.8165	2.0641	3.0393	2.8329	3.08	2.9186		5881	0.59	0.284	0.109	1.183	0.625	0.276	2.129	1.42	0.799	3.305	2.635	1.83	4.327	4.095	3.677	5.308	5.213	4.882	5.754	5.677	5.363
5891	0.3321	0.1543	0.6638	0.4158	1.502	0.8715	2.819	2.066	3.0396	2.8318	3.0809	2.9163		5891	0.59	0.284	0.108	1.185	0.626	0.274	2.133	1.422	0.8	3.303	2.641	1.829	4.324	4.102	3.677	5.306	5.216	4.886	5.753	5.679	5.362
5901	0.3348	0.1564	0.6681	0.4189	1.5067	0.8758	2.8218	2.0709	3.0418	2.8333	3.0822	2.9177		5901	0.592	0.284	0.11	1.185	0.624	0.274	2.134	1.422	0.801	3.306	2.644	1.829	4.329	4.102	3.68	5.307	5.216	4.888	5.753	5.677	5.361
5911	0.3347	0.1546	0.6695	0.4159	1.5058	0.8737	2.8211	2.0708	3.0413	2.8337	3.0824	2.9149		5911	0.59	0.281	0.11	1.184	0.623	0.277	2.134	1.42	0.804	3.304	2.644	1.832	4.329	4.102	3.682	5.308	5.212	4.886	5.754	5.677	5.363
5921	0.3338	0.1567	0.6695	0.4183	1.509	0.8747	2.8232	2.0731	3.0432	2.8338	3.0819	2.9178		5921	0.594	0.285	0.108	1.189	0.627	0.274	2.14	1.426	0.803	3.31	2.65	1.833	4.336	4.107	3.682	5.311	5.215	4.887	5.757	5.679	5.361
5931	0.337	0.156	0.6709	0.4177	1.5123	0.8761	2.8253	2.0769	3.0436	2.8342	3.0816	2.9193		5931	0.592	0.285	0.11	1.189	0.625	0.277	2.143	1.427	0.807	3.315	2.648	1.837	4.337	4.109	3.689	5.311	5.22	4.888	5.757	5.678	5.364
5941	0.3345	0.157	0.6705	0.4201	1.5135	0.8781	2.8251	2.0778	3.0422	2.8372	3.0834	2.9195		5941	0.595	0.288	0.108	1.193	0.631	0.275	2.142	1.434	0.806	3.319	2.655	1.838	4.342	4.114	3.689	5.316	5.223	4.887	5.758	5.684	5.363
5951	0.3363	0.1572	0.6733	0.4203	1.5177	0.8791	2.8287	2.0813	3.0427	2.8359	3.0841	2.9203		5951	0.597	0.287	0.108	1.194	0.628	0.276	2.148	1.431	0.804	3.323	2.657	1.842	4.345	4.111	3.692	5.314	5.222	4.886	5.762	5.68	5.361
5961	0.3366	0.1572	0.6725	0.4197	1.5174	0.8804	2.8307	2.0829	3.041	2.8362	3.0832	2.9224		5961	0.596	0.285	0.105	1.196	0.629	0.275	2.148	1.432	0.803	3.322	2.659	1.842	4.344	4.117	3.691	5.317	5.224	4.886	5.759	5.68	5.361
5971	0.3353	0.1575	0.6739	0.4211	1.5221	0.8802	2.8324	2.0819	3.0408	2.8341	3.0821	2.918		5971	0.599	0.285	0.108	1.195	0.628	0.274	2.154	1.434	0.806	3.33	2.66	1.843	4.351	4.119	3.695	5.32	5.223	4.889	5.763	5.677	5.361
5981	0.3335	0.1575	0.6743	0.4215	1.5214	0.8811	2.8316	2.085	3.0399	2.8373	3.0823	2.9187		5981	0.598	0.284	0.109	1.2	0.63	0.277	2.156	1.436	0.809	3.328	2.667	1.845	4.353	4.123	3.695	5.325	5.224	4.889	5.764	5.68	5.363
5991	0.3364	0.1573	0.6745	0.4216	1.524	0.8837	2.8328	2.0884	3.0413	2.836	3.0802	2.9209		5991	0.597	0.285	0.106	1.199	0.628	0.276	2.157	1.438	0.809	3.331	2.669	1.847	4.353	4.124	3.695	5.323	5.225	4.889	5.763	5.679	5.362
6001	0.335	0.1564	0.6749	0.4235	1.5229	0.8846	2.8365	2.0908	3.0401	2.8379	3.0798	2.9206		6001	0.6	0.285	0.11	1.201	0.631	0.278	2.16	1.44	0.814	3.332	2.668	1.853	4.357	4.126	3.7	5.327	5.228	4.893	5.765	5.681	5.365
6011	0.3387	0.1574	0.6803	0.4218	1.5313	0.8838	2.8405	2.091	3.0433	2.8387	3.0863	2.9197		6011	0.602	0.289	0.109	1.202	0.633	0.277	2.161	1.447	0.812	3.34	2.674	1.852	4.36	4.13	3.703	5.33	5.231	4.891	5.767	5.682	5.364
6021	0.3383	0.1585	0.6787	0.4245	1.5294	0.8864	2.8398	2.0929	3.0439	2.8373	3.0837	2.9222		6021	0.6	0.288	0.108	1.205	0.634	0.278	2.165	1.445	0.813	3.344	2.673	1.856	4.364	4.13	3.708	5.331	5.229	4.89	5.767	5.684	5.364
6031	0.341	0.1553	0.6836	0.4223	1.5352	0.8858	2.8414	2.0955	3.0445	2.8352	3.0843	2.9208		6031	0.603	0.287	0.109	1.208	0.636	0.279	2.168	1.443	0.813	3.345	2.676	1.858	4.367	4.131	3.709	5.333	5.23	4.894	5.766	5.683	5.362
6041	0.3407	0.1597	0.6818	0.4246	1.5359	0.8896	2.8407	2.0999	3.0434	2.8407	3.0837	2.9232		6041	0.603	0.288	0.11	1.207	0.634	0.279	2.17	1.445	0.814	3.346	2.681	1.86	4.369	4.135	3.712	5.333	5.231	4.894	5.768	5.683	5.362
6051	0.3398	0.1598	0.6838	0.4267	1.538	0.8903	2.8446	2.1033	3.0435	2.84	3.0839	2.9243		6051	0.605	0.29	0.111	1.209	0.634	0.281	2.172	1.448	0.816	3.35	2.683	1.862	4.368	4.139	3.714	5.336	5.235	4.895	5.772	5.683	5.364
6061	0.3396	0.1599	0.6873	0.4286	1.5384	0.8916	2.847	2.1026	3.0436	2.8382	3.0851	2.9229		6061	0.603	0.287	0.109	1.207	0.634	0.279	2.174	1.45	0.816	3.349	2.688	1.861	4.37	4.141	3.714	5.336	5.235	4.896	5.77	5.685	5.362
6071	0.3407	0.1598	0.6864	0.4279	1.5411	0.8922	2.8491	2.1069	3.0457	2.8393	3.0859	2.9239		6071	0.606	0.287	0.111	1.211	0.637	0.282	2.178	1.45	0.818	3.353	2.69	1.864	4.375	4.144	3.714	5.34	5.235	4.895	5.771	5.684	5.365
6081	0.3406	0.1588	0.6872	0.4261	1.5436	0.8904	2.8515	2.108	3.0436	2.8379	3.0865	2.9209		6081	0.607	0.288	0.11	1.213	0.637	0.282	2.182	1.455	0.82	3.361	2.689	1.867	4.378	4.146	3.718	5.342	5.239	4.895	5.773	5.686	5.365
6091	0.339	0.1575	0.6867	0.4259	1.5418	0.8941	2.8488	2.1079	3.0435	2.8387	3.0847	2.9217		6091	0.606	0.29	0.112	1.211	0.64	0.281	2.181	1.456	0.82	3.363	2.692	1.87	4.378	4.149	3.721	5.341	5.24	4.896	5.771	5.687	5.364
6101	0.3399	0.1594	0.6886	0.4287	1.5447	0.8935	2.8516	2.1109	3.0449	2.8377	3.0854	2.9234		6101	0.607	0.293	0.11	1.216	0.64	0.281	2.185	1.459	0.819	3.365	2.697	1.87	4.383	4.153	3.723	5.346	5.242	4.894	5.774	5.69	5.363
6111	0.3413	0.1591	0.6878	0.4274	1.5484	0.8948	2.853	2.1138	3.0446	2.8369	3.0861	2.9217		6111	0.608	0.291	0.11	1.217	0.641	0.279	2.186	1.459	0.818	3.364	2.698	1.872	4.386	4.153	3.725	5.344	5.241	4.894	5.775	5.686	5.363
6121	0.3422	0.1596	0.6893	0.428	1.5522	0.8952	2.855	2.1149	3.0453	2.8401	3.0867	2.9228		6121	0.61	0.292	0.111	1.222	0.643	0.283	2.192	1.463	0.823	3.371	2.704	1.875	4.39	4.156	3.729	5.349	5.242	4.897	5.778	5.688	5.363
6131	0.3433	0.1601	0.692	0.4301	1.5521	0.8987	2.8567	2.118	3.0445	2.8405	3.0852	2.9253		6131	0.611	0.29	0.107	1.224	0.642	0.279	2.196	1.462	0.821	3.372	2.707	1.875	4.392	4.159	3.727	5.35	5.244	4.896	5.778	5.688	5.362
6141	0.3434	0.1587	0.6928	0.4303	1.5549	0.8949	2.8571	2.1184	3.0465	2.8374	3.085	2.9235		6141	0.613	0.293	0.111	1.224	0.646	0.283	2.199	1.466	0.823	3.372	2.707	1.877	4.394	4.163	3.729	5.35	5.246	4.899	5.777	5.689	5.363
6151	0.3439	0.1604	0.6929	0.4298	1.5584	0.8995	2.8592	2.1204	3.0452	2.8415	3.0852	2.9249		6151	0.614	0.29	0.112	1.224	0.642	0.281	2.2	1.464	0.825	3.377	2.708	1.88	4.397	4.161	3.731	5.352	5.245	4.897	5.78	5.688	5.365
6161	0.3455	0.162	0.6959	0.4327	1.5607	0.9013	2.86	2.1231	3.0463	2.8416	3.0884	2.925		6161	0.615	0.293	0.11	1.227	0.645	0.282	2.202	1.468	0.826	3.383	2.714	1.88	4.398	4.166	3.732	5.355	5.249	4.902	5.781	5.692	5.362
6171	0.3452	0.1592	0.6945	0.4319	1.5604	0.901	2.8622	2.1244	3.0429	2.8396	3.0866	2.9241		6171	0.611	0.294	0.109	1.227	0.646	0.281	2.204	1.472	0.827	3.384	2.714	1.882	4.4	4.166	3.734	5.354	5.25	4.897	5.779	5.689	5.361
6181	0.346	0.16	0.6969	0.4319	1.565	0.9014	2.8619	2.127	3.0467	2.8421	3.0884	2.9251		6181	0.614	0.292	0.111	1.229	0.644	0.283	2.207	1.472	0.826	3.387	2.715	1.885	4.406	4.168	3.739	5.358	5.249	4.9	5.783	5.689	5.364
6191	0.3457	0.1593	0.6969	0.4331	1.5638	0.9022	2.8643	2.127	3.0463	2.8415	3.0869	2.9254		6191	0.618	0.294	0.112	1.231	0.648	0.284	2.21	1.473	0.832	3.391	2.724	1.888	4.41	4.175	3.74	5.36	5.254	4.899	5.785	5.69	5.364
6201	0.3442	0.1592	0.6987	0.4327	1.5679	0.9053	2.8655	2.1298	3.0469	2.8409	3.087	2.9244		6201	0.619	0.292	0.109	1.234	0.646	0.281	2.214	1.473	0.828	3.393	2.722	1.887	4.41	4.174	3.738	5.364	5.249	4.899	5.786	5.69	5.362
6211	0.3463	0.1587	0.6994	0.4326	1.5695	0.9055	2.8671	2.1319	3.0459	2.8399	3.0854	2.9256		6211	0.618	0.292	0.11	1.235	0.647	0.283	2.217	1.474	0.833	3.391	2.726	1.892	4.41	4.176	3.743	5.367	5.25	4.903	5.787	5.69	5.365
6221	0.3469	0.163	0.7029	0.4346	1.573	0.9061	2.8698	2.1349	3.0496	2.8432	3.0892	2.9256		6221	0.618	0.294	0.111	1.237	0.649	0.285	2.217	1.477	0.833	3.395	2.728	1.891	4.412	4.177	3.742	5.365	5.252	4.9	5.786	5.691	5.363
6231	0.3486	0.1595	0.701	0.4336	1.5732	0.9043	2.8696	2.1361	3.0472	2.8418	3.0902	2.9249		6231	0.618	0.293	0.112	1.239	0.651	0.284	2.222	1.481	0.831	3.406	2.73	1.892	4.417	4.18	3.746	5.369	5.255	4.901	5.789	5.692	5.365
6241	0.3469	0.1606	0.7012	0.4334	1.5755	0.907	2.8717	2.1382	3.0468	2.8448	3.089	2.9237		6241	0.62	0.294	0.111	1.241	0.649	0.281	2.222	1.48	0.835	3.404	2.731	1.897	4.418	4.181	3.745	5.368	5.25	4.902	5.788	5.69	5.365
6251	0.3486	0.1626	0.7043	0.4351	1.5773	0.9101	2.8712	2.1405	3.0477	2.8421	3.0906	2.9252		6251	0.621	0.296	0.11	1.242	0.651	0.284	2.227	1.484	0.832	3.409	2.732	1.896	4.424	4.181	3.751	5.371	5.257	4.901	5.789	5.693	5.361
6261	0.3476	0.1613	0.7033	0.4378	1.5795	0.9117	2.8716	2.1426	3.0465	2.8442	3.0892	2.9278		6261	0.622	0.295	0.112	1.243	0.652	0.284	2.228	1.486	0.835	3.412	2.736	1.901	4.426	4.184	3.753	5.37	5.259	4.9	5.79	5.692	5.364
6271	0.3487	0.1604	0.7053	0.4367	1.5814	0.9106	2.8756	2.144	3.0489	2.8426	3.0894	2.9265		6271	0.621	0.298	0.108	1.242	0.654	0.283	2.231	1.488	0.832	3.411	2.742	1.902	4.427	4.19	3.753	5.375	5.26	4.899	5.79	5.693	5.364
6281	0.3492	0.162	0.7068	0.4366	1.5844	0.9104	2.8752	2.1446	3.0487	2.8435	3.0882	2.929		6281	0.622	0.297	0.114	1.247	0.653	0.287	2.234	1.487	0.839	3.417	2.745	1.906	4.429	4.191	3.757	5.377	5.257	4.904	5.792	5.693	5.366
6291	0.3498	0.16	0.7085	0.4368	1.5869	0.9128	2.877	2.1475	3.0499	2.842	3.0906	2.9261		6291	0.623	0.296	0.11	1.246	0.653	0.283	2.236	1.488	0.836	3.417	2.745	1.904	4.43	4.194	3.756	5.377	5.261	4.901	5.79	5.692	5.365
6301	0.3514	0.1619	0.7086	0.439	1.5911	0.9139	2.8799	2.148	3.0485	2.8431	3.0915	2.9281		6301	0.627	0.297	0.112	1.249	0.654	0.285	2.241	1.492	0.839	3.421	2.749	1.904	4.437	4.197	3.757	5.383	5.261	4.901	5.797	5.696	5.365
6311	0.3489	0.1626	0.7103	0.4366	1.5884	0.9143	2.8776	2.1519	3.0466	2.8427	3.0898	2.9273		6311	0.627	0.298	0.108	1.251	0.654	0.283	2.241	1.494	0.839	3.424	2.749	1.906	4.439	4.196	3.757	5.384	5.265	4.898	5.795	5.696	5.364
6321	0.3512	0.1615	0.7116	0.4381	1.594	0.9167	2.8828	2.1531	3.0478	2.8429	3.0912	2.9259		6321	0.627	0.299	0.111	1.251	0.661	0.287	2.244	1.497	0.841	3.428	2.751	1.913	4.441	4.201	3.762	5.386	5.265	4.904	5.796	5.698	5.366
6331	0.3513	0.1634	0.7131	0.4426	1.5953	0.9178	2.8811	2.1564	3.0491	2.844	3.0912	2.9271		6331	0.627	0.297	0.112	1.252	0.656	0.285	2.244	1.497	0.839	3.432	2.752	1.912	4.443	4.203	3.764	5.387	5.264	4.901	5.797	5.695	5.365
6341	0.3503	0.1639	0.7124	0.4416	1.5946	0.9195	2.8804	2.1579	3.0478	2.8445	3.0891	2.9284		6341	0.631	0.298	0.112	1.254	0.658	0.289	2.251	1.498	0.843	3.437	2.757	1.92	4.449	4.206	3.767	5.391	5.267	4.906	5.799	5.695	5.366
6351	0.3529	0.164	0.7179	0.4421	1.6	0.9195	2.8833	2.1597	3.0493	2.8461	3.0914	2.9288		6351	0.628	0.298	0.112	1.258	0.658	0.285	2.253	1.499	0.843	3.434	2.762	1.92	4.448	4.207	3.768	5.39	5.265	4.902	5.798	5.696	5.366
6361	0.3547	0.1621	0.7158	0.4403	1.6024	0.9191	2.8851	2.161	3.0493	2.8428	3.0904	2.9268		6361	0.63	0.299	0.111	1.26	0.657	0.286	2.254	1.5	0.842	3.435	2.763	1.916	4.448	4.21	3.769	5.391	5.266	4.902	5.799	5.695	5.365
6371	0.3542	0.1647	0.7166	0.4414	1.6033	0.92	2.8853	2.1624	3.0497	2.8458	3.089	2.9282		6371	0.631	0.3	0.11	1.26	0.659	0.284	2.258	1.505	0.842	3.439	2.768	1.917	4.453	4.212	3.768	5.395	5.268	4.901	5.801	5.696	5.362
6381	0.3539	0.1642	0.7192	0.4422	1.606	0.9228	2.8872	2.1635	3.0504	2.8434	3.0911	2.9283		6381	0.631	0.298	0.111	1.26	0.661	0.284	2.258	1.505	0.844	3.441	2.768	1.921	4.452	4.212	3.77	5.397	5.264	4.901	5.801	5.696	5.362
6391	0.3518	0.1658	0.7183	0.4435	1.6064	0.9248	2.8871	2.1701	3.0504	2.8461	3.0912	2.93		6391	0.632	0.3	0.114	1.261	0.66	0.291	2.26	1.51	0.848	3.445	2.77	1.927	4.457	4.216	3.775	5.395	5.272	4.906	5.8	5.699	5.366
6401	0.3547	0.1647	0.7202	0.4442	1.6089	0.9256	2.8884	2.1696	3.0494	2.8471	3.0909	2.9293		6401	0.634	0.3	0.112	1.264	0.662	0.286	2.263	1.511	0.845	3.449	2.774	1.925	4.461	4.217	3.774	5.402	5.273	4.906	5.802	5.699	5.366
6411	0.3558	0.1642	0.7222	0.4442	1.6115	0.9262	2.8908	2.1696	3.0517	2.8437	3.0928	2.9288		6411	0.635	0.298	0.111	1.265	0.66	0.287	2.267	1.508	0.847	3.455	2.775	1.929	4.465	4.221	3.778	5.4	5.269	4.907	5.803	5.697	5.366
6421	0.3545	0.1674	0.7224	0.4472	1.6152	0.9276	2.8894	2.1749	3.051	2.8491	3.0909	2.9317		6421	0.633	0.3	0.111	1.267	0.663	0.284	2.269	1.51	0.846	3.451	2.78	1.929	4.463	4.224	3.775	5.398	5.27	4.902	5.801	5.697	5.365
6431	0.3585	0.1666	0.7259	0.4455	1.617	0.9292	2.8917	2.1744	3.053	2.8467	3.0933	2.9301		6431	0.636	0.299	0.111	1.268	0.662	0.286	2.272	1.511	0.848	3.455	2.778	1.932	4.467	4.224	3.781	5.402	5.27	4.907	5.804	5.695	5.364
6441	0.3553	0.1653	0.7255	0.446	1.6166	0.9294	2.8937	2.1772	3.0495	2.8472	3.0906	2.9285		6441	0.638	0.301	0.114	1.273	0.665	0.288	2.275	1.516	0.849	3.459	2.785	1.933	4.469	4.226	3.784	5.406	5.274	4.906	5.809	5.699	5.365
6451	0.3575	0.1676	0.7271	0.4477	1.6198	0.9307	2.8964	2.1786	3.0499	2.8488	3.0934	2.9314		6451	0.638	0.301	0.112	1.271	0.663	0.287	2.275	1.518	0.85	3.462	2.784	1.931	4.471	4.229	3.782	5.408	5.276	4.907	5.806	5.699	5.363
6461	0.3567	0.167	0.7275	0.447	1.6231	0.9319	2.8969	2.1807	3.0526	2.8513	3.0929	2.9319		6461	0.639	0.302	0.113	1.273	0.665	0.288	2.279	1.522	0.852	3.463	2.79	1.935	4.474	4.231	3.783	5.406	5.274	4.907	5.807	5.702	5.365
6471	0.3561	0.1659	0.7269	0.4476	1.6243	0.9317	2.896	2.1818	3.0498	2.8493	3.0927	2.9288		6471	0.637	0.304	0.114	1.273	0.667	0.291	2.278	1.519	0.853	3.467	2.789	1.938	4.476	4.232	3.787	5.409	5.277	4.909	5.804	5.7	5.365
6481	0.3555	0.1672	0.7286	0.4491	1.6257	0.9353	2.8959	2.1842	3.0511	2.8496	3.093	2.9335		6481	0.638	0.303	0.112	1.274	0.667	0.289	2.281	1.524	0.855	3.469	2.793	1.939	4.477	4.234	3.787	5.405	5.28	4.909	5.805	5.698	5.366
6491	0.36	0.1656	0.733	0.4479	1.6298	0.9345	2.8987	2.185	3.0537	2.847	3.0938	2.932		6491	0.639	0.301	0.113	1.276	0.665	0.288	2.285	1.522	0.856	3.471	2.795	1.942	4.48	4.238	3.791	5.41	5.28	4.906	5.807	5.7	5.364
6501	0.3575	0.1675	0.7321	0.4496	1.63	0.9351	2.899	2.1871	3.0521	2.8495	3.0925	2.9325		6501	0.64	0.302	0.113	1.278	0.668	0.291	2.286	1.525	0.855	3.471	2.799	1.944	4.483	4.241	3.791	5.412	5.278	4.908	5.81	5.701	5.365
6511	0.359	0.1696	0.7329	0.451	1.6334	0.9362	2.9021	2.1893	3.0546	2.8494	3.0933	2.9311		6511	0.639	0.304	0.112	1.279	0.667	0.289	2.289	1.528	0.855	3.475	2.802	1.945	4.48	4.242	3.795	5.414	5.279	4.905	5.808	5.702	5.364
6521	0.358	0.1663	0.7332	0.4498	1.6339	0.9356	2.9005	2.1924	3.0525	2.8473	3.0935	2.9314		6521	0.642	0.301	0.114	1.281	0.668	0.289	2.293	1.526	0.855	3.48	2.802	1.948	4.487	4.243	3.798	5.415	5.281	4.91	5.808	5.7	5.364
6531	0.359	0.1657	0.7354	0.4482	1.6369	0.9363	2.902	2.1918	3.0543	2.8466	3.0949	2.9293		6531	0.641	0.305	0.111	1.284	0.672	0.286	2.295	1.531	0.853	3.483	2.807	1.947	4.487	4.248	3.796	5.414	5.284	4.909	5.81	5.706	5.366
6541	0.3598	0.1679	0.7344	0.4508	1.6386	0.9386	2.9024	2.1942	3.0527	2.851	3.0934	2.9303		6541	0.645	0.308	0.115	1.286	0.672	0.293	2.296	1.532	0.861	3.488	2.809	1.949	4.494	4.246	3.799	5.419	5.283	4.911	5.814	5.703	5.366
6551	0.3623	0.1695	0.7406	0.4529	1.643	0.9399	2.9059	2.1969	3.0542	2.8498	3.0943	2.9307		6551	0.642	0.306	0.114	1.283	0.675	0.288	2.296	1.537	0.86	3.488	2.812	1.95	4.498	4.249	3.797	5.417	5.285	4.908	5.811	5.704	5.364
6561	0.361	0.1684	0.7372	0.4536	1.6426	0.9431	2.9044	2.1999	3.0528	2.8503	3.0935	2.9346		6561	0.643	0.304	0.113	1.286	0.67	0.289	2.299	1.535	0.859	3.492	2.81	1.952	4.498	4.25	3.8	5.421	5.285	4.906	5.811	5.703	5.363
6571	0.3611	0.1661	0.7388	0.4514	1.6438	0.9406	2.9036	2.1985	3.0549	2.8482	3.0947	2.93		6571	0.645	0.305	0.114	1.286	0.676	0.29	2.305	1.538	0.858	3.492	2.817	1.955	4.496	4.256	3.802	5.422	5.288	4.908	5.813	5.705	5.364
6581	0.3625	0.1671	0.7408	0.4538	1.6485	0.9422	2.9074	2.2016	3.0528	2.8512	3.0941	2.9328		6581	0.646	0.303	0.113	1.29	0.673	0.289	2.309	1.536	0.86	3.495	2.818	1.958	4.5	4.255	3.805	5.423	5.287	4.908	5.815	5.702	5.364
6591	0.361	0.169	0.7407	0.4536	1.6496	0.9431	2.9065	2.2028	3.054	2.8482	3.0943	2.9329		6591	0.648	0.305	0.112	1.294	0.673	0.29	2.311	1.537	0.861	3.499	2.819	1.961	4.503	4.258	3.807	5.427	5.287	4.909	5.817	5.702	5.363
6601	0.364	0.1688	0.7428	0.4543	1.6504	0.944	2.9089	2.2048	3.0556	2.85	3.0958	2.934		6601	0.651	0.309	0.112	1.295	0.675	0.29	2.313	1.542	0.86	3.499	2.825	1.962	4.507	4.263	3.806	5.428	5.291	4.909	5.819	5.707	5.364
6611	0.3639	0.169	0.7439	0.4549	1.6532	0.9466	2.9096	2.2062	3.0573	2.8501	3.0968	2.9334		6611	0.649	0.308	0.113	1.295	0.677	0.293	2.313	1.543	0.863	3.504	2.825	1.963	4.506	4.263	3.809	5.428	5.291	4.912	5.818	5.708	5.365
6621	0.3641	0.1688	0.7436	0.4561	1.6559	0.9465	2.9104	2.2088	3.0551	2.85	3.096	2.9344		6621	0.65	0.307	0.113	1.296	0.676	0.289	2.315	1.547	0.864	3.506	2.828	1.961	4.511	4.264	3.809	5.427	5.291	4.91	5.818	5.707	5.364
6631	0.3643	0.1694	0.7458	0.4551	1.6571	0.9487	2.9132	2.2105	3.0556	2.8518	3.0954	2.9327		6631	0.651	0.308	0.113	1.297	0.677	0.293	2.318	1.545	0.865	3.511	2.828	1.965	4.514	4.265	3.812	5.43	5.293	4.912	5.819	5.706	5.366
6641	0.3626	0.1698	0.7457	0.4564	1.6587	0.9502	2.9105	2.2114	3.0547	2.8515	3.0954	2.9313		6641	0.653	0.308	0.111	1.299	0.678	0.291	2.32	1.548	0.866	3.511	2.834	1.969	4.516	4.271	3.812	5.432	5.293	4.911	5.82	5.707	5.367
6651	0.3661	0.1696	0.7481	0.4569	1.6618	0.9501	2.912	2.214	3.0559	2.8516	3.0972	2.9347		6651	0.652	0.308	0.113	1.302	0.679	0.295	2.324	1.549	0.868	3.512	2.838	1.97	4.515	4.273	3.815	5.434	5.296	4.913	5.822	5.707	5.367
6661	0.3649	0.1689	0.7475	0.4555	1.6617	0.9501	2.9125	2.2137	3.0549	2.8484	3.0984	2.9341		6661	0.652	0.307	0.113	1.303	0.68	0.29	2.327	1.55	0.868	3.517	2.836	1.973	4.519	4.273	3.817	5.435	5.296	4.912	5.822	5.707	5.363
6671	0.3667	0.1687	0.7513	0.4553	1.6656	0.9516	2.916	2.2158	3.0555	2.8493	3.0979	2.9332		6671	0.655	0.31	0.115	1.304	0.681	0.292	2.328	1.553	0.868	3.519	2.841	1.978	4.523	4.277	3.821	5.439	5.299	4.912	5.824	5.709	5.366
6681	0.366	0.1693	0.7502	0.4588	1.6663	0.9538	2.9151	2.2174	3.0581	2.853	3.0964	2.9365		6681	0.655	0.309	0.113	1.308	0.681	0.293	2.331	1.554	0.87	3.522	2.842	1.977	4.525	4.274	3.823	5.439	5.296	4.914	5.824	5.708	5.367
6691	0.3669	0.1699	0.7514	0.4575	1.6673	0.9561	2.915	2.2203	3.0561	2.8503	3.0969	2.9353		6691	0.654	0.309	0.114	1.305	0.683	0.292	2.33	1.559	0.87	3.524	2.844	1.978	4.524	4.279	3.823	5.437	5.3	4.915	5.821	5.712	5.367
6701	0.3691	0.1709	0.7526	0.4591	1.6709	0.9557	2.9168	2.2206	3.0567	2.8516	3.0972	2.9343		6701	0.657	0.308	0.117	1.308	0.682	0.293	2.335	1.555	0.872	3.53	2.846	1.98	4.533	4.279	3.825	5.446	5.3	4.913	5.826	5.708	5.367
6711	0.3703	0.172	0.7549	0.4622	1.6733	0.9606	2.9192	2.2261	3.0594	2.8545	3.1	2.9383		6711	0.655	0.311	0.114	1.309	0.686	0.292	2.337	1.562	0.873	3.531	2.851	1.979	4.531	4.284	3.821	5.442	5.303	4.913	5.826	5.71	5.364
6721	0.3694	0.1702	0.7547	0.4609	1.6756	0.9609	2.9203	2.2271	3.0575	2.8521	3.099	2.938		6721	0.657	0.308	0.117	1.31	0.682	0.294	2.341	1.559	0.874	3.531	2.851	1.98	4.533	4.281	3.826	5.443	5.297	4.912	5.827	5.708	5.365
6731	0.3681	0.1706	0.7559	0.4626	1.6767	0.9606	2.9202	2.2289	3.0555	2.8549	3.0947	2.9361		6731	0.657	0.309	0.116	1.311	0.686	0.295	2.342	1.563	0.875	3.531	2.857	1.985	4.536	4.286	3.827	5.447	5.3	4.916	5.828	5.707	5.366
6741	0.3694	0.1687	0.7578	0.462	1.6798	0.9621	2.9209	2.2299	3.0594	2.8523	3.0964	2.9374		6741	0.658	0.312	0.116	1.316	0.683	0.293	2.347	1.564	0.876	3.535	2.859	1.989	4.537	4.289	3.833	5.449	5.303	4.914	5.829	5.71	5.366
6751	0.3697	0.1703	0.76	0.4624	1.6817	0.9631	2.9216	2.2319	3.059	2.8553	3.0975	2.9377		6751	0.661	0.31	0.116	1.317	0.687	0.293	2.347	1.565	0.875	3.536	2.858	1.988	4.537	4.292	3.831	5.448	5.302	4.913	5.83	5.709	5.365
6761	0.3687	0.1712	0.7591	0.4626	1.6835	0.9656	2.9223	2.2329	3.0585	2.8543	3.097	2.9367		6761	0.66	0.308	0.115	1.316	0.686	0.295	2.348	1.566	0.876	3.539	2.86	1.99	4.54	4.291	3.835	5.449	5.302	4.913	5.829	5.712	5.365
6771	0.3685	0.1729	0.76	0.4645	1.6838	0.9673	2.9214	2.2366	3.0585	2.8561	3.0981	2.9405		6771	0.659	0.313	0.117	1.317	0.688	0.294	2.353	1.572	0.879	3.544	2.865	1.993	4.546	4.294	3.837	5.448	5.306	4.915	5.83	5.711	5.366
6781	0.3705	0.1718	0.7621	0.465	1.6869	0.966	2.9228	2.2382	3.0596	2.8544	3.0997	2.9381		6781	0.66	0.311	0.117	1.321	0.688	0.295	2.353	1.571	0.878	3.545	2.864	1.994	4.548	4.295	3.836	5.453	5.307	4.913	5.83	5.712	5.366
6791	0.3719	0.1693	0.7632	0.4636	1.6897	0.9661	2.9248	2.2379	3.0597	2.8524	3.099	2.9358		6791	0.662	0.31	0.115	1.322	0.687	0.295	2.356	1.571	0.88	3.549	2.868	1.995	4.548	4.297	3.837	5.454	5.306	4.914	5.833	5.713	5.364
6801	0.3724	0.1716	0.7633	0.4656	1.6914	0.9684	2.9238	2.2399	3.0582	2.8552	3.0982	2.9381		6801	0.662	0.311	0.114	1.323	0.689	0.293	2.359	1.574	0.88	3.55	2.873	1.994	4.549	4.3	3.839	5.454	5.307	4.912	5.83	5.712	5.367
6811	0.3718	0.1737	0.766	0.4659	1.6934	0.9685	2.9252	2.2427	3.0608	2.8544	3.0982	2.9413		6811	0.664	0.312	0.114	1.325	0.688	0.294	2.363	1.572	0.882	3.554	2.872	1.999	4.551	4.306	3.839	5.457	5.307	4.913	5.834	5.71	5.366
6821	0.373	0.1732	0.7667	0.4668	1.6947	0.9712	2.9242	2.246	3.0591	2.8555	3.0999	2.9413		6821	0.663	0.312	0.114	1.322	0.691	0.295	2.362	1.577	0.882	3.55	2.878	2.003	4.552	4.307	3.843	5.457	5.305	4.914	5.831	5.712	5.367
6831	0.3699	0.1735	0.7664	0.4687	1.6966	0.9711	2.9269	2.2481	3.0599	2.8563	3.0996	2.9416		6831	0.665	0.313	0.114	1.328	0.693	0.298	2.367	1.58	0.884	3.559	2.876	2.004	4.556	4.306	3.847	5.458	5.308	4.916	5.834	5.714	5.368
6841	0.3739	0.1721	0.7692	0.4687	1.7003	0.9698	2.9297	2.249	3.0608	2.8559	3.0995	2.9405		6841	0.667	0.314	0.114	1.331	0.692	0.295	2.37	1.581	0.881	3.563	2.881	2.004	4.559	4.308	3.844	5.459	5.311	4.914	5.837	5.714	5.366
6851	0.3718	0.172	0.7696	0.4683	1.7011	0.9689	2.9294	2.248	3.0616	2.8549	3.1008	2.9399		6851	0.667	0.313	0.117	1.33	0.691	0.297	2.369	1.581	0.884	3.563	2.881	2.006	4.564	4.31	3.847	5.461	5.311	4.916	5.834	5.712	5.366
6861	0.3721	0.1727	0.7727	0.4687	1.7035	0.9733	2.9303	2.2523	3.0613	2.8553	3.1026	2.9417		6861	0.666	0.314	0.117	1.329	0.695	0.298	2.37	1.586	0.886	3.565	2.885	2.008	4.562	4.311	3.847	5.462	5.314	4.92	5.836	5.714	5.367
6871	0.3744	0.1736	0.7722	0.4725	1.7044	0.9737	2.9316	2.2521	3.0611	2.8576	3.1029	2.9399		6871	0.667	0.317	0.115	1.333	0.694	0.296	2.374	1.586	0.886	3.568	2.887	2.006	4.566	4.315	3.847	5.464	5.314	4.915	5.837	5.716	5.366
6881	0.3733	0.1717	0.7733	0.4705	1.7083	0.9747	2.9296	2.2561	3.0601	2.8567	3.1003	2.9395		6881	0.669	0.314	0.117	1.332	0.694	0.297	2.377	1.588	0.889	3.568	2.89	2.01	4.567	4.317	3.85	5.464	5.313	4.918	5.839	5.715	5.367
6891	0.3735	0.1746	0.7733	0.4706	1.709	0.9777	2.9312	2.2585	3.0606	2.8553	3.099	2.9408		6891	0.668	0.313	0.116	1.334	0.694	0.298	2.38	1.589	0.89	3.573	2.891	2.013	4.566	4.318	3.853	5.466	5.315	4.918	5.84	5.712	5.367
6901	0.3753	0.1735	0.7775	0.4709	1.7117	0.9781	2.9327	2.259	3.0623	2.8569	3.103	2.9404		6901	0.67	0.315	0.117	1.336	0.697	0.3	2.382	1.59	0.892	3.573	2.893	2.018	4.571	4.322	3.856	5.468	5.315	4.921	5.839	5.714	5.368
6911	0.3752	0.1739	0.7763	0.474	1.7126	0.9786	2.9347	2.2636	3.0623	2.8572	3.1014	2.9421		6911	0.671	0.317	0.116	1.34	0.699	0.297	2.385	1.595	0.889	3.578	2.899	2.012	4.575	4.322	3.854	5.469	5.318	4.919	5.84	5.716	5.366
6921	0.3742	0.1735	0.7767	0.4721	1.7143	0.9795	2.9335	2.2615	3.0613	2.8578	3.1013	2.9408		6921	0.671	0.316	0.118	1.342	0.697	0.298	2.385	1.593	0.89	3.584	2.898	2.019	4.579	4.324	3.857	5.469	5.317	4.921	5.842	5.716	5.366
6931	0.3755	0.1737	0.779	0.4735	1.7177	0.981	2.9345	2.2631	3.0606	2.856	3.1022	2.9439		6931	0.669	0.317	0.118	1.338	0.698	0.296	2.384	1.597	0.891	3.579	2.9	2.019	4.577	4.326	3.857	5.47	5.319	4.918	5.837	5.717	5.367
6941	0.3763	0.1753	0.7819	0.4741	1.7177	0.9814	2.9355	2.2655	3.0625	2.8564	3.1015	2.9423		6941	0.675	0.317	0.116	1.342	0.699	0.297	2.389	1.598	0.892	3.584	2.902	2.019	4.581	4.325	3.859	5.472	5.318	4.92	5.838	5.715	5.367
6951	0.3771	0.176	0.7817	0.4741	1.7215	0.9835	2.9367	2.2647	3.0621	2.8563	3.1039	2.9422		6951	0.674	0.316	0.119	1.346	0.699	0.3	2.394	1.6	0.896	3.586	2.907	2.024	4.581	4.328	3.861	5.474	5.321	4.921	5.843	5.718	5.369
6961	0.3773	0.1743	0.7811	0.4745	1.7221	0.983	2.935	2.2672	3.063	2.8567	3.1021	2.943		6961	0.675	0.313	0.115	1.346	0.696	0.297	2.397	1.598	0.892	3.589	2.907	2.024	4.583	4.329	3.86	5.476	5.319	4.916	5.842	5.713	5.365
6971	0.3795	0.1752	0.782	0.4736	1.7253	0.9832	2.9363	2.2688	3.0612	2.8565	3.1034	2.9401		6971	0.674	0.315	0.117	1.346	0.702	0.299	2.398	1.602	0.894	3.589	2.91	2.026	4.586	4.336	3.861	5.477	5.322	4.918	5.844	5.716	5.366
6981	0.3772	0.1759	0.7838	0.4756	1.7258	0.9859	2.9366	2.2739	3.0623	2.8592	3.1014	2.943		6981	0.675	0.315	0.117	1.348	0.7	0.298	2.4	1.604	0.894	3.594	2.912	2.029	4.588	4.334	3.865	5.48	5.319	4.92	5.842	5.717	5.367
6991	0.3798	0.1737	0.785	0.4742	1.7283	0.9845	2.9367	2.2718	3.0629	2.8577	3.1035	2.9401		6991	0.674	0.316	0.118	1.349	0.699	0.3	2.4	1.603	0.897	3.595	2.912	2.033	4.59	4.335	3.868	5.479	5.321	4.919	5.844	5.716	5.368
7001	0.381	0.1762	0.7856	0.4775	1.7335	0.988	2.9409	2.2763	3.0643	2.8597	3.1043	2.9422		7001	0.677	0.318	0.114	1.35	0.702	0.297	2.404	1.606	0.895	3.598	2.915	2.031	4.594	4.335	3.867	5.478	5.323	4.918	5.844	5.717	5.365
7011	0.3783	0.1765	0.7853	0.4762	1.7314	0.9877	2.9388	2.2769	3.0619	2.8594	3.1028	2.9447		7011	0.677	0.317	0.12	1.351	0.702	0.302	2.406	1.607	0.901	3.6	2.916	2.037	4.595	4.338	3.872	5.48	5.324	4.921	5.845	5.717	5.368
7021	0.3807	0.1766	0.7873	0.4785	1.7338	0.9888	2.9407	2.2806	3.064	2.8588	3.1055	2.9428		7021	0.68	0.318	0.118	1.354	0.703	0.3	2.41	1.608	0.897	3.604	2.92	2.036	4.599	4.34	3.869	5.482	5.323	4.918	5.848	5.718	5.367
7031	0.3777	0.1773	0.788	0.4786	1.7376	0.9917	2.9408	2.2835	3.0623	2.8623	3.1035	2.9454		7031	0.678	0.318	0.116	1.354	0.702	0.299	2.412	1.61	0.899	3.604	2.921	2.035	4.597	4.343	3.871	5.483	5.321	4.919	5.846	5.716	5.366
7041	0.3806	0.1778	0.7901	0.4808	1.7392	0.9949	2.9433	2.2854	3.0654	2.8623	3.1055	2.9474		7041	0.68	0.318	0.117	1.358	0.705	0.3	2.414	1.613	0.9	3.606	2.924	2.036	4.598	4.347	3.871	5.487	5.325	4.919	5.848	5.718	5.365
7051	0.3814	0.1776	0.7906	0.4762	1.7404	0.9912	2.9411	2.284	3.0652	2.8592	3.1035	2.9454		7051	0.683	0.318	0.117	1.359	0.706	0.298	2.418	1.611	0.9	3.612	2.928	2.04	4.603	4.348	3.873	5.487	5.326	4.921	5.851	5.717	5.365
7061	0.3837	0.1785	0.7934	0.4806	1.7437	0.9899	2.9426	2.2861	3.0665	2.8606	3.1043	2.9442		7061	0.683	0.319	0.115	1.361	0.705	0.299	2.42	1.614	0.9	3.614	2.931	2.043	4.607	4.349	3.876	5.489	5.325	4.918	5.851	5.716	5.364
7071	0.3819	0.1767	0.7924	0.4782	1.7445	0.9925	2.9399	2.288	3.0643	2.8599	3.1031	2.9441		7071	0.684	0.316	0.12	1.363	0.701	0.301	2.421	1.614	0.903	3.616	2.929	2.047	4.609	4.346	3.878	5.49	5.326	4.921	5.852	5.717	5.364
7081	0.3833	0.1773	0.7935	0.4796	1.7457	0.9949	2.9434	2.2881	3.0656	2.8602	3.1049	2.9437		7081	0.683	0.319	0.121	1.362	0.707	0.304	2.419	1.617	0.904	3.618	2.933	2.048	4.609	4.351	3.879	5.489	5.329	4.921	5.85	5.719	5.368
7091	0.3816	0.1747	0.7944	0.4788	1.7504	0.996	2.9444	2.29	3.0666	2.8594	3.1054	2.9444		7091	0.684	0.32	0.117	1.366	0.707	0.299	2.426	1.622	0.902	3.623	2.935	2.043	4.613	4.351	3.876	5.492	5.328	4.919	5.851	5.718	5.366
7101	0.3842	0.1761	0.7979	0.4796	1.7512	0.9964	2.9469	2.291	3.0667	2.8609	3.1051	2.944		7101	0.685	0.32	0.117	1.365	0.708	0.302	2.425	1.622	0.902	3.622	2.936	2.048	4.616	4.355	3.877	5.494	5.331	4.919	5.853	5.719	5.364
7111	0.3835	0.1758	0.7968	0.4835	1.7525	1.0001	2.9459	2.2946	3.0641	2.8614	3.1057	2.9456		7111	0.688	0.319	0.119	1.368	0.706	0.305	2.43	1.622	0.91	3.627	2.941	2.051	4.619	4.354	3.882	5.497	5.331	4.923	5.855	5.718	5.367
7121	0.3824	0.1768	0.7963	0.4822	1.7536	1.0005	2.9442	2.2933	3.0632	2.8601	3.1034	2.9444		7121	0.684	0.32	0.119	1.367	0.709	0.303	2.432	1.624	0.907	3.625	2.945	2.051	4.616	4.359	3.882	5.498	5.331	4.923	5.854	5.718	5.368
7131	0.3853	0.1762	0.7999	0.4812	1.7567	1.0012	2.9472	2.296	3.0679	2.8613	3.1074	2.945		7131	0.688	0.318	0.118	1.371	0.706	0.3	2.437	1.624	0.906	3.63	2.945	2.051	4.623	4.358	3.883	5.5	5.328	4.92	5.856	5.716	5.366
7141	0.3848	0.1766	0.8004	0.4817	1.757	1.0018	2.947	2.2982	3.0648	2.8589	3.1063	2.946		7141	0.687	0.323	0.119	1.369	0.708	0.303	2.437	1.628	0.908	3.634	2.947	2.058	4.622	4.363	3.889	5.5	5.333	4.924	5.855	5.721	5.366
7151	0.3834	0.1761	0.8021	0.4842	1.7622	1.0039	2.9486	2.3005	3.0671	2.8623	3.1066	2.9459		7151	0.688	0.322	0.118	1.371	0.711	0.302	2.437	1.631	0.906	3.636	2.951	2.055	4.625	4.363	3.885	5.502	5.332	4.919	5.853	5.718	5.364
7161	0.384	0.1795	0.8026	0.4849	1.7623	1.003	2.9474	2.3024	3.0666	2.8612	3.1062	2.9466		7161	0.69	0.322	0.118	1.376	0.712	0.301	2.444	1.632	0.908	3.64	2.951	2.055	4.63	4.363	3.885	5.502	5.335	4.921	5.858	5.72	5.365
7171	0.3844	0.1796	0.8029	0.4857	1.7628	1.008	2.9481	2.3028	3.0664	2.8644	3.1051	2.9466		7171	0.69	0.322	0.121	1.376	0.712	0.306	2.442	1.63	0.913	3.642	2.953	2.061	4.63	4.361	3.892	5.503	5.331	4.923	5.857	5.717	5.368
7181	0.3865	0.1785	0.8038	0.4854	1.7647	1.0052	2.949	2.3052	3.0677	2.8606	3.1046	2.9447		7181	0.692	0.322	0.119	1.377	0.711	0.303	2.448	1.633	0.913	3.644	2.955	2.062	4.631	4.365	3.891	5.507	5.331	4.924	5.859	5.719	5.368
7191	0.3874	0.1768	0.8043	0.4844	1.7668	1.0077	2.9487	2.307	3.0667	2.8609	3.1054	2.9454		7191	0.693	0.323	0.12	1.38	0.715	0.304	2.449	1.636	0.912	3.643	2.959	2.062	4.632	4.37	3.889	5.507	5.336	4.924	5.86	5.721	5.366
7201	0.3866	0.1783	0.8059	0.4851	1.7687	1.0075	2.9509	2.3064	3.0653	2.8613	3.1073	2.9433		7201	0.694	0.325	0.121	1.377	0.715	0.308	2.451	1.637	0.917	3.643	2.963	2.067	4.632	4.371	3.891	5.506	5.338	4.924	5.859	5.723	5.37
7211	0.3823	0.1766	0.7992	0.4814	1.7673	1.0052	2.9457	2.3043	3.0577	2.8496	3.0993	2.9324		7211	0.696	0.329	0.122	1.375	0.722	0.304	2.454	1.64	0.922	3.651	2.968	2.06	4.645	4.375	3.889	5.511	5.337	4.905	5.855	5.713	5.336
7221	0.382	0.18	0.7995	0.4817	1.7668	1.0081	2.945	2.3042	3.0535	2.8492	3.0911	2.9296		7221	0.698	0.331	0.123	1.381	0.716	0.304	2.459	1.638	0.922	3.656	2.965	2.061	4.649	4.369	3.883	5.511	5.328	4.892	5.852	5.694	5.313
7231	0.3803	0.1769	0.7979	0.4814	1.7667	1.0047	2.9412	2.3021	3.05	2.8439	3.0885	2.9204		7231	0.698	0.329	0.122	1.382	0.719	0.303	2.459	1.641	0.92	3.654	2.965	2.058	4.647	4.367	3.873	5.507	5.317	4.873	5.844	5.678	5.285
7241	0.3817	0.1764	0.7993	0.4801	1.7668	1.0052	2.9416	2.3006	3.0454	2.8412	3.0826	2.9164		7241	0.699	0.331	0.121	1.38	0.719	0.302	2.46	1.642	0.919	3.653	2.966	2.056	4.644	4.363	3.865	5.501	5.309	4.856	5.832	5.664	5.258
7251	0.3848	0.177	0.8008	0.4803	1.7699	1.0044	2.9414	2.3017	3.0459	2.841	3.0795	2.9133		7251	0.697	0.329	0.119	1.38	0.717	0.299	2.458	1.64	0.916	3.649	2.96	2.053	4.639	4.355	3.856	5.493	5.296	4.839	5.822	5.647	5.233
7261	0.3836	0.1768	0.8017	0.4786	1.77	1.0062	2.9375	2.3008	3.0439	2.8388	3.0757	2.9082		7261	0.699	0.328	0.122	1.381	0.718	0.301	2.457	1.639	0.915	3.652	2.959	2.051	4.636	4.348	3.851	5.489	5.286	4.822	5.813	5.632	5.209
7271	0.3813	0.1776	0.7991	0.4789	1.7681	1.004	2.9345	2.2994	3.0395	2.8343	3.0722	2.9049		7271	0.697	0.328	0.12	1.376	0.718	0.301	2.457	1.642	0.914	3.646	2.959	2.048	4.63	4.344	3.843	5.479	5.272	4.81	5.801	5.615	5.185
7281	0.3846	0.1791	0.8	0.481	1.7691	1.0062	2.9359	2.2995	3.036	2.8347	3.0686	2.9015		7281	0.701	0.33	0.122	1.379	0.719	0.303	2.457	1.642	0.919	3.645	2.958	2.047	4.625	4.341	3.837	5.474	5.267	4.795	5.794	5.603	5.165
7291	0.3829	0.1763	0.8017	0.4797	1.7701	1.0055	2.9336	2.2989	3.0343	2.8314	3.0654	2.8972		7291	0.7	0.327	0.125	1.38	0.715	0.304	2.458	1.638	0.919	3.644	2.952	2.048	4.625	4.333	3.832	5.468	5.253	4.784	5.785	5.586	5.145
7301	0.3816	0.1781	0.8001	0.4804	1.7685	1.0061	2.9313	2.2995	3.0303	2.8275	3.0602	2.895		7301	0.7	0.328	0.117	1.38	0.716	0.301	2.458	1.636	0.918	3.643	2.951	2.045	4.617	4.326	3.824	5.46	5.244	4.765	5.778	5.573	5.122
7311	0.3857	0.1753	0.802	0.4792	1.7701	1.0043	2.9317	2.2986	3.031	2.8238	3.0605	2.8893		7311	0.7	0.328	0.121	1.38	0.716	0.3	2.458	1.637	0.917	3.641	2.952	2.042	4.616	4.323	3.818	5.452	5.237	4.753	5.769	5.559	5.101
7321	0.3838	0.1765	0.801	0.4812	1.7688	1.0067	2.9271	2.2977	3.0291	2.8232	3.0558	2.8882		7321	0.699	0.327	0.122	1.376	0.714	0.302	2.455	1.633	0.915	3.638	2.947	2.041	4.609	4.314	3.81	5.445	5.223	4.738	5.756	5.544	5.083
7331	0.384	0.1793	0.8004	0.4819	1.7711	1.0074	2.9295	2.2992	3.0265	2.8235	3.0536	2.887		7331	0.7	0.324	0.121	1.38	0.712	0.298	2.457	1.632	0.911	3.637	2.943	2.039	4.606	4.309	3.804	5.439	5.214	4.724	5.749	5.531	5.06
7341	0.3863	0.1763	0.8032	0.4801	1.7727	1.0056	2.9287	2.2993	3.0266	2.8181	3.0535	2.8808		7341	0.698	0.327	0.117	1.379	0.714	0.295	2.453	1.634	0.911	3.636	2.945	2.036	4.601	4.304	3.795	5.434	5.203	4.709	5.739	5.518	5.039
7351	0.3837	0.1784	0.8012	0.4802	1.7712	1.0081	2.9263	2.2978	3.0228	2.8183	3.0502	2.878		7351	0.701	0.326	0.118	1.378	0.715	0.299	2.455	1.637	0.912	3.634	2.943	2.037	4.596	4.3	3.792	5.43	5.195	4.696	5.732	5.505	5.023
7361	0.3848	0.1782	0.8046	0.4818	1.7741	1.0084	2.9285	2.299	3.0237	2.8163	3.0489	2.8766		7361	0.701	0.327	0.122	1.377	0.715	0.298	2.452	1.636	0.912	3.633	2.942	2.033	4.592	4.294	3.787	5.42	5.186	4.685	5.722	5.493	5.003
7371	0.3849	0.179	0.8027	0.4814	1.772	1.0082	2.9247	2.2985	3.0188	2.8148	3.043	2.8743		7371	0.7	0.326	0.117	1.378	0.715	0.298	2.453	1.634	0.912	3.631	2.939	2.03	4.589	4.292	3.779	5.417	5.179	4.671	5.715	5.479	4.986
7381	0.3838	0.1788	0.802	0.4803	1.7706	1.0066	2.9225	2.2952	3.017	2.8135	3.0427	2.8725		7381	0.7	0.326	0.12	1.378	0.711	0.297	2.453	1.632	0.911	3.629	2.94	2.031	4.586	4.285	3.776	5.409	5.169	4.66	5.706	5.467	4.97
7391	0.3832	0.1793	0.8038	0.4816	1.7729	1.008	2.9209	2.2972	3.018	2.8102	3.0399	2.8711		7391	0.698	0.325	0.119	1.378	0.712	0.296	2.454	1.628	0.912	3.629	2.937	2.032	4.582	4.279	3.771	5.403	5.159	4.647	5.7	5.455	4.955
7401	0.3856	0.1782	0.805	0.4821	1.7735	1.007	2.9225	2.2945	3.0147	2.8064	3.0377	2.8657		7401	0.697	0.326	0.121	1.376	0.713	0.299	2.451	1.631	0.911	3.624	2.935	2.031	4.577	4.276	3.765	5.395	5.15	4.637	5.689	5.443	4.941
7411	0.3858	0.1768	0.804	0.4808	1.7738	1.0073	2.9196	2.2945	3.0133	2.8073	3.0354	2.8644		7411	0.697	0.326	0.12	1.374	0.713	0.297	2.45	1.63	0.908	3.624	2.935	2.028	4.573	4.271	3.758	5.387	5.141	4.626	5.679	5.431	4.919
7421	0.385	0.1764	0.8048	0.4786	1.7744	1.006	2.9186	2.2937	3.012	2.8054	3.0349	2.8624		7421	0.699	0.326	0.118	1.376	0.712	0.298	2.45	1.631	0.905	3.621	2.936	2.024	4.571	4.265	3.752	5.383	5.131	4.614	5.673	5.418	4.906
7431	0.3844	0.1786	0.805	0.4819	1.7755	1.0084	2.9173	2.2944	3.0105	2.8055	3.0324	2.8612		7431	0.7	0.325	0.119	1.379	0.711	0.296	2.451	1.629	0.908	3.621	2.932	2.023	4.566	4.261	3.746	5.38	5.125	4.6	5.664	5.407	4.89
7441	0.3845	0.1792	0.8052	0.4831	1.774	1.0102	2.9176	2.2948	3.0085	2.8038	3.0304	2.8617		7441	0.697	0.327	0.118	1.375	0.711	0.295	2.45	1.632	0.905	3.618	2.932	2.02	4.561	4.256	3.742	5.37	5.116	4.591	5.656	5.396	4.873
7451	0.3836	0.1784	0.8046	0.4826	1.7748	1.0094	2.9159	2.2939	3.0053	2.8027	3.0277	2.8578		7451	0.7	0.324	0.119	1.379	0.708	0.297	2.45	1.628	0.909	3.617	2.93	2.024	4.56	4.251	3.738	5.365	5.107	4.582	5.649	5.385	4.86
7461	0.384	0.1806	0.8037	0.4814	1.7749	1.0072	2.9131	2.2932	3.0045	2.8006	3.026	2.8545		7461	0.698	0.325	0.118	1.376	0.712	0.295	2.449	1.63	0.908	3.616	2.93	2.022	4.555	4.248	3.734	5.358	5.1	4.57	5.641	5.376	4.846
7471	0.387	0.177	0.8059	0.4806	1.7768	1.0076	2.9144	2.293	3.0041	2.799	3.0263	2.8559		7471	0.697	0.324	0.12	1.373	0.71	0.296	2.449	1.626	0.907	3.613	2.925	2.021	4.551	4.239	3.731	5.352	5.091	4.56	5.633	5.362	4.834
7481	0.3848	0.1803	0.8059	0.481	1.7754	1.0095	2.9118	2.2932	3.0004	2.7993	3.0231	2.8539		7481	0.696	0.324	0.119	1.373	0.71	0.299	2.447	1.625	0.907	3.611	2.926	2.02	4.545	4.238	3.727	5.348	5.083	4.55	5.624	5.353	4.817
7491	0.3857	0.1788	0.8046	0.4814	1.7752	1.0063	2.9116	2.2922	3.0009	2.7939	3.0228	2.8502		7491	0.699	0.326	0.118	1.376	0.709	0.294	2.446	1.626	0.904	3.613	2.925	2.018	4.543	4.234	3.719	5.344	5.074	4.54	5.618	5.342	4.805
7501	0.3884	0.1776	0.8084	0.4827	1.7775	1.0084	2.9128	2.2916	3.0028	2.7943	3.023	2.8499		7501	0.699	0.326	0.12	1.375	0.71	0.296	2.446	1.626	0.904	3.611	2.926	2.018	4.54	4.23	3.714	5.337	5.069	4.527	5.611	5.333	4.788
7511	0.3873	0.1781	0.806	0.4824	1.7765	1.0096	2.9093	2.2931	3.0008	2.7929	3.0205	2.8452		7511	0.696	0.326	0.119	1.375	0.71	0.295	2.447	1.627	0.904	3.606	2.921	2.017	4.536	4.226	3.709	5.328	5.059	4.518	5.602	5.319	4.777
7521	0.3865	0.1769	0.8066	0.481	1.7763	1.0085	2.9093	2.2919	2.9969	2.7934	3.0157	2.8455		7521	0.699	0.325	0.116	1.375	0.706	0.29	2.445	1.626	0.902	3.609	2.921	2.014	4.534	4.222	3.703	5.326	5.051	4.505	5.597	5.312	4.759
7531	0.3862	0.178	0.8069	0.4816	1.7769	1.0092	2.9076	2.2922	2.9965	2.7918	3.0147	2.8445		7531	0.697	0.324	0.119	1.373	0.707	0.297	2.444	1.624	0.907	3.607	2.918	2.017	4.53	4.215	3.703	5.319	5.044	4.5	5.59	5.3	4.753
7541	0.388	0.1784	0.808	0.4825	1.7781	1.0096	2.9064	2.2919	2.9957	2.7891	3.0156	2.8418		7541	0.697	0.322	0.12	1.374	0.71	0.293	2.445	1.623	0.904	3.606	2.917	2.012	4.525	4.212	3.698	5.317	5.037	4.49	5.583	5.292	4.739
7551	0.3875	0.1767	0.8089	0.4808	1.7787	1.009	2.9083	2.2889	2.9954	2.7865	3.0143	2.8402		7551	0.697	0.324	0.117	1.372	0.709	0.295	2.443	1.623	0.903	3.603	2.918	2.015	4.523	4.208	3.694	5.309	5.028	4.479	5.577	5.281	4.726
7561	0.3851	0.178	0.8084	0.4817	1.7785	1.0089	2.9046	2.2891	2.9917	2.7843	3.0134	2.8378		7561	0.697	0.323	0.119	1.371	0.706	0.294	2.444	1.621	0.902	3.6	2.917	2.014	4.518	4.203	3.689	5.305	5.021	4.47	5.569	5.274	4.713
7571	0.3858	0.1776	0.8079	0.4823	1.778	1.0108	2.9027	2.2903	2.9914	2.7866	3.0099	2.8369		7571	0.699	0.321	0.119	1.375	0.708	0.294	2.441	1.623	0.901	3.599	2.917	2.013	4.515	4.201	3.687	5.302	5.014	4.464	5.562	5.263	4.704
7581	0.3857	0.1767	0.8083	0.4822	1.7778	1.0089	2.9033	2.2918	2.989	2.7836	3.0078	2.8352		7581	0.696	0.322	0.118	1.372	0.705	0.294	2.442	1.622	0.898	3.598	2.914	2.01	4.511	4.199	3.681	5.293	5.006	4.456	5.553	5.251	4.691
7591	0.3898	0.1769	0.8104	0.4809	1.7802	1.0096	2.9039	2.2884	2.9917	2.7814	3.0087	2.834		7591	0.697	0.323	0.118	1.374	0.706	0.292	2.444	1.625	0.9	3.599	2.914	2.012	4.509	4.194	3.677	5.289	5.001	4.444	5.549	5.243	4.678
7601	0.3874	0.1802	0.8098	0.4837	1.7799	1.0118	2.9024	2.2892	2.9892	2.7841	3.0055	2.8351		7601	0.698	0.322	0.119	1.375	0.707	0.296	2.444	1.623	0.902	3.596	2.913	2.01	4.508	4.192	3.674	5.283	4.993	4.436	5.541	5.234	4.669
7611	0.3865	0.1773	0.8099	0.4801	1.7804	1.0088	2.9023	2.2873	2.987	2.7808	3.0068	2.8307		7611	0.697	0.324	0.117	1.372	0.709	0.294	2.441	1.621	0.899	3.594	2.914	2.007	4.502	4.187	3.669	5.275	4.988	4.427	5.534	5.227	4.652
7621	0.3849	0.1776	0.8072	0.482	1.7774	1.0095	2.8978	2.2881	2.9827	2.7779	3	2.8286		7621	0.7	0.323	0.117	1.374	0.707	0.292	2.442	1.621	0.901	3.594	2.91	2.007	4.498	4.184	3.664	5.272	4.982	4.417	5.53	5.217	4.644
7631	0.3843	0.1783	0.8081	0.4815	1.7798	1.0101	2.8976	2.2883	2.9818	2.777	2.9988	2.8271		7631	0.695	0.322	0.114	1.37	0.708	0.294	2.437	1.619	0.9	3.59	2.91	2.007	4.491	4.18	3.66	5.263	4.975	4.41	5.518	5.207	4.632
7641	0.3869	0.1796	0.8098	0.4831	1.7794	1.0116	2.8984	2.2883	2.9839	2.7777	2.999	2.8264		7641	0.695	0.321	0.117	1.371	0.705	0.296	2.437	1.618	0.9	3.59	2.906	2.006	4.49	4.175	3.659	5.259	4.965	4.403	5.512	5.196	4.625
7651	0.3876	0.1788	0.8096	0.4806	1.7796	1.012	2.901	2.2871	2.9838	2.7769	2.9986	2.8254		7651	0.695	0.322	0.119	1.37	0.706	0.295	2.436	1.618	0.898	3.589	2.907	2.003	4.487	4.17	3.654	5.253	4.96	4.394	5.507	5.19	4.611
7661	0.3849	0.1787	0.8095	0.4805	1.7798	1.0118	2.8953	2.2884	2.9818	2.7752	2.9967	2.8254		7661	0.695	0.323	0.117	1.372	0.707	0.29	2.438	1.622	0.896	3.587	2.909	2.005	4.485	4.17	3.649	5.251	4.955	4.387	5.502	5.183	4.6
7671	0.3877	0.1789	0.809	0.4814	1.779	1.0095	2.8967	2.2864	2.9797	2.7736	2.9959	2.8244		7671	0.698	0.322	0.116	1.373	0.704	0.292	2.44	1.62	0.898	3.588	2.906	2.002	4.483	4.164	3.647	5.246	4.945	4.379	5.496	5.173	4.59
7681	0.3851	0.1808	0.8104	0.4822	1.7785	1.0119	2.8949	2.2883	2.9785	2.7719	2.9968	2.8218		7681	0.696	0.326	0.118	1.372	0.709	0.293	2.438	1.624	0.898	3.585	2.909	2.003	4.479	4.165	3.643	5.239	4.943	4.369	5.489	5.17	4.582
7691	0.3856	0.1804	0.8099	0.4825	1.7814	1.011	2.8944	2.2863	2.9804	2.7715	2.9947	2.8198		7691	0.697	0.321	0.115	1.371	0.703	0.293	2.44	1.619	0.9	3.585	2.904	2.002	4.476	4.157	3.639	5.234	4.933	4.363	5.482	5.156	4.572
7701	0.3863	0.1794	0.8102	0.4838	1.7808	1.0138	2.8915	2.2891	2.9806	2.7729	2.9955	2.8209		7701	0.695	0.323	0.117	1.37	0.706	0.295	2.435	1.617	0.9	3.582	2.905	2.003	4.47	4.154	3.638	5.232	4.928	4.356	5.475	5.149	4.563
7711	0.3868	0.1789	0.8112	0.4816	1.7801	1.0127	2.8917	2.286	2.9787	2.7696	2.9958	2.8145		7711	0.697	0.322	0.115	1.369	0.707	0.295	2.436	1.616	0.899	3.581	2.903	2.003	4.467	4.151	3.635	5.226	4.922	4.35	5.469	5.14	4.554
7721	0.3869	0.1766	0.8097	0.4809	1.7811	1.0112	2.8938	2.2856	2.9781	2.7683	2.992	2.8167		7721	0.695	0.323	0.119	1.371	0.704	0.294	2.436	1.616	0.899	3.58	2.903	2	4.465	4.148	3.63	5.22	4.916	4.341	5.464	5.134	4.543
7731	0.3861	0.1771	0.8116	0.4799	1.7819	1.0107	2.8915	2.2851	2.9744	2.7684	2.9903	2.814		7731	0.695	0.322	0.118	1.37	0.704	0.291	2.433	1.618	0.894	3.58	2.9	1.999	4.463	4.145	3.625	5.216	4.91	4.334	5.457	5.123	4.534
7741	0.3882	0.1789	0.8137	0.4818	1.7827	1.0139	2.8924	2.2838	2.9753	2.7673	2.9909	2.8135		7741	0.695	0.32	0.116	1.369	0.704	0.292	2.435	1.617	0.895	3.576	2.9	1.998	4.457	4.143	3.622	5.211	4.904	4.325	5.451	5.115	4.524
7751	0.3868	0.1784	0.8122	0.4814	1.7815	1.0135	2.8912	2.2854	2.9731	2.7666	2.9914	2.8129		7751	0.693	0.323	0.117	1.371	0.706	0.292	2.433	1.62	0.897	3.577	2.902	1.999	4.454	4.14	3.62	5.204	4.898	4.321	5.446	5.111	4.518
7761	0.3862	0.1787	0.8121	0.4834	1.7813	1.0116	2.8909	2.2841	2.9732	2.7617	2.9891	2.8112		7761	0.696	0.322	0.118	1.371	0.704	0.295	2.436	1.616	0.898	3.575	2.898	1.999	4.455	4.137	3.617	5.202	4.892	4.311	5.44	5.102	4.509
7771	0.3907	0.1787	0.8153	0.4813	1.7846	1.0103	2.8914	2.2827	2.975	2.7608	2.9895	2.8099		7771	0.696	0.32	0.117	1.369	0.705	0.293	2.434	1.617	0.897	3.574	2.897	1.997	4.451	4.131	3.616	5.199	4.883	4.308	5.435	5.091	4.498
7781	0.3873	0.1784	0.813	0.4789	1.783	1.0105	2.8886	2.2828	2.9718	2.7604	2.9876	2.8102		7781	0.697	0.322	0.12	1.37	0.701	0.294	2.436	1.614	0.898	3.573	2.895	1.998	4.447	4.127	3.613	5.193	4.877	4.303	5.43	5.086	4.492
7791	0.387	0.1783	0.8127	0.4829	1.7827	1.0131	2.8882	2.2844	2.9717	2.7613	2.9854	2.8095		7791	0.694	0.322	0.116	1.366	0.704	0.293	2.435	1.615	0.896	3.572	2.897	1.995	4.444	4.125	3.611	5.188	4.871	4.292	5.423	5.08	4.485
7801	0.3882	0.1788	0.8135	0.482	1.7821	1.0109	2.8877	2.2826	2.9687	2.7605	2.9827	2.807		7801	0.695	0.323	0.118	1.367	0.703	0.294	2.431	1.614	0.895	3.572	2.895	1.995	4.441	4.122	3.605	5.186	4.866	4.291	5.418	5.071	4.476
7811	0.3862	0.1795	0.8132	0.482	1.7826	1.0145	2.8854	2.2829	2.9681	2.7609	2.9818	2.8092		7811	0.694	0.323	0.115	1.37	0.704	0.293	2.436	1.615	0.894	3.571	2.896	1.995	4.443	4.121	3.601	5.181	4.861	4.281	5.412	5.065	4.465
7821	0.3882	0.179	0.8137	0.4831	1.7849	1.0138	2.8863	2.2825	2.9687	2.7599	2.9842	2.8074		7821	0.696	0.319	0.115	1.37	0.7	0.291	2.434	1.615	0.894	3.572	2.89	1.996	4.44	4.113	3.598	5.176	4.852	4.272	5.407	5.057	4.459
7831	0.3891	0.1786	0.8158	0.483	1.7843	1.0144	2.8844	2.2838	2.9672	2.7561	2.9818	2.8053		7831	0.694	0.32	0.118	1.367	0.703	0.293	2.433	1.616	0.894	3.569	2.891	1.994	4.436	4.113	3.594	5.173	4.85	4.269	5.401	5.051	4.451
7841	0.3876	0.1796	0.812	0.4852	1.7837	1.0153	2.8837	2.2836	2.9647	2.758	2.9803	2.8039		7841	0.694	0.318	0.115	1.366	0.703	0.289	2.432	1.616	0.892	3.565	2.89	1.99	4.432	4.108	3.592	5.166	4.847	4.261	5.395	5.044	4.44
7851	0.3863	0.179	0.8139	0.4838	1.7847	1.0155	2.883	2.2842	2.966	2.7581	2.9807	2.8041		7851	0.696	0.321	0.117	1.368	0.704	0.295	2.432	1.615	0.895	3.566	2.895	1.994	4.431	4.109	3.592	5.162	4.84	4.259	5.39	5.038	4.436
7861	0.3865	0.181	0.8147	0.4853	1.7843	1.0146	2.8822	2.2836	2.9629	2.7573	2.9774	2.8024		7861	0.693	0.318	0.116	1.368	0.703	0.294	2.429	1.613	0.896	3.564	2.89	1.992	4.427	4.106	3.591	5.156	4.836	4.25	5.383	5.031	4.429
7871	0.389	0.1775	0.8156	0.4828	1.786	1.0134	2.8815	2.2818	2.9636	2.7535	2.9782	2.8		7871	0.693	0.321	0.119	1.366	0.702	0.293	2.427	1.608	0.894	3.561	2.89	1.993	4.421	4.098	3.586	5.151	4.828	4.245	5.377	5.024	4.42
7881	0.3872	0.1799	0.8145	0.4825	1.7839	1.013	2.8799	2.281	2.9605	2.7502	2.9741	2.7984		7881	0.695	0.319	0.117	1.368	0.701	0.29	2.431	1.612	0.892	3.562	2.888	1.99	4.423	4.096	3.581	5.151	4.823	4.237	5.372	5.017	4.411
7891	0.391	0.1785	0.817	0.4823	1.7869	1.0143	2.8822	2.2807	2.9625	2.7517	2.9787	2.7975		7891	0.694	0.319	0.116	1.368	0.7	0.29	2.429	1.61	0.891	3.563	2.886	1.989	4.418	4.094	3.578	5.145	4.817	4.234	5.369	5.009	4.402
7901	0.3891	0.1792	0.8147	0.4845	1.7854	1.0155	2.8797	2.2834	2.9616	2.7535	2.9758	2.7991		7901	0.693	0.317	0.116	1.368	0.7	0.288	2.431	1.613	0.89	3.562	2.886	1.987	4.417	4.09	3.575	5.143	4.812	4.223	5.363	5.001	4.396
7911	0.3873	0.1799	0.8173	0.4841	1.7858	1.0159	2.879	2.283	2.9581	2.7517	2.973	2.7973		7911	0.692	0.32	0.117	1.368	0.701	0.293	2.43	1.613	0.894	3.562	2.887	1.99	4.416	4.089	3.576	5.138	4.809	4.221	5.359	4.997	4.392
7921	0.3867	0.1786	0.8157	0.4847	1.7835	1.014	2.8782	2.2826	2.9597	2.7492	2.9716	2.797		7921	0.693	0.319	0.118	1.367	0.701	0.295	2.43	1.613	0.896	3.56	2.886	1.99	4.412	4.085	3.574	5.133	4.803	4.217	5.353	4.991	4.383
7931	0.3885	0.1794	0.8157	0.4825	1.7851	1.0152	2.8774	2.2803	2.9579	2.7494	2.9731	2.7954		7931	0.694	0.319	0.116	1.364	0.701	0.294	2.428	1.611	0.895	3.558	2.887	1.988	4.409	4.085	3.569	5.13	4.797	4.211	5.348	4.985	4.376
7941	0.3885	0.1795	0.8162	0.4843	1.7862	1.0147	2.8772	2.2818	2.9565	2.7502	2.9725	2.7951		7941	0.692	0.318	0.116	1.366	0.701	0.293	2.427	1.61	0.894	3.557	2.886	1.987	4.405	4.082	3.567	5.123	4.796	4.207	5.344	4.976	4.371
7951	0.3877	0.1786	0.8151	0.4844	1.7875	1.0148	2.8756	2.2824	2.9559	2.7474	2.969	2.7919		7951	0.695	0.319	0.117	1.367	0.7	0.292	2.428	1.611	0.892	3.558	2.886	1.986	4.406	4.078	3.563	5.121	4.785	4.197	5.337	4.972	4.363
7961	0.3879	0.1774	0.8165	0.4838	1.7851	1.015	2.8748	2.2802	2.9559	2.7472	2.9694	2.7918		7961	0.694	0.319	0.118	1.367	0.699	0.293	2.43	1.609	0.893	3.558	2.883	1.988	4.404	4.076	3.561	5.118	4.779	4.195	5.333	4.963	4.358
7971	0.3907	0.1789	0.8161	0.4836	1.786	1.0151	2.8746	2.281	2.9525	2.7464	2.968	2.7923		7971	0.694	0.318	0.118	1.367	0.701	0.294	2.428	1.61	0.891	3.556	2.882	1.986	4.401	4.073	3.559	5.112	4.777	4.186	5.328	4.956	4.348
7981	0.3882	0.1804	0.817	0.4858	1.7856	1.0154	2.8745	2.2802	2.9543	2.7452	2.968	2.7907		7981	0.693	0.322	0.116	1.367	0.703	0.293	2.426	1.613	0.891	3.554	2.883	1.986	4.397	4.073	3.557	5.109	4.772	4.185	5.324	4.955	4.345
7991	0.3874	0.1799	0.8177	0.4831	1.789	1.0142	2.8766	2.2798	2.9546	2.7443	2.966	2.7892		7991	0.694	0.32	0.116	1.366	0.701	0.291	2.428	1.613	0.891	3.553	2.882	1.986	4.396	4.069	3.552	5.106	4.766	4.178	5.317	4.948	4.336
8001	0.3888	0.1786	0.8168	0.4839	1.786	1.0149	2.8731	2.2809	2.9537	2.7441	2.964	2.7897		8001	0.695	0.318	0.117	1.365	0.699	0.292	2.425	1.609	0.892	3.552	2.881	1.987	4.391	4.063	3.551	5.098	4.763	4.174	5.314	4.94	4.331
8011	0.3902	0.1775	0.8165	0.4841	1.7873	1.0156	2.8734	2.2793	2.9522	2.7445	2.963	2.7871		8011	0.695	0.32	0.118	1.367	0.701	0.293	2.425	1.61	0.896	3.551	2.88	1.985	4.388	4.063	3.55	5.098	4.76	4.17	5.308	4.936	4.324
8021	0.3893	0.1798	0.8184	0.4843	1.7862	1.0154	2.8703	2.2797	2.9504	2.7419	2.9624	2.7894		8021	0.694	0.319	0.119	1.366	0.699	0.293	2.425	1.609	0.895	3.549	2.882	1.988	4.388	4.06	3.549	5.092	4.755	4.165	5.304	4.93	4.318
8031	0.3885	0.1791	0.8161	0.485	1.785	1.0147	2.8695	2.2792	2.9485	2.7412	2.9603	2.7856		8031	0.693	0.32	0.117	1.363	0.7	0.295	2.427	1.61	0.892	3.548	2.88	1.987	4.385	4.057	3.546	5.088	4.749	4.16	5.298	4.924	4.312
8041	0.3899	0.1792	0.8184	0.4865	1.7893	1.0168	2.8719	2.2797	2.9498	2.7431	2.9645	2.7873		8041	0.695	0.321	0.117	1.365	0.702	0.292	2.425	1.607	0.889	3.548	2.88	1.984	4.386	4.055	3.543	5.085	4.744	4.155	5.294	4.918	4.306
8051	0.3882	0.1803	0.8173	0.4831	1.7868	1.0159	2.8706	2.2792	2.9483	2.74	2.9615	2.7865		8051	0.691	0.32	0.118	1.366	0.703	0.29	2.423	1.611	0.89	3.548	2.878	1.984	4.378	4.054	3.538	5.08	4.741	4.151	5.288	4.913	4.3
8061	0.3909	0.1803	0.82	0.4843	1.7891	1.0169	2.8708	2.2791	2.9514	2.7409	2.9636	2.7835		8061	0.692	0.32	0.116	1.367	0.7	0.289	2.428	1.61	0.889	3.547	2.878	1.98	4.379	4.052	3.536	5.079	4.735	4.144	5.285	4.904	4.293
8071	0.3889	0.1815	0.8176	0.4835	1.7873	1.0155	2.8673	2.2771	2.9485	2.7397	2.9598	2.7839		8071	0.69	0.321	0.117	1.363	0.702	0.292	2.423	1.61	0.888	3.545	2.879	1.98	4.374	4.05	3.533	5.073	4.729	4.138	5.279	4.902	4.288
8081	0.3881	0.1769	0.8178	0.4835	1.7867	1.0158	2.867	2.2762	2.9446	2.7382	2.9588	2.7831		8081	0.693	0.319	0.114	1.363	0.7	0.291	2.423	1.609	0.89	3.545	2.875	1.981	4.373	4.045	3.531	5.069	4.726	4.133	5.273	4.893	4.284
8091	0.3912	0.1808	0.8219	0.4867	1.7895	1.0171	2.8684	2.2778	2.9482	2.7375	2.9602	2.7832		8091	0.692	0.319	0.118	1.365	0.699	0.294	2.423	1.604	0.891	3.545	2.875	1.982	4.369	4.043	3.531	5.067	4.722	4.131	5.268	4.888	4.279
8101	0.3896	0.1789	0.8189	0.4852	1.7878	1.0161	2.8681	2.2776	2.9472	2.7375	2.9588	2.7808		8101	0.691	0.318	0.115	1.364	0.698	0.292	2.423	1.608	0.889	3.54	2.875	1.982	4.368	4.04	3.528	5.063	4.717	4.125	5.262	4.883	4.271
8111	0.3889	0.1812	0.8195	0.4854	1.7902	1.0188	2.8662	2.2791	2.946	2.7393	2.9594	2.7816		8111	0.694	0.318	0.119	1.366	0.698	0.295	2.426	1.603	0.891	3.544	2.876	1.984	4.369	4.036	3.528	5.06	4.712	4.124	5.262	4.878	4.267
8121	0.3897	0.1784	0.8189	0.4849	1.7888	1.0167	2.8664	2.2782	2.9443	2.7358	2.9583	2.7791		8121	0.692	0.319	0.116	1.363	0.699	0.291	2.422	1.608	0.889	3.542	2.874	1.98	4.363	4.035	3.524	5.054	4.71	4.114	5.254	4.873	4.259
8131	0.3898	0.1789	0.8182	0.4863	1.7883	1.0168	2.8635	2.2774	2.9428	2.7359	2.9551	2.7814		8131	0.69	0.321	0.116	1.363	0.699	0.29	2.423	1.608	0.886	3.539	2.878	1.981	4.363	4.034	3.519	5.051	4.704	4.109	5.25	4.867	4.252
8141	0.3897	0.1802	0.82	0.4846	1.7881	1.0179	2.864	2.2768	2.9441	2.7338	2.9569	2.7811		8141	0.692	0.319	0.115	1.364	0.702	0.291	2.421	1.611	0.888	3.538	2.875	1.98	4.358	4.034	3.518	5.048	4.7	4.109	5.245	4.862	4.249
8151	0.3914	0.1798	0.8224	0.4843	1.7902	1.0183	2.8629	2.2772	2.9436	2.734	2.9573	2.7778		8151	0.691	0.321	0.115	1.363	0.702	0.29	2.42	1.61	0.887	3.539	2.876	1.976	4.354	4.031	3.516	5.04	4.698	4.102	5.239	4.858	4.243
8161	0.3911	0.181	0.8207	0.4861	1.789	1.0184	2.8631	2.2774	2.9427	2.7354	2.9568	2.7779		8161	0.693	0.319	0.116	1.363	0.7	0.293	2.421	1.61	0.889	3.54	2.871	1.98	4.354	4.026	3.514	5.041	4.69	4.1	5.239	4.852	4.24
8171	0.3903	0.1808	0.8182	0.4859	1.7886	1.0171	2.8629	2.2774	2.942	2.7328	2.9558	2.7778		8171	0.692	0.319	0.116	1.36	0.7	0.293	2.421	1.606	0.89	3.537	2.873	1.98	4.353	4.024	3.514	5.037	4.686	4.095	5.232	4.847	4.232
8181	0.3895	0.1783	0.8202	0.4834	1.7904	1.0172	2.8618	2.2743	2.94	2.7306	2.9526	2.7739		8181	0.694	0.313	0.117	1.364	0.7	0.294	2.421	1.604	0.89	3.539	2.868	1.98	4.353	4.021	3.513	5.034	4.68	4.093	5.23	4.84	4.228
8191	0.3905	0.1788	0.8202	0.4844	1.7899	1.0172	2.8632	2.2762	2.9404	2.7299	2.9544	2.7756		8191	0.691	0.316	0.115	1.363	0.698	0.291	2.421	1.606	0.89	3.536	2.869	1.978	4.349	4.017	3.511	5.03	4.675	4.09	5.224	4.835	4.223
8201	0.393	0.1788	0.8195	0.4837	1.7915	1.0171	2.8607	2.2759	2.941	2.7318	2.953	2.7729		8201	0.691	0.318	0.118	1.361	0.7	0.293	2.42	1.606	0.887	3.535	2.87	1.978	4.347	4.018	3.506	5.027	4.676	4.084	5.22	4.832	4.219
8211	0.3897	0.1792	0.8201	0.4856	1.7917	1.0191	2.8625	2.2779	2.9394	2.7303	2.9518	2.7747		8211	0.691	0.318	0.119	1.362	0.699	0.293	2.419	1.609	0.888	3.534	2.87	1.98	4.345	4.016	3.506	5.021	4.669	4.082	5.215	4.825	4.216
8221	0.3903	0.1797	0.8194	0.4835	1.7896	1.0164	2.8581	2.2765	2.9363	2.7276	2.9505	2.7739		8221	0.692	0.317	0.114	1.361	0.697	0.291	2.42	1.607	0.885	3.533	2.867	1.974	4.343	4.012	3.501	5.02	4.665	4.076	5.211	4.82	4.208
8231	0.3919	0.1812	0.8214	0.4847	1.7906	1.019	2.8607	2.2773	2.9384	2.7301	2.9519	2.7732		8231	0.692	0.315	0.116	1.362	0.697	0.292	2.418	1.605	0.888	3.533	2.867	1.976	4.34	4.01	3.501	5.014	4.663	4.073	5.208	4.813	4.203
8241	0.3931	0.1789	0.8203	0.4847	1.7922	1.0187	2.8605	2.2756	2.9387	2.7275	2.951	2.7731		8241	0.692	0.317	0.118	1.361	0.697	0.294	2.418	1.604	0.889	3.533	2.867	1.976	4.336	4.007	3.499	5.012	4.659	4.068	5.204	4.812	4.2
8251	0.389	0.1785	0.8218	0.4832	1.7888	1.0162	2.8589	2.2735	2.9355	2.7272	2.9487	2.7682		8251	0.69	0.317	0.117	1.359	0.698	0.294	2.415	1.605	0.89	3.529	2.867	1.981	4.333	4.005	3.5	5.008	4.654	4.066	5.197	4.805	4.195
8261	0.394	0.181	0.8229	0.4864	1.7935	1.0219	2.8601	2.2764	2.9376	2.729	2.9508	2.7742		8261	0.688	0.318	0.115	1.36	0.7	0.292	2.419	1.603	0.888	3.53	2.87	1.974	4.332	4.003	3.497	5.001	4.652	4.061	5.195	4.804	4.19
8271	0.3913	0.1789	0.8211	0.485	1.792	1.0216	2.8571	2.2741	2.936	2.7277	2.9482	2.7705		8271	0.693	0.316	0.115	1.362	0.696	0.29	2.418	1.603	0.884	3.532	2.864	1.974	4.335	4	3.493	5.003	4.646	4.058	5.192	4.795	4.186
8281	0.3913	0.1779	0.8214	0.4837	1.791	1.017	2.8584	2.2744	2.9361	2.7237	2.9485	2.7682		8281	0.69	0.317	0.114	1.362	0.697	0.288	2.419	1.605	0.884	3.529	2.864	1.974	4.331	4	3.491	4.996	4.642	4.054	5.187	4.792	4.179
8291	0.3904	0.1804	0.8203	0.4836	1.7908	1.0193	2.8558	2.2745	2.9342	2.7277	2.9465	2.7693		8291	0.692	0.317	0.118	1.361	0.698	0.292	2.418	1.608	0.887	3.527	2.865	1.977	4.324	4	3.492	4.99	4.641	4.051	5.181	4.787	4.18
8301	0.3929	0.1793	0.8208	0.4865	1.7934	1.02	2.8557	2.2735	2.9359	2.7253	2.9459	2.7711		8301	0.693	0.316	0.115	1.361	0.698	0.291	2.418	1.608	0.887	3.529	2.864	1.976	4.325	3.996	3.488	4.99	4.635	4.047	5.179	4.784	4.173
8311	0.3919	0.1816	0.8219	0.4855	1.7921	1.0187	2.8567	2.2739	2.9343	2.7252	2.9457	2.7682		8311	0.692	0.318	0.116	1.36	0.698	0.292	2.417	1.606	0.886	3.526	2.863	1.976	4.322	3.991	3.486	4.987	4.63	4.045	5.174	4.776	4.169
8321	0.3922	0.1815	0.823	0.4856	1.7935	1.0189	2.8548	2.2737	2.9334	2.7244	2.9476	2.7679		8321	0.689	0.317	0.117	1.358	0.698	0.293	2.415	1.606	0.889	3.524	2.863	1.976	4.32	3.992	3.485	4.981	4.627	4.042	5.169	4.774	4.165
8331	0.3919	0.1812	0.8228	0.4865	1.7916	1.0192	2.8556	2.2732	2.9329	2.7236	2.9451	2.7678		8331	0.69	0.317	0.115	1.359	0.698	0.289	2.417	1.603	0.886	3.523	2.863	1.973	4.318	3.988	3.482	4.978	4.622	4.034	5.165	4.769	4.158
8341	0.3912	0.1822	0.8228	0.4859	1.7918	1.0193	2.8542	2.2738	2.9315	2.7245	2.9443	2.7669		8341	0.69	0.316	0.116	1.362	0.699	0.293	2.416	1.603	0.889	3.526	2.861	1.975	4.317	3.986	3.482	4.978	4.62	4.034	5.162	4.765	4.156
8351	0.3911	0.1812	0.8223	0.4864	1.7918	1.0189	2.8546	2.27	2.9315	2.7229	2.9446	2.7654		8351	0.69	0.317	0.117	1.362	0.695	0.293	2.418	1.602	0.887	3.522	2.862	1.973	4.317	3.984	3.476	4.973	4.614	4.03	5.157	4.76	4.15
8361	0.3921	0.179	0.8224	0.4842	1.7921	1.0203	2.8531	2.2713	2.9314	2.7211	2.9451	2.7647		8361	0.69	0.314	0.117	1.36	0.698	0.293	2.415	1.605	0.884	3.52	2.861	1.974	4.312	3.982	3.477	4.971	4.612	4.028	5.154	4.757	4.149
8371	0.3902	0.18	0.8236	0.487	1.7921	1.0206	2.8524	2.2746	2.9317	2.7214	2.9431	2.7658		8371	0.689	0.318	0.116	1.359	0.697	0.292	2.417	1.605	0.886	3.52	2.864	1.972	4.311	3.981	3.474	4.964	4.61	4.023	5.152	4.753	4.143
8381	0.3908	0.1796	0.8213	0.4853	1.793	1.019	2.8536	2.2744	2.9315	2.7206	2.944	2.764		8381	0.691	0.317	0.117	1.359	0.7	0.292	2.415	1.608	0.886	3.521	2.864	1.972	4.309	3.981	3.473	4.964	4.605	4.02	5.147	4.747	4.139
8391	0.3937	0.1819	0.8244	0.4864	1.7947	1.0204	2.8534	2.2723	2.9319	2.7186	2.9444	2.7648		8391	0.69	0.318	0.119	1.36	0.697	0.293	2.414	1.604	0.889	3.519	2.861	1.97	4.305	3.98	3.472	4.959	4.601	4.017	5.142	4.743	4.136
8401	0.3918	0.1814	0.8237	0.4862	1.7961	1.0212	2.8516	2.2724	2.9289	2.719	2.9435	2.7629		8401	0.69	0.316	0.118	1.358	0.697	0.293	2.414	1.604	0.888	3.518	2.86	1.971	4.306	3.976	3.472	4.957	4.596	4.014	5.138	4.739	4.131
8411	0.3925	0.1818	0.8241	0.489	1.7944	1.0223	2.8512	2.2742	2.9317	2.7189	2.9423	2.7635		8411	0.69	0.317	0.116	1.358	0.698	0.292	2.412	1.602	0.888	3.517	2.859	1.97	4.303	3.974	3.469	4.953	4.592	4.008	5.134	4.733	4.126
8421	0.3905	0.1804	0.8236	0.4843	1.7961	1.0213	2.8521	2.2739	2.9292	2.718	2.9414	2.7593		8421	0.689	0.314	0.115	1.36	0.695	0.289	2.415	1.599	0.886	3.52	2.855	1.97	4.302	3.97	3.467	4.954	4.588	4.005	5.13	4.727	4.12
8431	0.3919	0.1772	0.8231	0.4822	1.7941	1.0188	2.8517	2.2701	2.9279	2.7151	2.9391	2.7593		8431	0.691	0.317	0.119	1.362	0.694	0.292	2.414	1.6	0.885	3.518	2.856	1.971	4.301	3.97	3.464	4.949	4.586	4.004	5.129	4.724	4.119
8441	0.3914	0.1784	0.8234	0.4845	1.7944	1.0169	2.8506	2.2689	2.927	2.7143	2.9369	2.7568		8441	0.688	0.315	0.118	1.357	0.696	0.292	2.411	1.601	0.884	3.515	2.86	1.969	4.295	3.967	3.462	4.94	4.582	3.998	5.121	4.722	4.116
8451	0.3916	0.1789	0.8249	0.4861	1.7944	1.0188	2.8507	2.2697	2.927	2.714	2.9392	2.7587		8451	0.691	0.313	0.116	1.361	0.693	0.292	2.415	1.6	0.883	3.518	2.855	1.969	4.297	3.966	3.461	4.944	4.576	3.997	5.119	4.715	4.111
8461	0.3939	0.1803	0.8247	0.4856	1.7943	1.0205	2.8506	2.2716	2.9281	2.7155	2.939	2.7587		8461	0.69	0.319	0.115	1.36	0.698	0.291	2.414	1.603	0.885	3.516	2.857	1.968	4.295	3.968	3.458	4.94	4.578	3.992	5.116	4.715	4.106
8471	0.3939	0.1802	0.8248	0.4845	1.7945	1.0208	2.8493	2.2718	2.9255	2.7131	2.9379	2.7579		8471	0.69	0.315	0.117	1.358	0.695	0.292	2.41	1.604	0.885	3.515	2.856	1.969	4.293	3.966	3.459	4.936	4.572	3.992	5.112	4.71	4.104
8481	0.3948	0.1803	0.8254	0.4841	1.7958	1.0185	2.8472	2.269	2.9262	2.7132	2.9391	2.7572		8481	0.688	0.315	0.117	1.357	0.695	0.294	2.414	1.6	0.89	3.515	2.856	1.969	4.287	3.959	3.457	4.931	4.569	3.988	5.107	4.705	4.104
8491	0.3918	0.1802	0.8242	0.4856	1.7947	1.0208	2.8475	2.2693	2.9249	2.7129	2.9372	2.7567		8491	0.688	0.316	0.112	1.358	0.695	0.29	2.413	1.598	0.885	3.512	2.853	1.968	4.288	3.959	3.455	4.928	4.564	3.982	5.104	4.701	4.097
8501	0.3927	0.1781	0.8253	0.4833	1.7965	1.0189	2.8484	2.2682	2.9251	2.7115	2.9375	2.7545		8501	0.687	0.314	0.117	1.359	0.696	0.29	2.412	1.599	0.884	3.51	2.854	1.969	4.286	3.958	3.452	4.924	4.56	3.983	5.098	4.697	4.095
8511	0.3928	0.1805	0.8256	0.4855	1.7955	1.0207	2.8466	2.2716	2.9236	2.7143	2.9372	2.757		8511	0.689	0.316	0.118	1.358	0.697	0.292	2.412	1.601	0.885	3.513	2.855	1.969	4.284	3.956	3.452	4.924	4.559	3.98	5.097	4.696	4.091
8521	0.3928	0.1809	0.8239	0.4869	1.7959	1.0191	2.8466	2.2673	2.9242	2.7092	2.9372	2.7526		8521	0.69	0.315	0.119	1.359	0.696	0.29	2.412	1.601	0.884	3.511	2.852	1.968	4.281	3.952	3.448	4.921	4.554	3.977	5.095	4.687	4.087
8531	0.391	0.1801	0.8239	0.4856	1.7942	1.0212	2.8459	2.2712	2.9232	2.7096	2.9339	2.7557		8531	0.689	0.316	0.117	1.356	0.696	0.292	2.411	1.602	0.885	3.509	2.855	1.967	4.278	3.952	3.447	4.918	4.553	3.974	5.088	4.686	4.085
8541	0.3931	0.1801	0.8263	0.487	1.7961	1.0216	2.8466	2.2728	2.9249	2.7117	2.9343	2.7548		8541	0.69	0.315	0.116	1.358	0.696	0.29	2.409	1.601	0.884	3.51	2.852	1.967	4.275	3.952	3.446	4.915	4.547	3.971	5.089	4.681	4.081
8551	0.3926	0.1793	0.8251	0.486	1.7959	1.0217	2.8456	2.2716	2.921	2.7081	2.9345	2.7527		8551	0.686	0.314	0.117	1.354	0.696	0.291	2.41	1.6	0.886	3.506	2.853	1.967	4.275	3.947	3.446	4.91	4.547	3.968	5.079	4.678	4.078
8561	0.3927	0.1795	0.8237	0.4853	1.7948	1.0205	2.8447	2.27	2.9227	2.7089	2.9318	2.7516		8561	0.689	0.315	0.119	1.358	0.695	0.292	2.412	1.599	0.89	3.511	2.852	1.965	4.273	3.947	3.444	4.908	4.544	3.965	5.079	4.676	4.076
8571	0.3918	0.1793	0.8243	0.4839	1.7962	1.0204	2.8441	2.2687	2.9225	2.7069	2.9312	2.7525		8571	0.688	0.316	0.117	1.358	0.696	0.292	2.411	1.597	0.885	3.508	2.853	1.966	4.273	3.943	3.441	4.906	4.54	3.962	5.075	4.671	4.073
8581	0.3918	0.1811	0.8249	0.4859	1.7965	1.0184	2.8413	2.2693	2.9203	2.7058	2.9301	2.7499		8581	0.69	0.317	0.117	1.357	0.696	0.292	2.412	1.599	0.886	3.509	2.852	1.968	4.275	3.942	3.439	4.905	4.538	3.958	5.074	4.669	4.068
8591	0.3906	0.1811	0.8243	0.4855	1.7956	1.0213	2.8424	2.2673	2.9213	2.7071	2.9312	2.7495		8591	0.688	0.314	0.116	1.355	0.692	0.291	2.411	1.597	0.884	3.504	2.851	1.965	4.269	3.939	3.438	4.897	4.532	3.956	5.068	4.662	4.065
8601	0.393	0.1822	0.8268	0.4863	1.7974	1.021	2.845	2.2698	2.9203	2.7072	2.9327	2.7505		8601	0.686	0.317	0.116	1.357	0.698	0.291	2.407	1.603	0.881	3.505	2.852	1.965	4.266	3.943	3.434	4.894	4.533	3.951	5.064	4.662	4.058
8611	0.3946	0.1805	0.8284	0.4843	1.799	1.0199	2.8443	2.2687	2.9203	2.7037	2.9317	2.7467		8611	0.69	0.316	0.117	1.356	0.699	0.29	2.41	1.601	0.885	3.507	2.853	1.967	4.264	3.942	3.436	4.894	4.531	3.952	5.063	4.658	4.06
8621	0.3927	0.1791	0.8276	0.4843	1.797	1.0208	2.8415	2.2676	2.9194	2.7023	2.93	2.748		8621	0.69	0.316	0.119	1.358	0.697	0.292	2.411	1.603	0.885	3.505	2.853	1.966	4.266	3.939	3.434	4.891	4.527	3.949	5.061	4.656	4.055
8631	0.3936	0.1806	0.8262	0.4862	1.7999	1.021	2.8428	2.2674	2.9193	2.7034	2.9319	2.748		8631	0.69	0.316	0.115	1.357	0.695	0.29	2.409	1.601	0.885	3.507	2.848	1.965	4.263	3.937	3.43	4.886	4.523	3.944	5.057	4.65	4.051
8641	0.3943	0.1799	0.8268	0.4849	1.7964	1.022	2.8406	2.2687	2.916	2.7056	2.9287	2.7461		8641	0.689	0.314	0.117	1.357	0.696	0.293	2.411	1.598	0.887	3.502	2.848	1.967	4.262	3.933	3.429	4.886	4.521	3.943	5.052	4.646	4.052
8651	0.3925	0.1823	0.8269	0.4859	1.7979	1.0212	2.8414	2.2684	2.9175	2.7033	2.9286	2.7454		8651	0.689	0.314	0.114	1.355	0.693	0.29	2.409	1.596	0.885	3.505	2.848	1.962	4.261	3.929	3.429	4.881	4.513	3.939	5.052	4.641	4.046
8661	0.3916	0.1813	0.8252	0.4866	1.7968	1.0224	2.8394	2.2665	2.916	2.7032	2.9264	2.7469		8661	0.687	0.315	0.118	1.357	0.694	0.292	2.41	1.596	0.884	3.502	2.849	1.967	4.257	3.928	3.428	4.88	4.514	3.937	5.046	4.639	4.042
8671	0.391	0.1812	0.8256	0.4866	1.7969	1.0231	2.8378	2.2666	2.917	2.7033	2.926	2.7466		8671	0.687	0.315	0.117	1.353	0.694	0.29	2.407	1.598	0.883	3.498	2.848	1.965	4.253	3.927	3.426	4.878	4.51	3.935	5.042	4.633	4.041
8681	0.3933	0.1785	0.8266	0.4854	1.799	1.0208	2.8408	2.2679	2.917	2.7013	2.9264	2.7448		8681	0.688	0.32	0.118	1.357	0.698	0.29	2.408	1.604	0.883	3.501	2.852	1.965	4.253	3.931	3.425	4.876	4.512	3.933	5.041	4.635	4.037
8691	0.3913	0.1809	0.8246	0.4854	1.796	1.0227	2.8373	2.2683	2.9156	2.7023	2.9258	2.7445		8691	0.689	0.314	0.117	1.356	0.695	0.289	2.407	1.601	0.882	3.502	2.847	1.962	4.253	3.925	3.422	4.877	4.504	3.928	5.038	4.629	4.033
8701	0.3907	0.181	0.8269	0.4856	1.7974	1.0233	2.8391	2.2685	2.9152	2.702	2.925	2.7458		8701	0.689	0.316	0.118	1.355	0.695	0.291	2.41	1.6	0.883	3.498	2.849	1.964	4.251	3.924	3.421	4.872	4.502	3.926	5.035	4.624	4.031
8711	0.3914	0.1812	0.8277	0.4868	1.7971	1.0221	2.8385	2.2666	2.9148	2.7022	2.9247	2.7441		8711	0.688	0.315	0.117	1.356	0.695	0.292	2.411	1.598	0.886	3.501	2.848	1.965	4.253	3.923	3.422	4.87	4.498	3.926	5.031	4.621	4.03
8721	0.3926	0.1801	0.8272	0.4892	1.7981	1.0246	2.8384	2.2682	2.9133	2.7027	2.9235	2.7451		8721	0.689	0.316	0.115	1.356	0.696	0.292	2.409	1.598	0.885	3.5	2.848	1.963	4.249	3.921	3.419	4.867	4.498	3.922	5.026	4.618	4.025
8731	0.3922	0.1827	0.8255	0.486	1.7966	1.0227	2.837	2.2678	2.913	2.7019	2.9224	2.7444		8731	0.689	0.314	0.116	1.355	0.694	0.293	2.408	1.596	0.884	3.501	2.845	1.964	4.247	3.916	3.418	4.862	4.492	3.919	5.026	4.614	4.024
8741	0.3943	0.1792	0.8276	0.4854	1.799	1.0222	2.8373	2.264	2.9135	2.6996	2.9237	2.7412		8741	0.686	0.315	0.119	1.357	0.695	0.293	2.41	1.598	0.885	3.499	2.845	1.965	4.246	3.916	3.419	4.862	4.489	3.917	5.022	4.61	4.021
8751	0.393	0.1815	0.8279	0.4857	1.7973	1.0237	2.8359	2.2639	2.9133	2.7014	2.9233	2.7435		8751	0.688	0.315	0.119	1.355	0.694	0.291	2.407	1.595	0.881	3.497	2.846	1.962	4.244	3.916	3.414	4.86	4.488	3.915	5.017	4.61	4.016
8761	0.3944	0.1793	0.8274	0.4828	1.7984	1.0226	2.8373	2.2624	2.9135	2.6992	2.9233	2.7427		8761	0.688	0.313	0.118	1.355	0.695	0.291	2.404	1.599	0.883	3.495	2.845	1.964	4.24	3.916	3.415	4.854	4.486	3.914	5.014	4.606	4.016
8771	0.3926	0.1803	0.8286	0.4846	1.799	1.0225	2.8386	2.265	2.9142	2.6975	2.9219	2.7422		8771	0.689	0.313	0.117	1.357	0.692	0.291	2.407	1.597	0.878	3.498	2.843	1.961	4.24	3.912	3.408	4.853	4.482	3.909	5.011	4.6	4.008
8781	0.3927	0.1782	0.8258	0.4853	1.7981	1.0207	2.8364	2.265	2.9126	2.6969	2.9198	2.7394		8781	0.69	0.311	0.117	1.356	0.691	0.292	2.406	1.596	0.88	3.495	2.843	1.96	4.239	3.909	3.41	4.851	4.477	3.904	5.007	4.597	4.008
8791	0.3919	0.1813	0.8261	0.4855	1.796	1.0234	2.8338	2.2647	2.9099	2.698	2.9202	2.7395		8791	0.687	0.314	0.118	1.354	0.692	0.293	2.405	1.597	0.884	3.494	2.841	1.963	4.237	3.91	3.41	4.847	4.475	3.904	5.005	4.593	4.006
Steady state analysis (7191-7200s)														Steady state analysis (7191-7200s)
	S1	S2													S1	S2	S3
0.1563	0.387	0.1776												1.5625	0.692	0.322	0.12
0.3125	0.8041	0.4849												3.125	1.38	0.714	0.304
0.625	1.7658	1.0064												6.25	2.449	1.636	0.913
1.25	2.9489	2.3061												12.5	3.645	2.961	2.063
2.5	3.0672	2.8608												25	4.632	4.37	3.89
5	3.105	2.945												50	5.506	5.334	4.923
10	3.1417	2.9596												100	5.86	5.719	5.366

## Sheet: Fig3c
	50µM Rpa3			100µM Rpa3			200µM Rpa3
Time (s)	S1	S2	S3	S1	S2	S3	S1	S2	S3
1	-0.0078	0.0022	0.0047	0.0053	-0.0051	-0.0004	0.0149	-0.0012	0.024
2	0.0009	0.01	0.0121	0.015	0.0107	0.0143	0.0313	0.0273	0.0422
3	0.0075	0.0167	0.0172	0.0239	0.0183	0.025	0.0448	0.0434	0.0589
4	0.0106	0.0184	0.0166	0.0279	0.0197	0.0236	0.0486	0.0438	0.0624
5	0.0127	0.0189	0.0148	0.0276	0.02	0.0209	0.0489	0.0464	0.0586
6	0.0077	0.0176	0.0157	0.0225	0.0199	0.022	0.0476	0.0437	0.0578
7	0.0067	0.0189	0.0182	0.0248	0.0213	0.0271	0.0496	0.0444	0.0641
8	0.0107	0.0182	0.0163	0.0289	0.0215	0.0279	0.0499	0.0461	0.062
9	0.0132	0.0174	0.0142	0.0261	0.0202	0.0253	0.0529	0.0458	0.0574
10	0.0111	0.018	0.0169	0.0239	0.0214	0.0252	0.0543	0.0455	0.0601
11	0.0102	0.0179	0.0187	0.0265	0.0201	0.0254	0.051	0.0446	0.0611
12	0.0125	0.0211	0.0179	0.0271	0.0233	0.0259	0.0507	0.0456	0.0589
13	0.0159	0.0214	0.0164	0.0263	0.0241	0.0249	0.0554	0.046	0.0593
14	0.018	0.018	0.0165	0.0278	0.0218	0.0244	0.055	0.0448	0.0595
15	0.0193	0.019	0.0163	0.0295	0.0204	0.0239	0.0541	0.0444	0.0602
16	0.0168	0.0189	0.0167	0.028	0.0222	0.0247	0.0571	0.0463	0.0589
17	0.015	0.0176	0.0153	0.0294	0.0233	0.0238	0.0547	0.0472	0.0571
18	0.0138	0.0183	0.0158	0.0287	0.0223	0.0231	0.0523	0.0474	0.0577
19	0.0154	0.02	0.0177	0.0274	0.0233	0.0277	0.0543	0.0461	0.0616
20	0.0181	0.0172	0.0186	0.0279	0.0217	0.0285	0.055	0.0466	0.0607
21	0.0153	0.017	0.0189	0.0283	0.0207	0.0269	0.0506	0.0447	0.064
22	0.014	0.0203	0.0179	0.0291	0.0236	0.0258	0.0546	0.0475	0.0637
23	0.0155	0.0206	0.0203	0.0305	0.0247	0.0237	0.0551	0.0507	0.0618
24	0.015	0.0218	0.0183	0.0289	0.0241	0.0208	0.0509	0.0512	0.0613
25	0.0138	0.0231	0.0206	0.0273	0.0245	0.0216	0.0527	0.0505	0.0661
26	0.0142	0.0224	0.0214	0.0295	0.0261	0.0271	0.0542	0.0498	0.0654
27	0.0154	0.0216	0.02	0.0305	0.0262	0.0282	0.0568	0.0526	0.0628
28	0.0143	0.0182	0.0167	0.0294	0.021	0.0251	0.057	0.0516	0.0628
29	0.0162	0.018	0.0186	0.0293	0.0204	0.0249	0.0555	0.0497	0.064
30	0.0161	0.0225	0.0187	0.0275	0.0243	0.026	0.0542	0.0504	0.0621
31	0.0135	0.025	0.018	0.0262	0.026	0.0245	0.0543	0.0527	0.062
32	0.0137	0.0212	0.0178	0.0288	0.0195	0.023	0.0538	0.0488	0.0615
33	0.017	0.0188	0.0174	0.0284	0.0193	0.0235	0.0555	0.0465	0.0629
34	0.0162	0.0207	0.0158	0.0287	0.0219	0.0206	0.0552	0.0487	0.0586
35	0.015	0.0195	0.0167	0.0302	0.0217	0.0202	0.0539	0.0503	0.0595
36	0.0157	0.0191	0.0193	0.0316	0.0211	0.0222	0.0532	0.0494	0.0639
37	0.019	0.0205	0.0197	0.0311	0.023	0.0238	0.0539	0.0498	0.0629
38	0.0189	0.0235	0.0172	0.0305	0.0254	0.0241	0.0564	0.0516	0.0572
39	0.0171	0.0221	0.0165	0.0317	0.026	0.024	0.0574	0.051	0.0616
40	0.0141	0.021	0.0161	0.03	0.0242	0.0207	0.0537	0.0494	0.0601
41	0.0135	0.0206	0.018	0.0276	0.0226	0.0217	0.0502	0.049	0.0576
42	0.014	0.0203	0.0187	0.0264	0.0249	0.0253	0.0508	0.0492	0.0616
43	0.0163	0.0211	0.0179	0.0303	0.0251	0.0251	0.0553	0.0512	0.0635
44	0.0176	0.0197	0.0154	0.0289	0.0223	0.0246	0.0534	0.0485	0.0592
45	0.0196	0.0223	0.0157	0.0288	0.0253	0.0239	0.0541	0.0507	0.0596
46	0.0171	0.0236	0.0191	0.0297	0.0261	0.0249	0.0539	0.0537	0.0611
47	0.0145	0.0232	0.0185	0.0313	0.0235	0.0241	0.0534	0.053	0.0608
48	0.0162	0.0201	0.0188	0.0315	0.0209	0.0251	0.0552	0.0491	0.0623
49	0.0152	0.0201	0.0194	0.0313	0.0237	0.0257	0.0557	0.0516	0.0596
50	0.0145	0.0219	0.0185	0.0327	0.0249	0.0252	0.0548	0.0516	0.0593
51	0.0155	0.0245	0.0195	0.0323	0.0247	0.0234	0.0567	0.0532	0.0633
52	0.0166	0.023	0.0191	0.0309	0.0237	0.0243	0.059	0.0505	0.061
53	0.017	0.0214	0.0186	0.031	0.0244	0.0264	0.0588	0.049	0.0599
54	0.0175	0.021	0.0184	0.0307	0.0248	0.0276	0.0591	0.0514	0.0643
55	0.0166	0.0237	0.0179	0.0307	0.025	0.0256	0.0596	0.0538	0.0626
56	0.0163	0.0258	0.0181	0.031	0.0262	0.0235	0.0577	0.0518	0.0622
57	0.0202	0.0229	0.0184	0.0335	0.0254	0.0213	0.0599	0.052	0.0633
58	0.0212	0.022	0.0183	0.0371	0.0244	0.02	0.063	0.0541	0.0613
59	0.0196	0.0232	0.0192	0.0351	0.0247	0.0248	0.0587	0.0519	0.0609
60	0.0164	0.0245	0.0209	0.0316	0.0256	0.0263	0.0559	0.0516	0.0658
61	0.0182	0.0237	0.0163	0.0332	0.0267	0.0251	0.0576	0.0545	0.0609
62	0.0194	0.0231	0.0158	0.0356	0.026	0.0242	0.0597	0.0522	0.0602
63	0.0205	0.0253	0.0187	0.0337	0.0287	0.0266	0.0619	0.055	0.0645
64	0.0226	0.0243	0.021	0.0337	0.029	0.0268	0.0654	0.0566	0.0659
65	0.021	0.0215	0.0204	0.0348	0.0258	0.0258	0.0597	0.0543	0.0646
66	0.018	0.0226	0.0238	0.0323	0.0251	0.0274	0.0571	0.0525	0.0662
67	0.0165	0.0231	0.0227	0.0323	0.0252	0.0275	0.0587	0.0523	0.0638
68	0.0173	0.0236	0.0196	0.0334	0.0265	0.0279	0.0578	0.0537	0.0657
69	0.0137	0.0204	0.0196	0.03	0.0248	0.0261	0.0577	0.0527	0.0669
70	0.0142	0.0197	0.0187	0.0288	0.0254	0.0257	0.0606	0.0544	0.0616
71	0.0193	0.0204	0.0175	0.0315	0.0257	0.027	0.0594	0.0524	0.0609
72	0.0202	0.0209	0.018	0.0331	0.0252	0.0264	0.0586	0.0546	0.0656
73	0.0202	0.0237	0.0188	0.0328	0.0258	0.0272	0.0608	0.0548	0.0683
74	0.018	0.0252	0.0194	0.0332	0.0273	0.0274	0.0569	0.0536	0.0665
75	0.0173	0.0216	0.0182	0.0338	0.0268	0.0278	0.058	0.0523	0.0635
76	0.0206	0.0189	0.0174	0.0347	0.0274	0.0261	0.0626	0.0537	0.0617
77	0.0227	0.0204	0.0204	0.0374	0.0286	0.029	0.064	0.0519	0.0652
78	0.0211	0.0251	0.023	0.0358	0.028	0.0299	0.0623	0.0537	0.065
79	0.0174	0.026	0.0221	0.0357	0.0263	0.0278	0.06	0.0574	0.0654
80	0.0155	0.0248	0.0224	0.0341	0.0272	0.0256	0.0581	0.0583	0.0692
81	0.0153	0.0249	0.0216	0.0333	0.0296	0.0274	0.0605	0.0587	0.0684
82	0.0187	0.025	0.0179	0.0352	0.0281	0.0264	0.0626	0.059	0.0627
83	0.0201	0.023	0.0178	0.0366	0.0256	0.0263	0.062	0.0553	0.065
84	0.0185	0.0199	0.022	0.0346	0.0257	0.0281	0.0627	0.053	0.0671
85	0.0166	0.0192	0.0217	0.0326	0.0251	0.0267	0.0633	0.0507	0.0628
86	0.0178	0.0211	0.0196	0.0365	0.024	0.0277	0.063	0.0516	0.0655
87	0.0167	0.0205	0.0196	0.0329	0.0236	0.0297	0.063	0.0531	0.0664
88	0.0158	0.0205	0.0206	0.032	0.0239	0.0285	0.0613	0.054	0.0648
89	0.0182	0.0214	0.0214	0.0346	0.0255	0.0261	0.0588	0.0535	0.0678
90	0.0197	0.0221	0.0224	0.0354	0.0262	0.0286	0.0619	0.0552	0.069
91	0.0179	0.0203	0.022	0.0323	0.0256	0.0283	0.0598	0.0533	0.0675
92	0.0175	0.0205	0.021	0.0346	0.0241	0.0265	0.059	0.0511	0.0672
93	0.0176	0.0226	0.0203	0.0356	0.0262	0.0252	0.0595	0.0534	0.0642
94	0.019	0.0245	0.0221	0.0353	0.028	0.0281	0.061	0.0549	0.0677
95	0.0212	0.0238	0.0232	0.0349	0.0261	0.0304	0.0618	0.0549	0.0725
96	0.0195	0.0263	0.0214	0.0357	0.0286	0.0324	0.0616	0.0554	0.0684
97	0.0192	0.025	0.0212	0.0373	0.0277	0.0303	0.0608	0.0551	0.0691
98	0.019	0.0242	0.0211	0.0359	0.0262	0.0287	0.0598	0.0544	0.0718
99	0.0179	0.0239	0.0189	0.0337	0.0257	0.0265	0.0604	0.0554	0.0663
100	0.0157	0.0261	0.0173	0.033	0.0286	0.0245	0.0599	0.0588	0.0617
101	0.0162	0.0243	0.0195	0.0322	0.0301	0.0239	0.0614	0.0575	0.0675
102	0.021	0.021	0.0198	0.0334	0.0276	0.0243	0.0626	0.0544	0.066
103	0.0198	0.0206	0.0192	0.0337	0.0265	0.0271	0.0594	0.0553	0.0636
104	0.0179	0.0238	0.022	0.035	0.0263	0.0298	0.059	0.0565	0.0657
105	0.0152	0.0259	0.0239	0.0323	0.0274	0.0319	0.0584	0.0575	0.0699
106	0.0183	0.0249	0.0203	0.0326	0.028	0.0294	0.0559	0.0572	0.067
107	0.0203	0.0242	0.0192	0.0331	0.0294	0.0286	0.0578	0.0561	0.0658
108	0.0234	0.0237	0.0181	0.0366	0.0277	0.0289	0.0647	0.0529	0.0627
109	0.0219	0.0227	0.0209	0.0368	0.0276	0.0279	0.0644	0.0528	0.0675
110	0.0195	0.0221	0.0213	0.0365	0.0284	0.0273	0.0637	0.0528	0.0648
111	0.0185	0.0247	0.0205	0.0362	0.0304	0.0265	0.065	0.0528	0.0603
112	0.0203	0.0239	0.0251	0.0374	0.0264	0.0305	0.0633	0.0544	0.0674
113	0.0207	0.0208	0.0243	0.0355	0.0234	0.0292	0.0627	0.0535	0.0698
114	0.0205	0.0219	0.0202	0.0349	0.0261	0.0264	0.0626	0.0533	0.0632
115	0.0193	0.023	0.0202	0.0359	0.0267	0.0267	0.0618	0.055	0.0656
116	0.0178	0.0208	0.0214	0.0358	0.0262	0.027	0.063	0.0549	0.0695
117	0.0183	0.0206	0.0203	0.036	0.025	0.026	0.0629	0.052	0.0648
118	0.0202	0.0235	0.0193	0.0376	0.0253	0.0279	0.0624	0.0511	0.0654
119	0.0184	0.0255	0.02	0.0347	0.0254	0.0276	0.0609	0.0539	0.0695
120	0.0173	0.0239	0.0222	0.0345	0.026	0.0288	0.0637	0.0547	0.0675
121	0.0188	0.0222	0.0227	0.0383	0.0292	0.0314	0.0649	0.0549	0.0625
122	0.0141	0.0116	0.014	0.0256	0.0176	0.0166	0.0392	0.0337	0.0344
123	0.0099	0.0036	0.0067	0.0176	0.0075	0.0058	0.0242	0.0127	0.0169
124	0.0077	0.0056	0.0054	0.0147	0.0073	0.0058	0.0222	0.0099	0.0175
125	0.0098	0.0049	0.0082	0.0149	0.0067	0.0088	0.0218	0.0114	0.0197
126	0.0094	0.0056	0.0079	0.0176	0.0061	0.0088	0.0227	0.0126	0.0158
127	0.0101	0.0056	0.0065	0.0175	0.0051	0.0075	0.0241	0.0109	0.0139
128	0.0094	0.0076	0.0092	0.0145	0.0068	0.0111	0.024	0.0141	0.0176
129	0.0097	0.006	0.0082	0.0165	0.0058	0.0112	0.0254	0.0126	0.0174
130	0.0065	0.0091	0.0035	0.0155	0.0085	0.0046	0.022	0.0149	0.0134
131	0.0045	0.0099	0.007	0.0122	0.0066	0.0068	0.0186	0.016	0.0169
132	0.0066	0.0098	0.0099	0.0127	0.0062	0.01	0.0186	0.0139	0.0175
133	0.0111	0.0066	0.0025	0.0174	0.0047	0.0041	0.0242	0.0082	0.0121
134	0.0092	0.0082	0.0014	0.0157	0.0074	0.006	0.0242	0.0115	0.0135
135	0.0057	0.0092	0.0063	0.0109	0.0075	0.0089	0.0197	0.0116	0.0158
136	0.0051	0.0064	0.005	0.0099	0.0062	0.0065	0.0184	0.0086	0.0132
137	0.008	0.0069	0.0049	0.0121	0.005	0.0058	0.0206	0.0094	0.0118
138	0.0081	0.006	0.0098	0.0135	0.0059	0.0096	0.0212	0.0098	0.0153
139	0.0054	0.0038	0.009	0.0091	0.0088	0.0089	0.0169	0.0105	0.0168
140	0.0028	0.0018	0.0073	0.0067	0.0059	0.0057	0.0128	0.0096	0.0158
141	0.0058	0.0009	0.0023	0.01	0.0018	0.0045	0.0145	0.009	0.0132
142	0.0054	0.0031	0.0042	0.0104	0.0038	0.0055	0.0139	0.0109	0.0132
143	0.0055	0.005	0.005	0.0087	0.0044	0.0066	0.0144	0.0105	0.0143
144	0.0067	0.0052	0.0064	0.0102	0.0035	0.0071	0.0141	0.009	0.013
145	0.0064	0.0068	0.0044	0.0101	0.0041	0.0049	0.0156	0.0089	0.0129
146	0.0027	0.0054	0.0063	0.008	0.0039	0.0071	0.0158	0.0101	0.0169
147	0.003	0.0031	0.0029	0.007	0.0025	0.0039	0.015	0.0084	0.0122
148	0.0044	0.0023	0.002	0.0085	0.0032	0.0004	0.0149	0.0082	0.0087
149	0.0065	0.0067	0.006	0.0107	0.0056	0.0046	0.017	0.0076	0.013
150	0.0066	0.0076	0.0096	0.0092	0.0053	0.0065	0.0148	0.0079	0.0139
151	0.0064	0.0085	0.0067	0.0096	0.0045	0.0035	0.0161	0.0091	0.0115
152	0.0054	0.0075	0.0038	0.0084	0.0045	0.0024	0.0144	0.0107	0.011
153	0.0013	0.0061	0.0038	0.0037	0.0033	0.0039	0.0099	0.0088	0.0112
154	-0.0011	0.0062	0.0044	0.0039	0.0045	0.0049	0.0096	0.0103	0.0109
155	0.0027	0.0063	0.0021	0.0081	0.0046	0.0027	0.0143	0.01	0.0098
156	0.0055	0.0047	0.001	0.0115	0.0027	0	0.0152	0.0097	0.0092
157	0.0057	0.0063	0.0043	0.0113	0.0036	0.0025	0.0164	0.0075	0.0116
158	0.0056	0.0063	0.0048	0.0114	0.0059	0.0035	0.0168	0.0077	0.0103
159	0.0055	0.0045	0.0038	0.0097	0.0048	0.0026	0.0168	0.0079	0.0084
160	0.0027	0.0041	0.0049	0.0049	0.0036	0.0045	0.0125	0.0106	0.0092
161	-0.0012	0.0053	0.0059	0.0017	0.0031	0.0058	0.009	0.0089	0.0107
162	-0.0016	0.0059	0.0028	0.0054	0.0033	0.0027	0.0104	0.0065	0.0084
163	-0.0003	0.0075	0.0029	0.0085	0.0037	0.0025	0.0136	0.0082	0.0105
164	-0.0011	0.0081	0.0024	0.0068	0.0047	0.0022	0.0123	0.0105	0.0096
165	0.0017	0.0078	0.0049	0.0068	0.0066	0.0041	0.0085	0.0108	0.0107
166	0.0027	0.0079	0.0064	0.0066	0.0061	0.0019	0.009	0.0104	0.011
167	0.0025	0.0054	0.0046	0.007	0.0028	0.0023	0.0103	0.0071	0.0089
168	0.0012	0.0061	0.002	0.0056	0.0037	0.0038	0.0134	0.0076	0.008
169	0.0026	0.0071	0.0011	0.0055	0.0057	0.0039	0.0157	0.0108	0.0076
170	0.0041	0.0083	0.0038	0.007	0.0048	0.0015	0.0153	0.012	0.0074
171	0.0019	0.0065	0.0062	0.0059	0.0038	0.0017	0.0128	0.0109	0.0086
172	0.0014	0.0079	0.0044	0.0071	0.0057	0.0026	0.0121	0.0124	0.0094
173	0.0037	0.0079	0.0018	0.0078	0.005	-0.0002	0.0132	0.0115	0.0052
174	0.0049	0.0064	0.0015	0.009	0.0026	-0.0007	0.0144	0.0085	0.0035
175	0.0023	0.0079	0.0049	0.008	0.0056	0.0035	0.0117	0.0092	0.0062
176	0.0048	0.0062	0.0059	0.0111	0.0055	0.0029	0.0138	0.0087	0.0055
177	0.0047	0.0078	0.0027	0.011	0.0088	-0.0001	0.0145	0.0102	0.0032
178	0.0023	0.0063	0.004	0.0076	0.0046	0.0009	0.0131	0.009	0.0085
179	0.0018	0.0044	0.0066	0.0064	0.0032	0.0053	0.0104	0.0082	0.0125
180	0.0047	0.0039	0.0043	0.0075	0.0051	0.0036	0.0126	0.01	0.0104

## Sheet: Fig4a
PabRPA 10 nM				PabRPA 25 nM				PabRPA 50 nM				PabRPA 100 nM				PabRPA 100 nM
Mass kDa	Counts	Counts/TOTAL		Mass kDa	Counts	Counts/TOTAL		Mass kDa	Counts	Counts/TOTAL		Mass kDa	Counts	Counts/TOTAL		Mass kDa	Counts	Counts/TOTAL
33.05	0	0		33	6	0.15		33.01	0	0		33.02	0	0		33.01	0	0
39.15	10	0.97		39	9	0.22		39.03	0	0		39.05	0	0		39.03	0	0
45.24	8	0.78		45	18	0.45		45.05	1	0.01		45.08	0	0		45.05	0	0
51.34	18	1.75		51	21	0.52		51.07	14	0.2		51.12	0	0		51.06	0	0
57.44	24	2.34		57	45	1.12		57.09	30	0.43		57.15	1	0.01		57.08	1	0.02
63.54	68	6.62		63	88	2.18		63.11	23	0.33		63.18	2	0.03		63.1	0	0
69.63	69	6.72		69	144	3.57		69.13	83	1.19		69.21	4	0.05		69.12	0	0
75.73	92	8.96		75	167	4.14		75.15	103	1.48		75.25	10	0.13		75.14	1	0.02
81.83	104	10.13		81	134	3.33		81.17	93	1.34		81.28	8	0.11		81.16	2	0.04
87.93	87	8.47		87	75	1.86		87.19	93	1.34		87.31	11	0.15		87.18	5	0.11
94.02	79	7.69		93	55	1.36		93.21	73	1.05		93.35	20	0.26		93.19	3	0.06
100.12	92	8.96		99	28	0.69		99.23	65	0.93		99.38	27	0.36		99.21	7	0.15
106.22	60	5.84		105	15	0.37		105.26	52	0.75		105.41	32	0.42		105.23	8	0.17
112.32	50	4.87		111	31	0.77		111.28	46	0.66		111.45	32	0.42		111.25	14	0.29
118.41	46	4.48		117	46	1.14		117.3	42	0.6		117.48	57	0.75		117.27	17	0.36
124.51	42	4.09		123	64	1.59		123.32	68	0.98		123.51	99	1.31		123.29	38	0.8
130.61	32	3.12		129	128	3.18		129.34	129	1.85		129.55	146	1.93		129.31	47	0.99
136.71	34	3.31		135	203	5.04		135.36	173	2.48		135.58	147	1.95		135.32	79	1.66
142.8	20	1.95		141	290	7.2		141.38	293	4.21		141.61	222	2.94		141.34	106	2.23
148.9	22	2.14		147	426	10.57		147.4	453	6.51		147.64	275	3.64		147.36	127	2.67
155	17	1.66		153	463	11.49		153.42	556	7.99		153.68	338	4.47		153.38	141	2.97
161.1	11	1.07		159	420	10.42		159.44	683	9.81		159.71	372	4.92		159.4	154	3.24
167.2	11	1.07		165	339	8.41		165.46	632	9.08		165.74	404	5.35		165.42	155	3.26
173.29	5	0.49		171	214	5.31		171.48	591	8.49		171.78	352	4.66		171.44	150	3.16
179.39	5	0.49		177	110	2.73		177.5	427	6.13		177.81	307	4.06		177.45	155	3.26
185.49	4	0.39		183	68	1.69		183.52	281	4.04		183.84	295	3.9		183.47	124	2.61
191.59	3	0.29		189	34	0.84		189.54	205	2.94		189.88	254	3.36		189.49	108	2.27
197.68	2	0.19		195	27	0.67		195.56	115	1.65		195.91	218	2.89		195.51	93	1.96
203.78	5	0.49		201	11	0.27		201.58	86	1.24		201.94	185	2.45		201.53	68	1.43
209.88	2	0.19		207	4	0.1		207.6	78	1.12		207.98	170	2.25		207.55	64	1.35
215.98	3	0.29		213	13	0.32		213.62	67	0.96		214.01	119	1.58		213.56	59	1.24
222.07	0	0		219	6	0.15		219.64	47	0.67		220.04	100	1.32		219.58	75	1.58
228.17	0	0		225	12	0.3		225.66	35	0.5		226.07	96	1.27		225.6	52	1.09
234.27	1	0.1		231	15	0.37		231.68	39	0.56		232.11	82	1.09		231.62	54	1.14
240.37	1	0.1		237	11	0.27		237.7	30	0.43		238.14	85	1.13		237.64	65	1.37
246.46	0	0		243	13	0.32		243.72	43	0.62		244.17	74	0.98		243.66	68	1.43
252.56	0	0		249	7	0.17		249.74	30	0.43		250.21	65	0.86		249.68	57	1.2
258.66	0	0		255	5	0.12		255.77	27	0.39		256.24	75	0.99		255.69	60	1.26
264.76	0	0		261	8	0.2		261.79	29	0.42		262.27	98	1.3		261.71	66	1.39
270.85	0	0		267	6	0.15		267.81	34	0.49		268.31	86	1.14		267.73	88	1.85
276.95	0	0		273	7	0.17		273.83	29	0.42		274.34	103	1.36		273.75	77	1.62
	1027			279	11	0.27		279.85	33	0.47		280.37	107	1.42		279.77	92	1.94
				285	15	0.37		285.87	28	0.4		286.4	123	1.63		285.79	126	2.65
				291	10	0.25		291.89	30	0.43		292.44	113	1.5		291.81	127	2.67
				297	22	0.55		297.91	46	0.66		298.47	125	1.65		297.82	130	2.74
				303	19	0.47		303.93	56	0.8		304.5	139	1.84		303.84	124	2.61
				309	20	0.5		309.95	66	0.95		310.54	146	1.93		309.86	149	3.14
				315	25	0.62		315.97	85	1.22		316.57	165	2.18		315.88	149	3.14
				321	24	0.6		321.99	86	1.24		322.6	151	2		321.9	153	3.22
				327	21	0.52		328.01	94	1.35		328.64	148	1.96		327.92	126	2.65
				333	17	0.42		334.03	93	1.34		334.67	122	1.61		333.94	106	2.23
				339	8	0.2		340.05	52	0.75		340.7	122	1.61		339.95	125	2.63
				345	11	0.27		346.07	50	0.72		346.74	100	1.32		345.97	101	2.13
				351	6	0.15		352.09	41	0.59		352.77	107	1.42		351.99	89	1.87
				357	2	0.05		358.11	35	0.5		358.8	79	1.05		358.01	72	1.52	0
				363	4	0.1		364.13	23	0.33		364.83	71	0.94		364.03	71	1.49
				369	3	0.07		370.15	22	0.32		370.87	60	0.79		370.05	48	1.01
				375	2	0.05		376.17	19	0.27		376.9	40	0.53		376.06	49	1.03
				381	0	0		382.19	9	0.13		382.93	25	0.33		382.08	39	0.82
				387	7	0.17		388.21	11	0.16		388.97	34	0.45		388.1	32	0.67
				393	1	0.02		394.23	11	0.16		395	26	0.34		394.12	37	0.78
				399	2	0.05		400.26	7	0.1		401.03	28	0.37		400.14	39	0.82
				405	3	0.07		406.28	9	0.13		407.07	27	0.36		406.16	23	0.48
				411	0	0		412.3	11	0.16		413.1	27	0.36		412.18	24	0.51
				417	1	0.02		418.32	8	0.11		419.13	21	0.28		418.19	18	0.38
				423	0	0		424.34	3	0.04		425.17	21	0.28		424.21	22	0.46
				429	3	0.07		430.36	7	0.1		431.2	23	0.3		430.23	17	0.36
				435	3	0.07		436.38	5	0.07		437.23	19	0.25		436.25	13	0.27
				441	3	0.07		442.4	6	0.09		443.26	18	0.24		442.27	27	0.57
				447	1	0.02		448.42	5	0.07		449.3	19	0.25		448.29	22	0.46
					4030	100		454.44	10	0.14		455.33	21	0.28		454.31	19	0.4
								460.46	5	0.07		461.36	18	0.24		460.32	12	0.25
								466.48	4	0.06		467.4	20	0.26		466.34	15	0.32
								472.5	10	0.14		473.43	20	0.26		472.36	12	0.25
								478.52	6	0.09		479.46	23	0.3		478.38	14	0.29
								484.54	11	0.16		485.5	16	0.21		484.4	8	0.17
								490.56	10	0.14		491.53	17	0.23		490.42	8	0.17
								496.58	10	0.14		497.56	20	0.26		496.44	8	0.17
								502.6	8	0.11		503.6	19	0.25		502.45	7	0.15
								508.62	3	0.04		509.63	13	0.17		508.47	8	0.17
								514.64	9	0.13		515.66	5	0.07		514.49	5	0.11
								520.66	2	0.03		521.69	10	0.13		520.51	6	0.13
								526.68	3	0.04		527.73	4	0.05		526.53	6	0.13
								532.7	2	0.03		533.76	14	0.19		532.55	6	0.13
								538.72	2	0.03		539.79	11	0.15		538.56	2	0.04
								544.74	1	0.01		545.83	5	0.07		544.58	4	0.08
								550.77	4	0.06		551.86	5	0.07		550.6	8	0.17
								556.79	3	0.04		557.89	11	0.15		556.62	3	0.06
								562.81	1	0.01		563.93	5	0.07		562.64	4	0.08
								568.83	1	0.01		569.96	1	0.01		568.66	10	0.21
								574.85	1	0.01		575.99	2	0.03		574.68	7	0.15
								580.87	2	0.03		582.02	4	0.05		580.69	6	0.13
								586.89	0	0		588.06	7	0.09		586.71	1	0.02
								592.91	0	0		594.09	9	0.12		592.73	5	0.11
								598.93	2	0.03		600.12	5	0.07		598.75	1	0.02
								604.95	0	0		606.16	2	0.03		604.77	2	0.04
								610.97	1	0.01		612.19	3	0.04		610.79	4	0.08
								616.99	3	0.04		618.22	4	0.05		616.81	5	0.11
									6963			624.26	6	0.08		622.82	1	0.02
												630.29	4	0.05		628.84	3	0.06
												636.32	6	0.08		634.86	3	0.06
												642.36	6	0.08		640.88	4	0.08
												648.39	7	0.09		646.9	0	0
												654.42	7	0.09		652.92	2	0.04
												660.45	8	0.11		658.94	0	0
												666.49	4	0.05		664.95	2	0.04
												672.52	7	0.09		670.97	0	0
												678.55	2	0.03		676.99	1	0.02
												684.59	6	0.08			4750
												690.62	2	0.03
												696.65	4	0.05
												702.69	5	0.07
												708.72	2	0.03
												714.75	1	0.01
												720.79	1	0.01
												726.82	0	0
												732.85	0	0
												738.88	2	0.03
												744.92	0	0
												750.95	1	0.01
												756.98	3	0.04
													7555

## Sheet: Fig4b
	PabRPA	PabRPA + ssDNA 25mer	Tri-C	Tri-C + ssDNA 25mer
Retention volume (mL)	RI	RI	RI	RI
0	-0.811169	-0.217199	-0.213479	-0.135323
0.00133333	-0.982744	-0.297749	-0.215306	-0.141982
0.00266667	-1.13612	-0.3697	-0.214433	-0.148941
0.004	-1.27779	-0.433649	-0.214259	-0.1496
0.00533333	-1.40386	-0.494499	-0.215086	-0.147158
0.00666667	-1.51714	-0.548549	-0.218212	-0.144617
0.008	-1.61631	-0.5993	-0.217439	-0.140777
0.00933333	-1.70838	-0.64555	-0.222166	-0.137135
0.0106667	-1.78975	-0.687299	-0.228892	-0.131795
0.012	-1.86353	-0.728249	-0.232919	-0.128153
0.0133333	-1.9309	-0.764099	-0.241545	-0.120712
0.0146667	-1.99367	-0.797849	-0.252972	-0.11167
0.016	-2.04915	-0.830399	-0.264999	-0.10173
0.0173333	-2.09802	-0.86375	-0.276726	-0.0914889
0.0186667	-2.14129	-0.8938	-0.281752	-0.0813468
0.02	-2.17027	-0.92175	-0.281379	-0.0761065
0.0213333	-2.12024	-0.946999	-0.277505	-0.0673662
0.0226667	-1.99111	-0.93045	-0.273832	-0.0554235
0.024	-1.83359	-0.8799	-0.274959	-0.044383
0.0253333	-1.68096	-0.82145	-0.273385	-0.0380421
0.0266667	-1.54143	-0.7651	-0.274012	-0.0333016
0.028	-1.41961	-0.71285	-0.275638	-0.0286602
0.0293333	-1.31528	-0.666599	-0.278265	-0.0258194
0.0306667	-1.22395	-0.623649	-0.278392	-0.0275771
0.032	-1.14682	-0.586	-0.278318	-0.0355357
0.0333333	-1.0837	-0.55795	-0.276045	-0.0440951
0.0346667	-1.03427	-0.529899	-0.278371	-0.0533545
0.036	-0.993147	-0.50335	-0.276198	-0.0625128
0.0373333	-0.959119	-0.4822	-0.268325	-0.0745721
0.0386667	-0.930693	-0.465549	-0.263951	-0.079231
0.04	-0.910066	-0.4502	-0.257178	-0.0824898
0.0413333	-0.890538	-0.43615	-0.244504	-0.0876484
0.0426667	-0.870211	-0.420699	-0.232331	-0.0913078
0.044	-0.853685	-0.402349	-0.217658	-0.0998653
0.0453333	-0.837758	-0.3872	-0.209284	-0.104425
0.0466667	-0.824131	-0.373249	-0.197811	-0.109284
0.048	-0.810705	-0.356999	-0.193337	-0.112444
0.0493333	-0.796578	-0.342849	-0.185964	-0.118602
0.0506667	-0.789452	-0.3247	-0.175591	-0.122061
0.052	-0.783223	-0.30705	-0.168517	-0.12082
0.0533333	-0.778298	-0.2858	-0.163944	-0.118378
0.0546667	-0.76837	-0.26665	-0.159671	-0.114538
0.056	-0.755744	-0.253599	-0.156798	-0.110396
0.0573333	-0.743518	-0.243549	-0.157424	-0.105856
0.0586667	-0.729191	-0.230699	-0.158551	-0.0946132
0.06	-0.712764	-0.21715	-0.159877	-0.0871718
0.0613333	-0.696936	-0.2084	-0.159104	-0.077331
0.0626667	-0.677309	-0.20325	-0.16503	-0.0627905
0.064	-0.658782	-0.198599	-0.174457	-0.0460489
0.0653333	-0.639857	-0.19305	-0.179883	-0.0362081
0.0666667	-0.61833	-0.189099	-0.18951	-0.0263673
0.068	-0.598003	-0.18795	-0.205137	-0.0155251
0.0693333	-0.579276	-0.1857	-0.216663	-0.00788538
0.0706667	-0.558048	-0.18895	-0.22669	0.000856795
0.072	-0.538621	-0.1939	-0.234217	0.00739789
0.0733333	-0.521096	-0.195349	-0.243443	0.0127393
0.0746667	-0.507168	-0.200299	-0.24827	0.0146798
0.076	-0.494441	-0.20445	-0.253496	0.0200212
0.0773333	-0.478714	-0.2059	-0.260323	0.0196615
0.0786667	-0.462087	-0.20565	-0.26465	0.0185027
0.08	-0.447261	-0.209	-0.264976	0.0119441
0.0813333	-0.437634	-0.20905	-0.261103	0.0033847
0.0826667	-0.431608	-0.2059	-0.25763	-0.00437359
0.084	-0.424581	-0.20735	-0.250356	-0.00833245
0.0853333	-0.420954	-0.2115	-0.244683	-0.0186905
0.0866667	-0.422227	-0.21345	-0.237709	-0.0282493
0.088	-0.420501	-0.2102	-0.234036	-0.03921
0.0893333	-0.422474	-0.206949	-0.224462	-0.052368
0.0906667	-0.421646	-0.201199	-0.213189	-0.0646277
0.092	-0.42532	-0.19495	-0.206916	-0.0705854
0.0933333	-0.423792	-0.1858	-0.199242	-0.0790437
0.0946667	-0.420467	-0.17595	-0.183269	-0.0883031
0.096	-0.417538	-0.166	-0.168496	-0.0982625
0.0973333	-0.421412	-0.154049	-0.155722	-0.103322
0.0986667	-0.421386	-0.141	-0.145549	-0.110281
0.1	-0.42126	-0.13075	-0.134676	-0.11214
0.101333	-0.423033	-0.118599	-0.125102	-0.109198
0.102667	-0.421205	-0.105749	-0.118529	-0.109357
0.104	-0.415778	-0.0944996	-0.112455	-0.105315
0.105333	-0.410452	-0.0866496	-0.110782	-0.101475
0.106667	-0.403425	-0.0785002	-0.112909	-0.0955343
0.108	-0.395999	-0.07325	-0.114535	-0.0888921
0.109333	-0.386171	-0.0689	-0.118662	-0.0854504
0.110667	-0.377845	-0.06035	-0.123288	-0.0801091
0.112	-0.366318	-0.0520995	-0.130015	-0.0664688
0.113333	-0.35289	-0.0492497	-0.140042	-0.0536278
0.114667	-0.341064	-0.0523002	-0.144268	-0.0398864
0.116	-0.327138	-0.0528502	-0.149995	-0.0274459
0.117333	-0.31591	-0.0555994	-0.160221	-0.0174048
0.118667	-0.299583	-0.0576495	-0.168148	-0.00936262
0.12	-0.285656	-0.0623995	-0.174275	-0.0023218
0.121333	-0.276831	-0.06545	-0.183301	0.00311876
0.122667	-0.272603	-0.0728999	-0.191828	0.00755987
0.124	-0.261876	-0.0794494	-0.201755	0.007101
0.125333	-0.25515	-0.0859999	-0.206781	0.0103424
0.126667	-0.247823	-0.0932495	-0.211408	0.00648271
0.128	-0.239195	-0.1009	-0.217734	0.000524949
0.129333	-0.231769	-0.10665	-0.222861	-0.00203391
0.130667	-0.228343	-0.1133	-0.227887	-0.0104922
0.132	-0.226815	-0.119249	-0.228814	-0.0197516
0.133333	-0.230289	-0.1222	-0.228341	-0.0251104
0.134667	-0.234862	-0.12545	-0.227268	-0.0305704
0.136	-0.242535	-0.1267	-0.223894	-0.0353284
0.137333	-0.249508	-0.12885	-0.219221	-0.0421883
0.138667	-0.258481	-0.131199	-0.215447	-0.0565461
0.14	-0.262555	-0.12865	-0.206174	-0.0642052
0.141333	-0.266927	-0.1242	-0.197801	-0.0740635
0.142667	-0.273702	-0.11895	-0.189827	-0.0802234
0.144	-0.275174	-0.114	-0.178354	-0.0861812
0.145333	-0.280248	-0.11195	-0.168281	-0.0906417
0.146667	-0.286521	-0.1069	-0.157807	-0.0918997
0.148	-0.290194	-0.10115	-0.148934	-0.0918589
0.149333	-0.289966	-0.0952	-0.14206	-0.0920183
0.150667	-0.28834	-0.0879499	-0.133587	-0.0894769
0.152	-0.284313	-0.0797995	-0.130714	-0.089436
0.153333	-0.282987	-0.0684495	-0.13064	-0.0825936
0.154667	-0.27966	-0.0563996	-0.129767	-0.0765522
0.156	-0.277233	-0.0440502	-0.124694	-0.0678119
0.157333	-0.274806	-0.0364997	-0.12212	-0.0526706
0.158667	-0.270179	-0.0300497	-0.122747	-0.0388301
0.16	-0.261753	-0.0242998	-0.120173	-0.0303892
0.161333	-0.249727	-0.02015	-0.1243	-0.0199476
0.162667	-0.2366	-0.0190998	-0.130927	-0.00990654
0.164	-0.224472	-0.0203498	-0.137353	0.000735355
0.165333	-0.210845	-0.0216999	-0.14348	0.0143756
0.166667	-0.198519	-0.0252502	-0.155206	0.021817
0.168	-0.185192	-0.0257	-0.168433	0.031858
0.169333	-0.174365	-0.0323497	-0.177859	0.0359997
0.170667	-0.165938	-0.0366	-0.187286	0.0392411
0.172	-0.155512	-0.0366503	-0.194413	0.0391809
0.173333	-0.146085	-0.0443996	-0.19874	0.0357236
0.174667	-0.136057	-0.0516501	-0.204766	0.0340631
0.176	-0.12763	-0.0587995	-0.208393	0.0343043
0.177333	-0.124004	-0.0648503	-0.214419	0.0307459
0.178667	-0.121478	-0.0719997	-0.218446	0.0294879
0.18	-0.118351	-0.0805501	-0.219272	0.0211288
0.181333	-0.119125	-0.0896002	-0.222599	0.0147705
0.182667	-0.117898	-0.0969499	-0.226826	0.00351029
0.184	-0.11737	-0.1007	-0.223652	-0.0101474
0.185333	-0.118043	-0.10325	-0.218779	-0.0248065
0.186667	-0.122416	-0.1064	-0.217406	-0.0369651
0.188	-0.12949	-0.10885	-0.209432	-0.0478247
0.189333	-0.132062	-0.1058	-0.205759	-0.0573835
0.190667	-0.139435	-0.102051	-0.199985	-0.0693418
0.192	-0.148109	-0.0968002	-0.188612	-0.0768007
0.193333	-0.157083	-0.09085	-0.175839	-0.0793595
0.194667	-0.163555	-0.0859001	-0.160965	-0.0828186
0.196	-0.164728	-0.0775504	-0.149392	-0.0836781
0.197333	-0.167903	-0.0688002	-0.140618	-0.0837364
0.198667	-0.169575	-0.0611496	-0.130345	-0.0852958
0.2	-0.170049	-0.0478999	-0.123672	-0.0826552
0.201333	-0.168323	-0.0331501	-0.117198	-0.0799136
0.202667	-0.169195	-0.0196	-0.115525	-0.0794722
0.204	-0.166168	-0.00615009	-0.111652	-0.0787313
0.205333	-0.165942	0.00550027	-0.107578	-0.0773897
0.206667	-0.159414	0.0147502	-0.108005	-0.0706483
0.208	-0.154287	0.0241995	-0.106332	-0.0644086
0.209333	-0.147361	0.0311502	-0.109158	-0.0605664
0.210667	-0.142735	0.0363003	-0.114885	-0.0525261
0.212	-0.133907	0.0416497	-0.122911	-0.0373848
0.213333	-0.121781	0.0454999	-0.128938	-0.0261439
0.214667	-0.113054	0.0494503	-0.139365	-0.0178023
0.216	-0.107427	0.0445001	-0.148091	-0.00516152
0.217333	-0.0929992	0.0427503	-0.157817	0.00647983
0.218667	-0.0796738	0.0386002	-0.169544	0.0125212
0.22	-0.068046	0.0319496	-0.177571	0.0150626
0.221333	-0.0561187	0.0241002	-0.188198	0.016204
0.222667	-0.0482921	0.0174495	-0.192124	0.0155448
0.224	-0.0400651	0.00830021	-0.192551	0.017186
0.225333	-0.0309397	-0.00245029	-0.196977	0.0182263
0.226667	-0.0247116	-0.0112	-0.199604	0.0143685
0.228	-0.0226853	-0.0226505	-0.201831	0.00770884
0.229333	-0.019158	-0.0323005	-0.200257	0.00194944
0.230667	-0.0202311	-0.04025	-0.202584	-0.00340941
0.232	-0.0173046	-0.0457	-0.19961	-0.00786799
0.233333	-0.0214772	-0.04905	-0.193137	-0.0170263
0.234667	-0.0248507	-0.0521005	-0.186864	-0.0260854
0.236	-0.0337249	-0.0535498	-0.18339	-0.0299451
0.237333	-0.0369973	-0.0518005	-0.175617	-0.0390023
0.238667	-0.0452707	-0.0516505	-0.165743	-0.0511627
0.24	-0.0538436	-0.0480005	-0.15547	-0.0564205
0.241333	-0.0589165	-0.0426502	-0.148497	-0.0635799
0.242667	-0.0586908	-0.0341002	-0.139023	-0.0699382
0.244	-0.0634642	-0.0262502	-0.12565	-0.0770976
0.245333	-0.0662369	-0.0193997	-0.112376	-0.0812567
0.246667	-0.0682103	-0.0102499	-0.106303	-0.0861158
0.248	-0.0725832	-0.00290062	-0.0985296	-0.0896741
0.249333	-0.0757564	0.00574947	-0.0967566	-0.0897325
0.250667	-0.0811287	0.0155001	-0.0953831	-0.0895924
0.252	-0.0873022	0.0281499	-0.0941098	-0.0882508
0.253333	-0.0924762	0.0375	-0.0940362	-0.0863102
0.254667	-0.0932499	0.0478495	-0.094563	-0.078268
0.256	-0.0933217	0.0579998	-0.0974896	-0.066228
0.257333	-0.0879958	0.0664496	-0.097716	-0.0525859
0.258667	-0.0850692	0.0732	-0.101943	-0.0423445
0.26	-0.0789422	0.0757494	-0.106669	-0.0315042
0.261333	-0.068516	0.0771001	-0.113596	-0.0204637
0.262667	-0.0574889	0.0741497	-0.115823	-0.00982181
0.264	-0.0467614	0.0705994	-0.127249	0.00181954
0.265333	-0.0361349	0.06765	-0.140376	0.0132606
0.266667	-0.0258078	0.0594	-0.154603	0.0219017
0.268	-0.0167816	0.0512502	-0.161029	0.0318436
0.269333	-0.00915346	0.0432997	-0.166555	0.0317834
0.270667	7.30359e-05	0.0354493	-0.174782	0.0323259
0.272	0.0048001	0.0272995	-0.183109	0.0319662
0.273333	0.00942607	0.0198496	-0.189136	0.0330065
0.274667	0.0137526	0.0116998	-0.194762	0.0356489
0.276	0.0153802	0.00164929	-0.197388	0.0326895
0.277333	0.0169067	-0.00650054	-0.201616	0.0274299
0.278667	0.0187327	-0.0139504	-0.204642	0.0243713
0.28	0.0211595	-0.0188005	-0.207468	0.0193138
0.281333	0.0190869	-0.0252499	-0.208095	0.00895388
0.282667	0.0162132	-0.0323002	-0.205022	0.000194224
0.284	0.00964109	-0.0414504	-0.203248	-0.0131641
0.285333	0.00336656	-0.0475003	-0.204675	-0.0279223
0.286667	-0.00590632	-0.0511506	-0.206502	-0.0392817
0.288	-0.0183797	-0.0561	-0.199328	-0.0479402
0.289333	-0.0313529	-0.0596502	-0.194255	-0.0573999
0.290667	-0.0466263	-0.0612006	-0.183782	-0.0674585
0.292	-0.0600991	-0.0614502	-0.171408	-0.0738168
0.293333	-0.0720709	-0.0591001	-0.159235	-0.0809761
0.294667	-0.0798446	-0.0536505	-0.149761	-0.0841339
0.296	-0.0901188	-0.0437006	-0.139888	-0.0831928
0.297333	-0.100092	-0.0382501	-0.132115	-0.082553
0.298667	-0.103864	-0.0284002	-0.124441	-0.0811122
0.3	-0.105837	-0.0184503	-0.115768	-0.0776705
0.301333	-0.10761	-0.00740074	-0.109295	-0.0774294
0.302667	-0.107184	0.00324921	-0.107321	-0.0724886
0.304	-0.106657	0.0120996	-0.106048	-0.0686464
0.305333	-0.10433	0.0177494	-0.102674	-0.0628053
0.306667	-0.106504	0.0228995	-0.101301	-0.0584653
0.308	-0.105276	0.0252496	-0.101027	-0.0515236
0.309333	-0.101551	0.0288996	-0.107254	-0.0441814
0.310667	-0.0946225	0.0322492	-0.110881	-0.0319412
0.312	-0.0891974	0.0344992	-0.112607	-0.0172996
0.313333	-0.0828701	0.0388492	-0.114234	-0.0077582
0.314667	-0.0747422	0.0425993	-0.12606	0.000482341
0.316	-0.0628168	0.0441493	-0.135787	0.00992261
0.317333	-0.0493884	0.0410997	-0.145214	0.0190653
0.318667	-0.0355633	0.0373492	-0.15164	0.0261062
0.32	-0.0237352	0.0346	-0.157967	0.0307475
0.321333	-0.0138087	0.0279493	-0.161394	0.0293884
0.322667	-0.00568275	0.0149996	-0.16522	0.0314282
0.324	4.56722e-05	0.00244957	-0.168947	0.0317704
0.325333	0.00167138	-0.0075008	-0.171674	0.029612
0.326667	0.00179792	-0.0178508	-0.1763	0.0223516
0.328	0.00212473	-0.0245005	-0.181227	0.019293
0.329333	0.00325262	-0.0300506	-0.184153	0.0156355
0.330667	0.00167971	-0.0335007	-0.18348	0.0105761
0.332	-0.00459482	-0.0396507	-0.182007	0.00211588
0.333333	-0.00726827	-0.0421004	-0.177733	-0.00564241
0.334667	-0.0109412	-0.0452501	-0.17396	-0.0165002
0.336	-0.0169143	-0.0476007	-0.166386	-0.0263603
0.337333	-0.0262864	-0.0475508	-0.159013	-0.0367183
0.338667	-0.0336596	-0.0506004	-0.14864	-0.0458766
0.34	-0.0395335	-0.0518504	-0.139266	-0.0482371
0.341333	-0.0441067	-0.0499008	-0.127293	-0.0534949
0.342667	-0.0503793	-0.0471501	-0.114019	-0.0591551
0.344	-0.057453	-0.0401003	-0.103746	-0.064514
0.345333	-0.0620262	-0.0341501	-0.100173	-0.074872
0.346667	-0.0663991	-0.0280005	-0.0956993	-0.0811311
0.348	-0.0702723	-0.0222505	-0.0908259	-0.08159
0.349333	-0.0722457	-0.0105	-0.0866525	-0.0859494
0.350667	-0.0760197	0.00444908	-0.0839792	-0.0850082
0.352	-0.0755918	0.011599	-0.0855058	-0.0850666
0.353333	-0.0789653	0.0220497	-0.0845325	-0.0794257
0.354667	-0.0795387	0.0285998	-0.078259	-0.0782844
0.356	-0.0771119	0.0329498	-0.0769857	-0.0748427
0.357333	-0.0743857	0.0343996	-0.078912	-0.0688013
0.358667	-0.0680584	0.0359496	-0.0813389	-0.0623613
0.36	-0.058931	0.0345995	-0.0858654	-0.0526197
0.361333	-0.0498037	0.0363497	-0.0914919	-0.0407781
0.362667	-0.0405772	0.0362995	-0.0974188	-0.0301381
0.364	-0.031551	0.0370493	-0.108445	-0.0203964
0.365333	-0.0210237	0.0360997	-0.119472	-0.0127548
0.366667	-0.0117972	0.0306497	-0.131299	-0.00891451
0.368	-0.00336988	0.0235995	-0.140125	-0.00417205
0.369333	0.00615606	0.0182497	-0.149952	-0.0020312
0.370667	0.0170839	0.00699943	-0.156778	0.000409095
0.372	0.0241093	-0.000950131	-0.160705	0.0062502
0.373333	0.0324375	-0.0101004	-0.162031	0.00889077
0.374667	0.0357626	-0.0180509	-0.163158	0.00653218
0.376	0.0359903	-0.0276007	-0.164085	0.00837356
0.377333	0.0401165	-0.0335504	-0.161112	0.00521579
0.378667	0.038843	-0.0364007	-0.158638	0.00585556
0.38	0.0434709	-0.0448509	-0.157265	0.00199779
0.381333	0.0420983	-0.051801	-0.158491	-0.00316079
0.382667	0.0385246	-0.0568505	-0.152718	-0.0120196
0.384	0.0355516	-0.0580003	-0.148244	-0.0236785
0.385333	0.0292771	-0.0564503	-0.143871	-0.0332373
0.386667	0.0180053	-0.0573007	-0.137798	-0.0393972
0.388	0.00613085	-0.055251	-0.133724	-0.0456563
0.389333	-0.0053412	-0.0535008	-0.127251	-0.0518144
0.390667	-0.0130157	-0.051451	-0.117077	-0.0596737
0.392	-0.0219872	-0.0497008	-0.108304	-0.0670334
0.393333	-0.0286604	-0.042651	-0.0957305	-0.0709923
0.394667	-0.0365352	-0.0352006	-0.0809575	-0.0753498
0.396	-0.0449078	-0.0274508	-0.0674838	-0.0788089
0.397333	-0.0528818	-0.0162009	-0.0571106	-0.0821688
0.398667	-0.0584544	-0.00495018	-0.0466371	-0.0849261
0.4	-0.0639278	0.00489964	-0.0404639	-0.0851866
0.401333	-0.0625005	0.0132493	-0.0377905	-0.0801446
0.402667	-0.0603732	0.0242998	-0.0408169	-0.0762033
0.404	-0.0591461	0.0283494	-0.0456437	-0.0679627
0.405333	-0.0571198	0.0342996	-0.0474703	-0.0645211
0.406667	-0.0550936	0.0424491	-0.0499969	-0.0595802
0.408	-0.0526668	0.0512994	-0.0561237	-0.0527397
0.409333	-0.0485386	0.0579496	-0.0643504	-0.0432975
0.410667	-0.0427129	0.0606994	-0.071777	-0.0334567
0.412	-0.0332861	0.0581495	-0.0807032	-0.0212164
0.413333	-0.0222591	0.0574994	-0.0941298	-0.0135748
0.414667	-0.00993317	0.0547492	-0.100457	-0.00643289
0.416	0.00199413	0.050499	-0.108883	-0.00169233
0.417333	0.0142209	0.0494493	-0.11621	0.0059493
0.418667	0.0278476	0.0447994	-0.125736	0.0130893
0.42	0.0374747	0.0351494	-0.131863	0.0149307
0.421333	0.047302	0.0268995	-0.14509	0.0166729
0.422667	0.0559277	0.015449	-0.155816	0.0185124
0.424	0.0625544	0.00399944	-0.162443	0.0207543
0.425333	0.0658815	-0.00995064	-0.168869	0.0197957
0.426667	0.0654091	-0.0158012	-0.175396	0.0163366
0.428	0.0614349	-0.0207505	-0.180023	0.00697804
0.429333	0.0573633	-0.0297004	-0.180649	-0.00168053
0.430667	0.0507894	-0.0336503	-0.181676	-0.0132402
0.432	0.0471165	-0.0381008	-0.179202	-0.0225987
0.433333	0.0404433	-0.045151	-0.177029	-0.0302578
0.434667	0.035069	-0.0518007	-0.172656	-0.0364159
0.436	0.0234959	-0.056051	-0.169683	-0.045475
0.437333	0.0127238	-0.0603003	-0.161409	-0.0533344
0.438667	-0.00344982	-0.0562507	-0.153136	-0.062094
0.44	-0.0158221	-0.0543012	-0.142362	-0.0638518
0.441333	-0.0246964	-0.051951	-0.133689	-0.0700117
0.442667	-0.0305685	-0.0489009	-0.119415	-0.07427
0.444	-0.040343	-0.0501509	-0.107442	-0.0831289
0.445333	-0.0501156	-0.0452011	-0.0974687	-0.090088
0.446667	-0.057689	-0.0373511	-0.0930954	-0.0932458
0.448	-0.0671622	-0.0313007	-0.084022	-0.0903057
0.449333	-0.0747356	-0.0190505	-0.0772484	-0.0858646
0.450667	-0.0807087	-0.00610126	-0.072775	-0.0808227
0.452	-0.0842825	0.00824894	-0.0721021	-0.0755824
0.453333	-0.0808543	0.0170993	-0.0675286	-0.0660411
0.454667	-0.0783283	0.0266487	-0.0645548	-0.0569994
0.456	-0.0754018	0.0319991	-0.0624819	-0.0479578
0.457333	-0.0671748	0.0401495	-0.0612081	-0.0403181
0.458667	-0.0624477	0.043499	-0.062935	-0.0319764
0.46	-0.0551209	0.0476487	-0.0679617	-0.0231351
0.461333	-0.044195	0.050799	-0.0746883	-0.0155945
0.462667	-0.0320674	0.0489491	-0.0810148	-0.00525208
0.464	-0.0221409	0.0486996	-0.0963411	0.00578845
0.465333	-0.00501418	0.0429492	-0.104468	0.011929
0.466667	0.00861257	0.0378988	-0.109395	0.0161698
0.468	0.0178391	0.0322495	-0.112721	0.0203115
0.469333	0.0248664	0.0250991	-0.121848	0.0214529
0.470667	0.0317945	0.0185495	-0.129174	0.025894
0.472	0.0426213	0.00989902	-0.133501	0.030234
0.473333	0.049847	-0.00145134	-0.135527	0.0300765
0.474667	0.0576735	-0.00910049	-0.138054	0.0266174
0.476	0.0611016	-0.0180505	-0.142781	0.0193588
0.477333	0.0636276	-0.0278006	-0.143607	0.0122986
0.478667	0.067155	-0.0379512	-0.139734	0.00394139
0.48	0.0653818	-0.0459007	-0.137961	-0.00641853
0.481333	0.0618081	-0.0544511	-0.138087	-0.0152774
0.482667	0.0596343	-0.0557011	-0.137914	-0.0256354
0.484	0.0536612	-0.0621506	-0.13764	-0.031595
0.485333	0.0470891	-0.0648005	-0.134567	-0.0390539
0.486667	0.0379154	-0.0660505	-0.127694	-0.0477125
0.488	0.0260428	-0.0674007	-0.118721	-0.0526708
0.489333	0.017468	-0.0636506	-0.108847	-0.055531
0.490667	0.0113957	-0.0602009	-0.0943739	-0.0645901
0.492	-7.82888e-05	-0.0555505	-0.0845003	-0.0686481
0.493333	-0.00484982	-0.0459009	-0.0753268	-0.0773067
0.494667	-0.00912354	-0.0370506	-0.0699536	-0.0802661
0.496	-0.0154973	-0.0263005	-0.0622802	-0.077925
0.497333	-0.0203699	-0.0167511	-0.0533069	-0.0742831
0.498667	-0.0294444	-0.00450085	-0.0466334	-0.0737425
0.5	-0.0359173	0.0105494	-0.04526	-0.0697019
0.501333	-0.0424894	0.0213986	-0.0430864	-0.0697602
0.502667	-0.0450636	0.029549	-0.0438129	-0.0674191
0.504	-0.0436363	0.0385987	-0.04774	-0.0647786
0.505333	-0.0429089	0.0440492	-0.0507664	-0.0593361
0.506667	-0.0406824	0.0493986	-0.055793	-0.0546966
0.508	-0.0370559	0.0538487	-0.0581198	-0.0471542
0.509333	-0.0353291	0.0536993	-0.0650462	-0.0359133
0.510667	-0.0328031	0.0530491	-0.0710728	-0.0269728
0.512	-0.0257758	0.0525993	-0.0803996	-0.0147306
0.513333	-0.0175487	0.0517489	-0.0881261	-0.00289093
0.514667	-0.00812195	0.0478992	-0.0960528	0.00375125
0.516	0.00170536	0.0427486	-0.103979	0.00779182
0.517333	0.0113324	0.0367989	-0.110706	0.0195324
0.518667	0.0241581	0.0247486	-0.120332	0.0263748
0.52	0.0315859	0.0129986	-0.130059	0.0370148
0.521333	0.0403127	-0.000151334	-0.136586	0.0396573
0.522667	0.0462395	-0.014501	-0.142813	0.0372968
0.524	0.052666	-0.0251514	-0.149939	0.032039
0.525333	0.0563936	-0.0341013	-0.154266	0.0276796
0.526667	0.0628201	-0.044951	-0.153992	0.0217219
0.528	0.0647472	-0.0515006	-0.156019	0.0154627
0.529333	0.0642729	-0.0570507	-0.151246	0.0119025
0.530667	0.0578992	-0.0616014	-0.145672	0.00434449
0.532	0.0515274	-0.0622515	-0.143999	-0.00451434
0.533333	0.0456534	-0.0665008	-0.139925	-0.0106724
0.534667	0.0369794	-0.0701512	-0.134452	-0.0188331
0.536	0.0337071	-0.0692011	-0.122079	-0.0279914
0.537333	0.0280334	-0.0663512	-0.113605	-0.0368502
0.538667	0.0192602	-0.0647011	-0.101432	-0.0461096
0.54	0.0119881	-0.0645511	-0.0896583	-0.0540682
0.541333	0.00301472	-0.060101	-0.0808848	-0.0585268
0.542667	-0.00405898	-0.0590507	-0.0723116	-0.0639848
0.544	-0.00843188	-0.0531014	-0.0626384	-0.069645
0.545333	-0.0169056	-0.0414511	-0.0526647	-0.0784028
0.546667	-0.0247785	-0.0327008	-0.0466917	-0.0860619
0.548	-0.0352511	-0.0196515	-0.040918	-0.0857216
0.549333	-0.040324	-0.00500084	-0.0376448	-0.0846794
0.550667	-0.0438977	0.00714924	-0.0377715	-0.0795383
0.552	-0.0428709	0.0169991	-0.0372978	-0.0738974
0.553333	-0.0404441	0.0229493	-0.0407247	-0.0679571
0.554667	-0.0367184	0.0290989	-0.0422514	-0.056415
0.556	-0.0294908	0.033549	-0.0483776	-0.0496736
0.557333	-0.021464	0.0382985	-0.0539045	-0.0417325
0.558667	-0.0112362	0.0413487	-0.059531	-0.0297917
0.56	-0.00231102	0.0469985	-0.0682574	-0.0204506
0.561333	0.00961629	0.050349	-0.0767841	-0.0130093
0.562667	0.0156442	0.0471993	-0.0903108	-0.00886951
0.564	0.0240696	0.0390485	-0.0989376	-0.000426789
0.565333	0.0384974	0.0331989	-0.109364	0.00721294
0.566667	0.0498239	0.029849	-0.121591	0.0112554
0.568	0.0615509	0.0261986	-0.128517	0.0104952
0.569333	0.071178	0.023149	-0.132744	0.0103377
0.570667	0.076605	0.0165985	-0.14097	0.0116774
0.572	0.0822304	0.0133486	-0.146897	0.0144191
0.573333	0.0848575	0.00429851	-0.148724	0.0140613
0.574667	0.0861838	-0.00725117	-0.15205	0.0105011
0.576	0.0864114	-0.0135013	-0.155477	0.00484278
0.577333	0.0841385	-0.0214508	-0.159104	-0.00321688
0.578667	0.0794642	-0.0268016	-0.15993	-0.0106757
0.58	0.0765924	-0.0326512	-0.159557	-0.0204348
0.581333	0.0743195	-0.0386009	-0.156083	-0.0358931
0.582667	0.0641464	-0.045551	-0.15251	-0.0499513
0.584	0.0545721	-0.0495009	-0.152836	-0.0568113
0.585333	0.0420987	-0.059251	-0.147563	-0.065569
0.586667	0.0256256	-0.0645016	-0.14019	-0.0681279
0.588	0.0136519	-0.0685516	-0.135017	-0.0712876
0.589333	0.00557875	-0.0659011	-0.124243	-0.0729462
0.590667	-0.000592779	-0.056551	-0.11477	-0.076205
0.592	-0.00916757	-0.0482013	-0.103696	-0.0809631
0.593333	-0.0176394	-0.0422511	-0.0911231	-0.0807219
0.594667	-0.0209136	-0.037101	-0.0827496	-0.0796816
0.596	-0.0238865	-0.031351	-0.0748764	-0.0773405
0.597333	-0.0290605	-0.022101	-0.0652027	-0.0778986
0.598667	-0.0320334	-0.0157512	-0.0573295	-0.0750577
0.6	-0.0340069	-0.00350098	-0.0551559	-0.0711163
0.601333	-0.0318795	0.0076487	-0.0573826	-0.0673752
0.602667	-0.0292525	0.0137992	-0.0529092	-0.0638344
0.604	-0.0277259	0.018749	-0.0500361	-0.0582927
0.605333	-0.0271989	0.0206986	-0.0530624	-0.0488525
0.606667	-0.0276712	0.0287489	-0.053489	-0.0366122
0.608	-0.0239455	0.0342986	-0.0581156	-0.0212706
0.609333	-0.0166187	0.040349	-0.0627422	-0.00702956
0.610667	-0.00669225	0.0411989	-0.066069	0.00451261
0.612	0.00263533	0.0489488	-0.0748955	0.0141531
0.613333	0.0168629	0.0451982	-0.0817222	0.0216937
0.614667	0.0317885	0.0416489	-0.0879486	0.0281356
0.616	0.0437159	0.0370983	-0.0951754	0.0343772
0.617333	0.0580426	0.0295483	-0.104702	0.0386181
0.618667	0.0651691	0.0202989	-0.114629	0.0445584
0.62	0.0700964	0.0118486	-0.125855	0.0463998
0.621333	0.074423	0.00499866	-0.133382	0.0466409
0.622667	0.0789497	-0.00455117	-0.140609	0.0449823
0.624	0.0826774	-0.0152015	-0.148335	0.0431234
0.625333	0.0838033	-0.0238511	-0.154561	0.0381651
0.626667	0.0845307	-0.0307011	-0.155088	0.032606
0.628	0.083057	-0.0336515	-0.151315	0.0278461
0.629333	0.0838835	-0.0405014	-0.152942	0.0240875
0.630667	0.0835103	-0.0446516	-0.149068	0.0158294
0.632	0.0843368	-0.0457013	-0.144295	0.00557062
0.633333	0.081465	-0.048151	-0.141721	-0.00468821
0.634667	0.0772905	-0.0506017	-0.136448	-0.0147487
0.636	0.0731179	-0.0516514	-0.127875	-0.0229075
0.637333	0.0633453	-0.0508014	-0.118801	-0.0295653
0.638667	0.0554705	-0.051751	-0.110228	-0.0369249
0.64	0.0476987	-0.0436016	-0.100354	-0.0475824
0.641333	0.036425	-0.0362514	-0.091681	-0.0527429
0.642667	0.0289526	-0.0305014	-0.0817078	-0.0595017
0.644	0.0161779	-0.023751	-0.0721342	-0.0648606
0.645333	0.00780527	-0.0164017	-0.0655608	-0.0727181
0.646667	0.00403128	-0.00795094	-0.0594877	-0.0761772
0.648	-0.00274107	0.0030986	-0.0559141	-0.0765369
0.649333	-0.0115142	0.0156483	-0.0542407	-0.0741958
0.650667	-0.0169877	0.0276982	-0.0507673	-0.0696536
0.652	-0.0177614	0.0356483	-0.0490939	-0.0665133
0.653333	-0.0160346	0.0433981	-0.0517206	-0.0587724
0.654667	-0.0161064	0.0452485	-0.0553473	-0.0543313
0.656	-0.0178796	0.0498989	-0.0566737	-0.05039
0.657333	-0.0119528	0.054349	-0.0634003	-0.0392483
0.658667	-0.00892711	0.0550989	-0.068127	-0.0280075
0.66	-0.00569923	0.0541483	-0.0750539	-0.0196659
0.661333	-0.000573532	0.0530986	-0.0835805	-0.0102256
0.662667	0.00405435	0.0492489	-0.0974067	-0.00448371
0.664	0.0157814	0.0419984	-0.109133	-0.000542326
0.665333	0.0251071	0.0354488	-0.11546	0.00519769
0.666667	0.0339349	0.0247985	-0.123187	0.0104399
0.668	0.042162	0.0147489	-0.130613	0.0118807
0.669333	0.0466888	0.00589812	-0.13844	0.0148208
0.670667	0.0526155	-0.00135144	-0.141766	0.0146632
0.672	0.059042	-0.0101011	-0.144593	0.0129036
0.673333	0.0648677	-0.0217519	-0.14332	0.00844497
0.674667	0.0692954	-0.0316012	-0.143746	0.00268558
0.676	0.0721227	-0.0360517	-0.144773	-0.00137246
0.677333	0.0749481	-0.0437018	-0.1469	-0.00993184
0.678667	0.0730758	-0.0491518	-0.144526	-0.0152907
0.68	0.0684015	-0.0564014	-0.141153	-0.0260492
0.681333	0.0674294	-0.0605515	-0.13968	-0.0331075
0.682667	0.0621562	-0.0648017	-0.136806	-0.0416669
0.684	0.0505831	-0.0666516	-0.131233	-0.0527268
0.685333	0.0411099	-0.0668011	-0.124259	-0.0634854
0.686667	0.0290371	-0.0667512	-0.116186	-0.0709442
0.688	0.0185626	-0.0625014	-0.106013	-0.0771023
0.689333	0.0105905	-0.0582515	-0.0927392	-0.0783622
0.690667	-0.00268399	-0.0511016	-0.078966	-0.0830211
0.692	-0.0130555	-0.0433517	-0.0703924	-0.0871802
0.693333	-0.01863	-0.0357011	-0.0591193	-0.0851385
0.694667	-0.0232032	-0.0269518	-0.0493459	-0.0850977
0.696	-0.0300766	-0.020602	-0.0407722	-0.0840555
0.697333	-0.0377492	-0.0144514	-0.0350991	-0.0825155
0.698667	-0.0419219	-0.00370136	-0.0312256	-0.0788735
0.7	-0.045795	0.0102483	-0.0316522	-0.0693322
0.701333	-0.0510682	0.0188984	-0.031479	-0.0635922
0.702667	-0.0516417	0.022948	-0.0322055	-0.0587505
0.704	-0.0510154	0.0292987	-0.0337322	-0.0514102
0.705333	-0.0457886	0.0370486	-0.0380588	-0.0444686
0.706667	-0.0415613	0.0393987	-0.040285	-0.0378264
0.708	-0.036735	0.0393484	-0.043112	-0.0316858
0.709333	-0.0297077	0.0404988	-0.0536385	-0.0172445
0.710667	-0.018181	0.040748	-0.0618653	-0.00520452
0.712	-0.00705476	0.0405985	-0.0725916	0.00513792
0.713333	0.00877307	0.0374488	-0.0797182	0.0141776
0.714667	0.0201987	0.0312989	-0.0885448	0.0206196
0.716	0.0315271	0.0241485	-0.0987713	0.0243607
0.717333	0.0413525	0.0171984	-0.109298	0.0308026
0.718667	0.0499801	0.00814826	-0.115725	0.0320432
0.72	0.0540072	-0.00100198	-0.122051	0.027884
0.721333	0.0563329	-0.00975167	-0.125378	0.0255254
0.722667	0.0629597	-0.0166016	-0.128004	0.021166
0.724	0.0667865	-0.0250519	-0.131731	0.0188074
0.725333	0.0667146	-0.0311017	-0.135358	0.013748
0.726667	0.0621415	-0.0377514	-0.136284	0.00468895
0.728	0.0645683	-0.0427017	-0.136611	3.00931e-05
0.729333	0.0616946	-0.0481517	-0.134738	-0.00862847
0.730667	0.0554219	-0.054602	-0.130564	-0.0178859
0.732	0.0454471	-0.0604516	-0.127891	-0.0275459
0.733333	0.0374751	-0.0629013	-0.124717	-0.0358039
0.734667	0.0267011	-0.0621515	-0.118544	-0.0444643
0.736	0.0148285	-0.0622018	-0.107771	-0.0546221
0.737333	-0.00104568	-0.0634517	-0.0983974	-0.0629812
0.738667	-0.0116175	-0.064902	-0.0871238	-0.0673406
0.74	-0.0239917	-0.059852	-0.0791505	-0.0739984
0.741333	-0.0309643	-0.0554019	-0.067577	-0.0819569
0.742667	-0.0372369	-0.0488518	-0.054604	-0.0870163
0.744	-0.0432101	-0.044602	-0.0447305	-0.0935749
0.745333	-0.0481838	-0.0370515	-0.0361573	-0.0936351
0.746667	-0.0540578	-0.0271015	-0.0337839	-0.0962932
0.748	-0.0597296	-0.015352	-0.0307105	-0.0949515
0.749333	-0.0632041	-0.00680202	-0.0297371	-0.0907107
0.750667	-0.0602776	0.00534805	-0.0289635	-0.0856707
0.752	-0.05795	0.0114986	-0.0242899	-0.078029
0.753333	-0.0534232	0.0151486	-0.0220166	-0.0717874
0.754667	-0.0536972	0.0189979	-0.0222435	-0.0670468
0.756	-0.0466699	0.0246486	-0.0247701	-0.0581063
0.757333	-0.0366423	0.0277979	-0.0279967	-0.0465641
0.758667	-0.0255161	0.0275483	-0.0314231	-0.0320236
0.76	-0.0148896	0.0286978	-0.0389498	-0.0186828
0.761333	-0.00386256	0.0291482	-0.0466763	-0.00514173
0.762667	0.0100636	0.0288986	-0.053503	0.00310072
0.764	0.0235912	0.0260483	-0.0631297	0.00934046
0.765333	0.0338171	0.0235986	-0.0721561	0.0137816
0.766667	0.0445447	0.0145485	-0.078783	0.0181235
0.768	0.0512726	0.00749827	-0.0860093	0.0229651
0.769333	0.0572986	-5.16969e-05	-0.0908362	0.025106
0.770667	0.0666261	-0.0074014	-0.0977626	0.0282463
0.772	0.0727513	-0.0151516	-0.104589	0.026788
0.773333	0.0772781	-0.0227016	-0.108616	0.0291291
0.774667	0.0809065	-0.0288516	-0.114043	0.0260705
0.776	0.078832	-0.0376022	-0.115369	0.0196111
0.777333	0.0759602	-0.0468517	-0.115196	0.0139528
0.778667	0.0746867	-0.0524018	-0.115522	0.00469341
0.78	0.0699133	-0.057352	-0.116049	-0.00376488
0.781333	0.0658398	-0.0620019	-0.113876	-0.0110235
0.782667	0.0573661	-0.067552	-0.109902	-0.0225831
0.784	0.045793	-0.0701018	-0.103129	-0.0338414
0.785333	0.0279199	-0.0697516	-0.0945555	-0.043301
0.786667	0.0141476	-0.069202	-0.0841823	-0.0523601
0.788	0.00267359	-0.0649521	-0.0723089	-0.057019
0.789333	-0.00809846	-0.0594015	-0.0592353	-0.0630778
0.790667	-0.0159733	-0.0519521	-0.0456619	-0.0670367
0.792	-0.0242467	-0.0431017	-0.0305885	-0.0722944
0.793333	-0.0336187	-0.033352	-0.0200154	-0.0737547
0.794667	-0.0401927	-0.0247019	-0.0136418	-0.0762125
0.796	-0.0484661	-0.0141521	-0.00836834	-0.0754716
0.797333	-0.0571382	-0.00410202	-0.000895194	-0.0741299
0.798667	-0.0634108	0.0050478	0.00487851	-0.0741902
0.8	-0.0642856	0.0118983	0.00975194	-0.0750477
0.801333	-0.0631578	0.0131479	0.0116251	-0.0712074
0.802667	-0.0581312	0.0220984	0.00979851	-0.065866
0.804	-0.0560039	0.0259477	0.0081717	-0.0615241
0.805333	-0.0548779	0.0300983	0.000545323	-0.0564841
0.806667	-0.0494509	0.0345485	-0.00468113	-0.048543
0.808	-0.0430244	0.0369978	-0.00990806	-0.0380022
0.809333	-0.0339981	0.042248	-0.0170347	-0.0268606
0.810667	-0.0229711	0.0459981	-0.0294614	-0.0176186
0.812	-0.00694299	0.0457485	-0.044588	-0.0116784
0.813333	0.00748294	0.0431977	-0.0569145	-0.00773698
0.814667	0.02341	0.0357479	-0.0703411	-0.00359533
0.816	0.0321367	0.0264985	-0.0840677	0.00264441
0.817333	0.0423627	0.0162477	-0.0936944	0.0051858
0.818667	0.0513908	0.00399802	-0.104621	0.00682692
0.82	0.059717	-0.0102515	-0.112047	0.00786913
0.821333	0.0659433	-0.0218021	-0.115474	0.0064089
0.822667	0.0704701	-0.0310516	-0.123501	0.000651411
0.824	0.0766982	-0.0373017	-0.129627	-0.00460826
0.825333	0.0846239	-0.0423521	-0.132754	-0.00766685
0.826667	0.081651	-0.0466023	-0.133881	-0.011126
0.828	0.0809783	-0.0453518	-0.130907	-0.0161854
0.829333	0.0774046	-0.0476022	-0.127534	-0.0223434
0.830667	0.0695317	-0.048052	-0.12246	-0.0287017
0.832	0.0618591	-0.0523023	-0.114987	-0.0321608
0.833333	0.053086	-0.054052	-0.111314	-0.0371211
0.834667	0.0428117	-0.0543016	-0.10604	-0.0374788
0.836	0.0320397	-0.053752	-0.098967	-0.041638
0.837333	0.0223663	-0.0549019	-0.0881936	-0.0459974
0.838667	0.0143923	-0.0530515	-0.0739203	-0.0488557
0.84	0.00611886	-0.0527022	-0.0630468	-0.0525151
0.841333	-0.0039532	-0.0507517	-0.0505731	-0.0601742
0.842667	-0.00772719	-0.0454022	-0.0412999	-0.0649322
0.844	-0.0148009	-0.0368523	-0.0343265	-0.0662914
0.845333	-0.022073	-0.0258018	-0.0288532	-0.0663497
0.846667	-0.0270467	-0.0155524	-0.0256796	-0.0624083
0.848	-0.0294207	-0.00530201	-0.0235065	-0.0562678
0.849333	-0.0292922	0.00614807	-0.0158331	-0.0505258
0.850667	-0.0301671	0.0183983	-0.00965983	-0.0429853
0.852	-0.0302389	0.0259478	-0.00598612	-0.0336442
0.853333	-0.0231124	0.0332981	-0.00341295	-0.0267026
0.854667	-0.0193867	0.0348481	-0.00473935	-0.019862
0.856	-0.0126588	0.0350982	-0.00986615	-0.00982093
0.857333	-0.00363258	0.0325483	-0.0154927	0.00381932
0.858667	0.00559391	0.0315978	-0.0233193	0.0141618
0.86	0.0169223	0.0263481	-0.029446	0.0221029
0.861333	0.0292482	0.0218976	-0.0379727	0.0225442
0.862667	0.041475	0.0162483	-0.0480991	0.0258848
0.864	0.0499023	0.014098	-0.0573258	0.0316248
0.865333	0.0602294	0.0057479	-0.0664523	0.0357665
0.866667	0.0662553	0.000697506	-0.069779	0.0416076
0.868	0.0726818	-0.00395234	-0.0762057	0.046949
0.869333	0.0760089	-0.0125018	-0.0813325	0.0484909
0.870667	0.0791357	-0.0232523	-0.0856586	0.048032
0.872	0.0838627	-0.032002	-0.0885853	0.0469723
0.873333	0.0824901	-0.0373518	-0.089112	0.0394143
0.874667	0.0788172	-0.043702	-0.0931388	0.0299547
0.876	0.0743432	-0.0532519	-0.0976652	0.022595
0.877333	0.0698692	-0.0621017	-0.104092	0.0100378
0.878667	0.0621966	-0.0695525	-0.108419	-0.00222182
0.88	0.055224	-0.0765017	-0.110845	-0.0140809
0.881333	0.0453503	-0.0806518	-0.106971	-0.0263406
0.882667	0.0317764	-0.081402	-0.101298	-0.0384991
0.884	0.0211035	-0.0824518	-0.0968251	-0.0515579
0.885333	0.0123303	-0.0804021	-0.0863517	-0.0573154
0.886667	0.00225828	-0.0779518	-0.0744782	-0.0611751
0.888	-0.0106157	-0.0720025	-0.0605049	-0.0646342
0.889333	-0.0223891	-0.0675524	-0.0452316	-0.0675936
0.890667	-0.0286617	-0.0619026	-0.0323583	-0.0724508
0.892	-0.0348351	-0.0507519	-0.0202846	-0.0739111
0.893333	-0.0379091	-0.0402021	-0.0146115	-0.0765691
0.894667	-0.0402812	-0.0304524	-0.00763809	-0.0760285
0.896	-0.0452549	-0.0165018	0.00173526	-0.0741871
0.897333	-0.0467287	-0.00365174	0.00600883	-0.0727463
0.898667	-0.0478018	0.00329796	0.00648249	-0.0712044
0.9	-0.0462734	0.0104479	0.00665574	-0.0681632
0.901333	-0.0450482	0.0154979	0.00912925	-0.0611224
0.902667	-0.0436209	0.024848	0.0079025	-0.0556819
0.904	-0.0419933	0.0286982	0.00907568	-0.0474413
0.905333	-0.0428662	0.0333477	0.00524922	-0.0356989
0.906667	-0.0389402	0.0340975	2.27659e-05	-0.0204584
0.908	-0.030614	0.0373479	-0.010004	-0.00661784
0.909333	-0.0200867	0.0357975	-0.0191305	0.00292351
0.910667	-0.0100591	0.0382478	-0.0265571	0.0127643
0.912	0.00286765	0.0368976	-0.0384841	0.0217068
0.913333	0.0119931	0.0328476	-0.0500105	0.0293465
0.914667	0.0240214	0.0236974	-0.0614373	0.0363892
0.916	0.0345468	0.0148476	-0.0719638	0.0396287
0.917333	0.0419747	0.00309764	-0.0827902	0.0418707
0.918667	0.0462002	-0.0111519	-0.0908171	0.0418123
0.92	0.0496283	-0.0249026	-0.0967436	0.0401537
0.921333	0.0509546	-0.0376521	-0.10297	0.0400935
0.922667	0.0538811	-0.0518024	-0.109897	0.0384349
0.924	0.0553084	-0.0587525	-0.112523	0.0319755
0.925333	0.0548341	-0.0641024	-0.11095	0.0273167
0.926667	0.0524621	-0.0683526	-0.108677	0.0223583
0.928	0.0501892	-0.0690018	-0.106703	0.0157998
0.929333	0.0483149	-0.0753521	-0.10233	0.0104409
0.930667	0.0416417	-0.0776025	-0.0985567	0.00518125
0.932	0.0387699	-0.077152	-0.0928831	-0.0028765
0.933333	0.0310954	-0.0748019	-0.08331	-0.0118364
0.934667	0.021422	-0.0767519	-0.0715362	-0.0191942
0.936	0.0126488	-0.0737018	-0.060163	-0.0261533
0.937333	0.0042762	-0.0705525	-0.0490897	-0.0349129
0.938667	-0.00729694	-0.0657018	-0.0341164	-0.0429707
0.94	-0.0122706	-0.0577527	-0.0220427	-0.0530292
0.941333	-0.0191441	-0.0507019	-0.0135692	-0.0601886
0.942667	-0.027017	-0.0410524	-0.00799624	-0.0600486
0.944	-0.0329901	-0.0302022	-0.000222684	-0.0591075
0.945333	-0.0399627	-0.0138521	0.00395075	-0.0589655
0.946667	-0.0440362	0.00109798	0.00822432	-0.0557242
0.948	-0.0471102	0.0124479	0.00899744	-0.0590841
0.949333	-0.0523834	0.0227975	0.00907103	-0.056043
0.950667	-0.0559552	0.0299474	0.00944407	-0.0454011
0.952	-0.0569292	0.0363974	0.00941752	-0.0376603
0.953333	-0.0505027	0.0402477	0.0049912	-0.0293186
0.954667	-0.0430748	0.0376978	0.00376446	-0.017477
0.956	-0.035748	0.0364478	-0.000962271	-0.00543704
0.957333	-0.0256213	0.0326973	-0.0108889	0.00490541
0.958667	-0.0183956	0.0272473	-0.0185153	0.0125451
0.96	-0.00916717	0.0220977	-0.0292421	0.0187868
0.961333	-0.000741757	0.0211472	-0.0420688	0.0248282
0.962667	0.00958528	0.015598	-0.0533954	0.0315695
0.964	0.0185123	0.00674723	-0.0631218	0.0375098
0.965333	0.0290396	-0.0021026	-0.0728487	0.0382507
0.966667	0.0382661	-0.0132527	-0.0778753	0.0448928
0.968	0.0444924	-0.0206024	-0.0783019	0.0469326
0.969333	0.0516189	-0.0306519	-0.0780285	0.0453751
0.970667	0.0542459	-0.041802	-0.0814549	0.0430165
0.972	0.0583741	-0.0513528	-0.0842815	0.0397576
0.973333	0.0588993	-0.0598021	-0.0867079	0.0380971
0.974667	0.0588274	-0.0651519	-0.0833346	0.0352388
0.976	0.0605542	-0.0709023	-0.0800615	0.0262808
0.977333	0.060881	-0.0770523	-0.078688	0.0136206
0.978667	0.0595065	-0.0834026	-0.0786144	0.00106154
0.98	0.0537336	-0.0840527	-0.0778413	-0.00879675
0.981333	0.0445618	-0.0844024	-0.0782679	-0.0203545
0.982667	0.0328876	-0.0855523	-0.0747945	-0.0333141
0.984	0.0195139	-0.0863026	-0.0636211	-0.0431724
0.985333	0.00834131	-0.0839524	-0.0522479	-0.0488326
0.986667	0.000968153	-0.0798027	-0.0395744	-0.0529898
0.988	-0.00720419	-0.0773525	-0.025601	-0.0542498
0.989333	-0.0137782	-0.0713021	-0.0109276	-0.0535089
0.990667	-0.0214508	-0.0653528	-0.000454156	-0.0552667
0.992	-0.028925	-0.0601025	0.00741906	-0.0570264
0.993333	-0.0385984	-0.0512522	0.0130926	-0.0603844
0.994667	-0.0425708	-0.0440021	0.0166662	-0.0582436
0.996	-0.0496445	-0.0338528	0.0205392	-0.054203
0.997333	-0.0510171	-0.0220022	0.0230127	-0.0509616
0.998667	-0.0488898	-0.0173528	0.0234859	-0.0439208
1	-0.0438633	-0.0100025	0.0256595	-0.0406794
1.00133	-0.039737	-0.00365268	0.0250331	-0.0340392
1.00267	-0.0347105	0.00179783	0.0239065	-0.0227964
1.004	-0.0308837	0.00324769	0.0209798	-0.0122556
1.00533	-0.0244572	0.00619767	0.0166532	-0.00211538
1.00667	-0.0183302	0.00514795	0.0152266	0.0107257
1.008	-0.00910368	0.00529794	0.0120997	0.0226665
1.00933	0.00422362	0.00614793	0.00827322	0.0365089
1.01067	0.0198512	0.0047978	-0.00155329	0.0459492
1.012	0.0334779	0.0018474	-0.01328	0.0527897
1.01333	0.0432041	-0.00270231	-0.0258068	0.0591325
1.01467	0.0557304	-0.0103524	-0.0326331	0.0586736
1.016	0.062958	-0.0243025	-0.0436598	0.0563131
1.01733	0.070485	-0.0314529	-0.0502867	0.0566553
1.01867	0.077312	-0.0380024	-0.0559132	0.0542967
1.02	0.0825388	-0.0436527	-0.0579396	0.0495368
1.02133	0.0832643	-0.0493029	-0.0650663	0.0431785
1.02267	0.0881916	-0.0575529	-0.071893	0.0343196
1.024	0.0893195	-0.065203	-0.0756193	0.0270611
1.02533	0.081645	-0.0670529	-0.0737461	0.0153012
1.02667	0.0741727	-0.0713022	-0.0726726	0.00554206
1.028	0.0679992	-0.0740523	-0.0710994	-0.00231542
1.02933	0.0626269	-0.0773022	-0.0702261	-0.0143748
1.03067	0.0557534	-0.0785522	-0.0659525	-0.0230334
1.032	0.0447792	-0.0771023	-0.058179	-0.0307916
1.03333	0.0343066	-0.078153	-0.0500058	-0.0416513
1.03467	0.0227335	-0.080103	-0.0474327	-0.0513112
1.036	0.01026	-0.078553	-0.0429588	-0.0612687
1.03733	-0.00281227	-0.0739026	-0.0316858	-0.0715275
1.03867	-0.0137865	-0.0695526	-0.0207121	-0.0780861
1.04	-0.0208602	-0.0606021	-0.00873909	-0.0866455
1.04133	-0.0313328	-0.0507523	-0.00356573	-0.0890041
1.04267	-0.0374051	-0.0352024	0.0051081	-0.0897643
1.044	-0.0454783	-0.024253	0.0122813	-0.0909231
1.04533	-0.0499523	-0.0130022	0.0173545	-0.087882
1.04667	-0.0518247	-0.00305226	0.0195281	-0.0826398
1.048	-0.0532984	0.00679756	0.0249013	-0.0780996
1.04933	-0.0551727	0.0158473	0.0291749	-0.0719571
1.05067	-0.0520459	0.0243972	0.0297482	-0.0634171
1.052	-0.0449175	0.0287472	0.0282215	-0.0541752
1.05333	-0.0408923	0.0319976	0.024395	-0.0464344
1.05467	-0.0362644	0.0295469	0.0183685	-0.0355941
1.056	-0.0317376	0.0293974	0.0152415	-0.0235522
1.05733	-0.0255114	0.0265472	0.00891499	-0.0140109
1.05867	-0.0155849	0.0211973	-0.000111379	-0.0038706
1.06	-0.00515677	0.0194476	-0.0120383	0.0060713
1.06133	0.00666944	0.0184971	-0.0193648	0.0112124
1.06267	0.0169965	0.0150469	-0.0254915	0.0179538
1.064	0.0291221	0.00949778	-0.0329181	0.0240943
1.06533	0.0387492	0.0016474	-0.0400447	0.0284362
1.06667	0.043276	-0.0130027	-0.0498712	0.0319771
1.068	0.0527027	-0.0242529	-0.0527979	0.0337174
1.06933	0.0567298	-0.0350024	-0.0572242	0.0313588
1.07067	0.0618574	-0.0435528	-0.0613511	0.0283002
1.072	0.0641831	-0.0532028	-0.0619775	0.0252416
1.07333	0.0650116	-0.060253	-0.0633044	0.0183817
1.07467	0.0660384	-0.0644032	-0.065131	0.0139231
1.076	0.0636644	-0.0679525	-0.0631577	0.00646427
1.07733	0.0553909	-0.074503	-0.058784	-0.0021943
1.07867	0.0452178	-0.0775526	-0.0551108	-0.0123539
1.08	0.0377454	-0.0800023	-0.0493375	-0.0230114
1.08133	0.0320717	-0.0760528	-0.0441642	-0.0343708
1.08267	0.0239986	-0.0729026	-0.0391906	-0.0415302
1.084	0.0129252	-0.066753	-0.028217	-0.0497882
1.08533	0.000852299	-0.0579027	-0.0165438	-0.056547
1.08667	-0.00942194	-0.0512524	-7.03993e-05	-0.0596056
1.088	-0.017394	-0.0399025	0.0108031	-0.0605661
1.08933	-0.0245669	-0.0278525	0.0199762	-0.0649236
1.09067	-0.0314403	-0.0186026	0.0294496	-0.067883
1.092	-0.0331143	-0.00765317	0.0405229	-0.0700413
1.09333	-0.0339872	0.0058969	0.0477967	-0.0681999
1.09467	-0.0402599	0.0213476	0.05357	-0.0681591
1.096	-0.0442341	0.0327968	0.0544432	-0.0657188
1.09733	-0.0460073	0.0438473	0.0547166	-0.0639766
1.09867	-0.0506797	0.0518975	0.0529901	-0.0608363
1.1	-0.0503528	0.0587471	0.0513633	-0.0545947
1.10133	-0.0487271	0.0582972	0.0531368	-0.0458544
1.10267	-0.0470003	0.059047	0.0512101	-0.0350122
1.104	-0.0423725	0.0669972	0.0467838	-0.0243722
1.10533	-0.0326462	0.0678471	0.0417571	-0.00803116
1.10667	-0.0227197	0.0674974	0.0342304	0.00760989
1.108	-0.0129916	0.0641474	0.0261038	0.0203518
1.10933	-0.000764858	0.0657975	0.0155773	0.0269921
1.11067	0.0153605	0.0631476	0.00335041	0.0368348
1.112	0.0303873	0.055897	-0.00637596	0.0439748
1.11333	0.0402146	0.0477472	-0.0166025	0.0456159
1.11467	0.0467422	0.0341967	-0.0231293	0.0460573
1.116	0.0560679	0.0174476	-0.029956	0.0483984
1.11733	0.0627957	0.00479739	-0.0372825	0.0512393
1.11867	0.062722	-0.010053	-0.0456093	0.0487815
1.12	0.0623488	-0.0211029	-0.0507357	0.0440215
1.12133	0.0638753	-0.0335529	-0.0585623	0.0382622
1.12267	0.0650032	-0.0418028	-0.0592888	0.0352036
1.124	0.0642295	-0.0527526	-0.0613157	0.0324444
1.12533	0.064356	-0.0580033	-0.0616422	0.0240853
1.12667	0.0599831	-0.0627533	-0.0587691	0.0168268
1.128	0.0561099	-0.0648025	-0.0609953	0.00286766
1.12933	0.0487368	-0.0683527	-0.0586219	-0.00618954
1.13067	0.0408639	-0.0758026	-0.0566486	-0.0154489
1.132	0.0319897	-0.0762524	-0.0545752	-0.0267072
1.13333	0.0217173	-0.0759031	-0.0501018	-0.0354669
1.13467	0.00914474	-0.0748528	-0.0425285	-0.043826
1.136	0.00017132	-0.0742031	-0.0331552	-0.0482845
1.13733	-0.00870292	-0.0673526	-0.0246816	-0.0532429
1.13867	-0.0177755	-0.0638028	-0.0188082	-0.0587028
1.14	-0.0243495	-0.0551527	-0.0138351	-0.0607619
1.14133	-0.0304219	-0.0484033	-0.00476174	-0.0614211
1.14267	-0.0358953	-0.0367529	0.00401175	-0.0594786
1.144	-0.0393679	-0.0242032	0.00968531	-0.0605383
1.14533	-0.0408417	-0.00785317	0.0135583	-0.0547964
1.14667	-0.0416154	0.00389732	0.0183321	-0.0468553
1.148	-0.0405886	0.0141467	0.0211051	-0.0371155
1.14933	-0.0364604	0.0248968	0.0220785	-0.0288731
1.15067	-0.0316342	0.0338473	0.0246521	-0.0200317
1.152	-0.0245077	0.0394972	0.0244253	-0.00999065
1.15333	-0.0168814	0.0422469	0.0212988	-0.0024501
1.15467	-0.0121544	0.045997	0.0163723	0.00709125
1.156	0.000572092	0.0512472	0.0117457	0.0156312
1.15733	0.0141988	0.0512971	0.00691885	0.0230726
1.15867	0.0256264	0.0489475	-7.52966e-06	0.0314143
1.16	0.0373535	0.0474972	-0.00793431	0.0373545
1.16133	0.0479799	0.0428474	-0.014361	0.0433959
1.16267	0.056907	0.037797	-0.0216874	0.0479381
1.164	0.0619335	0.030947	-0.025614	0.0531784
1.16533	0.0706603	0.0255972	-0.0314408	0.0546192
1.16667	0.0792879	0.0191468	-0.0377673	0.0550606
1.168	0.0878143	0.0128967	-0.0444939	0.0539018
1.16933	0.0881412	0.00714725	-0.0497204	0.0474443
1.17067	0.0889677	0.000496592	-0.053347	0.0432852
1.172	0.0884953	-0.00565339	-0.0587737	0.0366255
1.17333	0.0899208	-0.0138032	-0.0635005	0.0268664
1.17467	0.0859484	-0.0221533	-0.0657271	0.0142081
1.176	0.0805741	-0.0311033	-0.0662534	0.0011493
1.17733	0.0763023	-0.0361527	-0.0668803	-0.0126095
1.17867	0.0685286	-0.0408026	-0.0640067	-0.0201694
1.18	0.059456	-0.0419534	-0.0557334	-0.0289272
1.18133	0.0497826	-0.0432034	-0.0507599	-0.0331874
1.18267	0.0357089	-0.0442531	-0.0502867	-0.0399463
1.184	0.024235	-0.0430026	-0.0455134	-0.046604
1.18533	0.0141629	-0.0385534	-0.0325399	-0.0537634
1.18667	0.00538977	-0.0351028	-0.0186667	-0.056122
1.188	-0.00108312	-0.028153	-0.007293	-0.0609811
1.18933	-0.00985627	-0.0257028	0.00608006	-0.0625405
1.19067	-0.01203	-0.0217534	0.0166536	-0.0669991
1.192	-0.0183026	-0.013603	0.0280268	-0.0675572
1.19333	-0.0276766	-0.00575303	0.0370006	-0.0703163
1.19467	-0.0367492	0.00429706	0.0429736	-0.0707752
1.196	-0.0352227	0.0112467	0.0442474	-0.0671332
1.19733	-0.0374956	0.0203966	0.0457205	-0.0669932
1.19867	-0.039469	0.0273472	0.0504938	-0.0642515
1.2	-0.0407425	0.0359973	0.0515673	-0.0585115
1.20133	-0.0368165	0.0419466	0.0518407	-0.0486688
1.20267	-0.0347883	0.045197	0.0460139	-0.037428
1.204	-0.0308624	0.0489471	0.0413873	-0.0256875
1.20533	-0.0269345	0.0499974	0.033861	-0.0184464
1.20667	-0.0178091	0.0483468	0.0246344	-0.00630531
1.208	-0.00528097	0.0475966	0.0190074	0.00413631
1.20933	0.00834578	0.0454473	0.013781	0.0101777
1.21067	0.0167712	0.0444967	0.00825458	0.0169191
1.212	0.024798	0.0373473	-0.000772271	0.0220602
1.21333	0.0357258	0.028197	-0.0109988	0.025601
1.21467	0.0416526	0.017047	-0.0180254	0.027841
1.216	0.0494791	0.00549727	-0.0266521	0.0248835
1.21733	0.0516064	-0.00575295	-0.0381786	0.022523
1.21867	0.055933	-0.0170032	-0.0472054	0.0216655
1.22	0.0609595	-0.0252531	-0.0524319	0.0206058
1.22133	0.065286	-0.0358034	-0.0548583	0.0188481
1.22267	0.0621128	-0.0417531	-0.0526852	0.0172886
1.224	0.0608394	-0.0461035	-0.0512116	0.0157292
1.22533	0.0615667	-0.0531528	-0.0515381	0.00887121
1.22667	0.0594941	-0.0592036	-0.0490651	0.00311181
1.228	0.0506198	-0.061453	-0.0456918	-0.00414676
1.22933	0.0446467	-0.0624036	-0.0366184	-0.0132059
1.23067	0.0350743	-0.0619531	-0.0268449	-0.0209642
1.232	0.0285004	-0.0572036	-0.0166715	-0.024923
1.23333	0.0178275	-0.0524531	-0.00829806	-0.0332821
1.23467	0.00585381	-0.0524032	0.00227549	-0.0411415
1.236	-0.00311962	-0.0495534	0.0129487	-0.0444004
1.23733	-0.0103917	-0.0448028	0.021622	-0.05176
1.23867	-0.0186651	-0.0372533	0.0290957	-0.0573172
1.24	-0.030738	-0.0270029	0.0367691	-0.0624777
1.24133	-0.0365109	-0.014953	0.0440424	-0.0634363
1.24267	-0.0405843	0.000596952	0.0527158	-0.0602941
1.244	-0.0463572	0.013447	0.0620891	-0.0577527
1.24533	-0.0509304	0.0279965	0.0673626	-0.0569127
1.24667	-0.0505044	0.0400465	0.0687356	-0.0514722
1.248	-0.0505781	0.0525971	0.0706093	-0.0449311
1.24933	-0.0469516	0.0584472	0.0706824	-0.0424888
1.25067	-0.0422245	0.0581967	0.070056	-0.0323486
1.252	-0.041398	0.0601472	0.0679294	-0.0201064
1.25333	-0.0370696	0.0611965	0.0631026	-0.0121653
1.25467	-0.0280434	0.0626464	0.0573759	-0.00142425
1.256	-0.0177163	0.0645969	0.0476495	0.0075163
1.25733	-0.011389	0.0595465	0.0368231	0.0161574
1.25867	-0.00416331	0.0540965	0.0247965	0.0217982
1.26	0.0100643	0.046847	0.0137698	0.0270404
1.26133	0.0209902	0.0402965	0.00274308	0.0311802
1.26267	0.0310178	0.0355465	-0.00548363	0.0368229
1.264	0.0385448	0.0252967	-0.0122102	0.0424637
1.26533	0.0507716	0.017247	-0.0169369	0.046304
1.26667	0.0579973	0.00679686	-0.0215635	0.0475446
1.268	0.0619251	-0.00415295	-0.03099	0.0459871
1.26933	0.0635509	-0.0152029	-0.0421168	0.0412271
1.27067	0.0659777	-0.0251533	-0.0496431	0.0373694
1.272	0.0673058	-0.0348032	-0.0516699	0.0318102
1.27333	0.0634327	-0.0430532	-0.0521967	0.021252
1.27467	0.0580584	-0.0507033	-0.0518232	0.00879206
1.276	0.0551847	-0.0569534	-0.0541495	0.00143431
1.27733	0.0488129	-0.062103	-0.0522763	-0.013425
1.27867	0.0431392	-0.0649533	-0.048903	-0.0257839
1.28	0.0342649	-0.067403	-0.0409297	-0.0342441
1.28133	0.0234929	-0.0695532	-0.0336563	-0.0469023
1.28267	0.00981973	-0.0725037	-0.0247827	-0.0513609
1.284	0.00104658	-0.0715535	-0.0148095	-0.0553198
1.28533	-0.0089263	-0.070303	-0.00373621	-0.0584795
1.28667	-0.0183003	-0.0656536	0.00733754	-0.0595372
1.288	-0.0241743	-0.056003	0.0187107	-0.0645966
1.28933	-0.029846	-0.0484535	0.0288842	-0.0716549
1.29067	-0.032119	-0.038103	0.0392575	-0.0736149
1.292	-0.0403924	-0.0304533	0.0439311	-0.0732727
1.29333	-0.0429667	-0.0200036	0.0499042	-0.0698329
1.29467	-0.0445396	-0.009553	0.0539775	-0.0656913
1.296	-0.0441117	0.00269626	0.0572511	-0.0595488
1.29733	-0.0415857	0.0135465	0.0586245	-0.0528093
1.29867	-0.0402594	0.0188969	0.0537977	-0.0438669
1.3	-0.0342316	0.024047	0.0493714	-0.0306272
1.30133	-0.0266053	0.0309967	0.0438445	-0.0181848
1.30267	-0.024478	0.0392462	0.0402178	-0.00884367
1.304	-0.017052	0.0444965	0.0314914	0.00359686
1.30533	-0.00622526	0.0472462	0.0223649	0.0161385
1.30667	0.00100234	0.0504966	0.0114383	0.026479
1.308	0.0136296	0.0501468	0.000411618	0.0376206
1.30933	0.0270561	0.049697	-0.0083153	0.0412607
1.31067	0.0394831	0.0487464	-0.0197416	0.0429018
1.312	0.0544088	0.0442969	-0.0317682	0.0430437
1.31333	0.0611367	0.0364465	-0.0411951	0.0421843
1.31467	0.0673629	0.0244963	-0.0491214	0.0437262
1.316	0.0715902	0.012547	-0.0602483	0.0465671
1.31733	0.0741162	0.00329661	-0.0690748	0.0447082
1.31867	0.0763428	-0.00285336	-0.0721012	0.0404499
1.32	0.0773695	-0.00640362	-0.076228	0.0341908
1.32133	0.0790963	-0.0117535	-0.0775544	0.0265317
1.32267	0.0743229	-0.0203038	-0.078981	0.0203736
1.324	0.07275	-0.0269535	-0.0756077	0.0121137
1.32533	0.0698782	-0.0324035	-0.0676343	0.00115489
1.32667	0.0622037	-0.0383532	-0.0611611	-0.0108034
1.328	0.0518302	-0.0459032	-0.0537876	-0.0196622
1.32933	0.0463568	-0.0517537	-0.0453141	-0.0263219
1.33067	0.0374845	-0.055303	-0.0351411	-0.0319802
1.332	0.0253105	-0.053753	-0.0225677	-0.0412396
1.33333	0.0158374	-0.0532034	-0.013994	-0.0470981
1.33467	0.00626503	-0.0487533	-0.00062092	-0.0504562
1.336	0.00139241	-0.0436032	0.00865277	-0.0541156
1.33733	-0.00558212	-0.0370531	0.0194261	-0.0545745
1.33867	-0.0158544	-0.0257032	0.0291995	-0.0525328
1.34	-0.0221271	-0.0119538	0.0387727	-0.051893
1.34133	-0.0297005	0.00379641	0.0450461	-0.0551519
1.34267	-0.0327745	0.0202466	0.0542196	-0.0547105
1.344	-0.0385474	0.0355963	0.0585929	-0.0515683
1.34533	-0.04062	0.0443465	0.0610664	-0.0510277
1.34667	-0.0409932	0.0503969	0.0602397	-0.0457874
1.348	-0.0404661	0.0587466	0.060813	-0.0390461
1.34933	-0.0359393	0.0627961	0.0617864	-0.0361041
1.35067	-0.0375142	0.0665463	0.0557598	-0.0278636
1.352	-0.0349863	0.0727969	0.0474334	-0.0165217
1.35333	-0.0269595	0.0733465	0.0376065	-0.00768224
1.35467	-0.0182327	0.0747963	0.02888	0.000560208
1.356	-0.0104062	0.0783462	0.0186534	0.0102999
1.35733	-0.000779184	0.0787966	0.00552676	0.0184413
1.35867	0.0109479	0.0736461	-0.0102998	0.0281829
1.36	0.0239738	0.0717962	-0.0186266	0.035424
1.36133	0.0334006	0.0670462	-0.029053	0.0360657
1.36267	0.0383279	0.0583967	-0.0351797	0.037106
1.364	0.0450538	0.0484463	-0.0393061	0.0363477
1.36533	0.0503817	0.0358962	-0.0414331	0.0323888
1.36667	0.0547082	0.024646	-0.0475594	0.0279302
1.368	0.0632347	0.0120968	-0.0512862	0.0275705
1.36933	0.0669624	-0.00385403	-0.0543125	0.025313
1.37067	0.0696886	-0.0171032	-0.0553394	0.0204539
1.372	0.0713162	-0.0242535	-0.0608658	0.0169948
1.37333	0.0703422	-0.0293039	-0.0585926	0.00473514
1.37467	0.0676688	-0.0344535	-0.0559193	-0.00532342
1.376	0.061997	-0.0370034	-0.0519457	-0.0124828
1.37733	0.0583222	-0.039454	-0.0446723	-0.0232414
1.37867	0.0522498	-0.0415032	-0.0357992	-0.0344005
1.38	0.0434766	-0.0399532	-0.0243258	-0.0414588
1.38133	0.033603	-0.0357034	-0.0176523	-0.0470179
1.38267	0.0201301	-0.0366539	-0.00747884	-0.0570764
1.384	0.00985777	-0.029504	0.00639442	-0.0660364
1.38533	-0.000616739	-0.0219534	0.0221679	-0.0748952
1.38667	-0.00368883	-0.0165039	0.0343412	-0.080954
1.388	-0.00546201	-0.00975351	0.0446148	-0.0860115
1.38933	-0.00953545	-0.00340368	0.052488	-0.086871
1.39067	-0.0129089	0.00514628	0.0594615	-0.0855293
1.392	-0.0161832	0.0123964	0.0625348	-0.0864879
1.39333	-0.0202547	0.0210465	0.0677082	-0.0816481
1.39467	-0.0243281	0.0293962	0.0705818	-0.074407
1.396	-0.0274022	0.038546	0.0713549	-0.0717646
1.39733	-0.0225759	0.0473963	0.0715281	-0.0653246
1.39867	-0.0189475	0.0534467	0.0739015	-0.0587835
1.4	-0.0157215	0.057296	0.0720749	-0.0471421
1.40133	-0.0128942	0.0593467	0.0667483	-0.0365002
1.40267	-0.0047682	0.0655964	0.0599221	-0.0280594
1.404	0.00295912	0.0655461	0.0516954	-0.0173183
1.40533	0.0125862	0.060696	0.0440685	-0.00567697
1.40667	0.0207121	0.059446	0.0333422	0.00286303
1.408	0.0325402	0.0570964	0.0271153	0.0100049
1.40933	0.050367	0.0524466	0.0165888	0.0183466
1.41067	0.0637934	0.0466962	0.00706228	0.0249869
1.412	0.0732202	0.0386465	-0.000164506	0.0265288
1.41333	0.0775467	0.0283967	-0.00899108	0.0244697
1.41467	0.0797733	0.0165466	-0.0185177	0.0240108
1.416	0.0845995	0.0132967	-0.0250444	0.0209522
1.41733	0.0873277	0.0057458	-0.0316709	0.0156925
1.41867	0.0885547	-0.00120335	-0.0360977	0.0138337
1.42	0.0917807	-0.00605347	-0.041924	0.00767563
1.42133	0.0928075	-0.0120041	-0.0429505	-0.00358456
1.42267	0.092234	-0.0160541	-0.0443775	-0.0117434
1.424	0.0864612	-0.0187041	-0.0436039	-0.0207014
1.42533	0.0786875	-0.0216536	-0.0420307	-0.0304605
1.42667	0.0716138	-0.0245038	-0.0399572	-0.0415204
1.428	0.065242	-0.0236538	-0.0342836	-0.0514779
1.42933	0.0560683	-0.0285039	-0.0275105	-0.0576378
1.43067	0.0463948	-0.0263541	-0.0200369	-0.0675953
1.432	0.031522	-0.0213041	-0.0110636	-0.0751552
1.43333	0.0218486	-0.0191543	-0.00199018	-0.0812141
1.43467	0.0140749	-0.016004	0.00438291	-0.0873721
1.436	0.00370144	-0.0111534	0.0122566	-0.093431
1.43733	-0.00347144	-0.00930391	0.0225297	-0.0963904
1.43867	-0.0074438	-0.00435407	0.0285032	-0.0946501
1.44	-0.012717	0.00299616	0.0346765	-0.0918073
1.44133	-0.0168896	0.0150461	0.0449501	-0.086567
1.44267	-0.0210641	0.0237963	0.0499232	-0.0778268
1.444	-0.021937	0.0358463	0.0554967	-0.071484
1.44533	-0.0180092	0.0467966	0.0598704	-0.065744
1.44667	-0.016084	0.0550462	0.0639437	-0.0584018
1.448	-0.0128561	0.0644964	0.0649171	-0.0490607
1.44933	-0.00852959	0.0700461	0.0630905	-0.0388213
1.45067	-0.00670361	0.0727958	0.0607636	-0.0258791
1.452	-0.00217682	0.0754464	0.0580372	-0.0131372
1.45333	0.00435078	0.0753961	0.0535103	0.000703272
1.45467	0.0104778	0.0758465	0.0472839	0.0108435
1.456	0.0194049	0.0762959	0.0378575	0.0177852
1.45733	0.0330316	0.0747465	0.0276309	0.0273265
1.45867	0.0484589	0.072396	0.0163043	0.0353668
1.46	0.0596843	0.0695457	0.00827737	0.0411087
1.46133	0.0675108	0.0609963	0.00415098	0.0443501
1.46267	0.0732392	0.0536466	0.00202444	0.0492909
1.464	0.0778652	0.0448959	-0.00360255	0.0486318
1.46533	0.083092	0.0381461	-0.0097288	0.0464735
1.46667	0.0880193	0.0307964	-0.0142557	0.0450152
1.468	0.0883461	0.0199458	-0.016882	0.0395552
1.46933	0.0892718	0.0100965	-0.0189089	0.0303969
1.47067	0.0881987	0.00344581	-0.0231354	0.0210384
1.472	0.0886266	-0.00440361	-0.0257621	0.0106785
1.47333	0.0835537	-0.0156538	-0.0238885	-0.000179287
1.47467	0.0758791	-0.0236043	-0.0227153	-0.0118381
1.476	0.0687062	-0.0290543	-0.0185419	-0.0237983
1.47733	0.0632328	-0.0307039	-0.0161685	-0.0359568
1.47867	0.0585605	-0.0345536	-0.0125949	-0.0498148
1.48	0.0497873	-0.0314043	-0.00592191	-0.0593737
1.48133	0.0386147	-0.0348535	0.00465164	-0.0663328
1.48267	0.0271408	-0.0305035	0.016525	-0.0744916
1.484	0.0152682	-0.0251541	0.0282983	-0.080251
1.48533	0.00499392	-0.0184037	0.040372	-0.0860104
1.48667	-0.00477869	-0.012854	0.0504453	-0.0901695
1.488	-0.0104524	-0.00500406	0.0581187	-0.0939281
1.48933	-0.0155253	0.00104632	0.0622917	-0.0988864
1.49067	-0.0199993	0.0140957	0.0643651	-0.0983458
1.492	-0.0243722	0.0259463	0.0699386	-0.097605
1.49333	-0.0269445	0.0388956	0.076212	-0.0940642
1.49467	-0.0262172	0.0519459	0.0717857	-0.0890222
1.496	-0.0279904	0.0618959	0.0711588	-0.0842817
1.49733	-0.0291647	0.0647458	0.0693322	-0.0764398
1.49867	-0.0328376	0.0703956	0.0650055	-0.0669995
1.5	-0.0303116	0.0788464	0.0577792	-0.0561573
1.50133	-0.025184	0.0855958	0.0518523	-0.0448173
1.50267	-0.0168577	0.0905456	0.0456259	-0.0339752
1.504	-0.00953096	0.0919964	0.036199	-0.0218341
1.50533	-0.00250364	0.0910459	0.0265728	-0.00609387
1.50667	0.00932257	0.0864962	0.015846	0.00224777
1.508	0.0226499	0.0847465	0.00381937	0.0116899
1.50933	0.0308769	0.0721964	-0.00660747	0.0190302
1.51067	0.0422034	0.0606457	-0.0147341	0.0249705
1.512	0.0502302	0.0478963	-0.0249606	0.025513
1.51333	0.0605572	0.0356457	-0.0329871	0.027053
1.51467	0.0638843	0.0262961	-0.0370138	0.0291939
1.516	0.0674116	0.0184458	-0.0383402	0.0275353
1.51733	0.0688371	0.00899608	-0.039967	0.0203778
1.51867	0.0697647	0.000146248	-0.0417936	0.0175176
1.52	0.0672915	-0.0109037	-0.0449201	0.0136598
1.52133	0.0647172	-0.0174542	-0.040647	0.00869958
1.52267	0.0633446	-0.0285042	-0.0386732	0.00284101
1.524	0.0573714	-0.0315538	-0.0359002	-0.00531783
1.52533	0.0505991	-0.0305044	-0.0319266	-0.0152753
1.52667	0.0470254	-0.0330543	-0.0263531	-0.0251355
1.528	0.0387519	-0.0388037	-0.0205799	-0.035894
1.52933	0.0291796	-0.0425543	-0.0142064	-0.0458534
1.53067	0.0232064	-0.0424043	-0.00403289	-0.0560112
1.532	0.014933	-0.0403546	0.00874031	-0.0650703
1.53333	0.00575932	-0.0354038	0.0195137	-0.0733302
1.53467	-0.00381302	-0.0304539	0.0286872	-0.0809874
1.536	-0.00778728	-0.0185041	0.0401605	-0.0834471
1.53733	-0.015561	-0.0101544	0.0476337	-0.0883062
1.53867	-0.0217325	0.00109633	0.0568072	-0.0925645
1.54	-0.0285068	0.0158461	0.0637807	-0.0941239
1.54133	-0.0292805	0.0283958	0.0651541	-0.0923836
1.54267	-0.0309526	0.0417456	0.0672275	-0.0859417
1.544	-0.0292258	0.0509956	0.0700005	-0.0771003
1.54533	-0.0250995	0.0598459	0.0704742	-0.0747592
1.54667	-0.0236722	0.0688956	0.0697476	-0.0747184
1.548	-0.0210451	0.0746456	0.0663208	-0.069377
1.54933	-0.0178191	0.0840958	0.0628944	-0.0616362
1.55067	-0.00779156	0.0859462	0.0589678	-0.0516943
1.552	-0.00226532	0.0831961	0.0530408	-0.0437532
1.55333	0.00336201	0.0807454	0.0430145	-0.0340135
1.55467	0.0130882	0.0800962	0.0336878	-0.022971
1.556	0.020415	0.0794461	0.0228613	-0.0148297
1.55733	0.0283426	0.073896	0.0139346	-0.00898857
1.55867	0.0372677	0.0695456	0.00300806	-0.00254856
1.56	0.0474956	0.0603963	-0.00331846	0.00349281
1.56133	0.0580229	0.054046	-0.00794505	0.00523502
1.56267	0.0640489	0.0457961	-0.0168718	0.00427451
1.564	0.0698765	0.040946	-0.0191986	0.00651645
1.56533	0.0786032	0.0313961	-0.0234251	0.00815757
1.56667	0.0840303	0.019546	-0.0271519	0.00609843
1.568	0.0843571	0.00829581	-0.0296785	-0.00136041
1.56933	0.0834823	-0.000154426	-0.0344047	-0.0115181
1.57067	0.0767099	-0.00950398	-0.0373314	-0.0200775
1.572	0.070937	-0.0144542	-0.0389582	-0.0270366
1.57333	0.0690628	-0.0166045	-0.0386848	-0.0332958
1.57467	0.0661909	-0.0260542	-0.0345114	-0.0428546
1.576	0.0629167	-0.0284038	-0.0313379	-0.0523142
1.57733	0.0520435	-0.0287545	-0.0239644	-0.0598723
1.57867	0.0426715	-0.030404	-0.0145911	-0.0646303
1.58	0.030097	-0.0287539	-0.0014178	-0.06989
1.58133	0.0143239	-0.0208038	0.0097556	-0.0766488
1.58267	0.00605043	-0.017954	0.0240289	-0.0807088
1.584	-0.000422457	-0.0131043	0.0366023	-0.0831665
1.58533	-0.00619535	-0.00615458	0.0475755	-0.0875259
1.58667	-0.0148693	0.00239538	0.0512492	-0.0919845
1.588	-0.0199422	0.0047455	0.0570224	-0.0952434
1.58933	-0.0234149	0.0120957	0.0629959	-0.0938025
1.59067	-0.0285888	0.0175453	0.0639693	-0.0924609
1.592	-0.033862	0.0267953	0.0651425	-0.0894198
1.59333	-0.0368349	0.0367462	0.065516	-0.0852781
1.59467	-0.0359073	0.0453953	0.0672895	-0.077337
1.596	-0.033181	0.0597455	0.0678628	-0.0651959
1.59733	-0.0276548	0.071496	0.0679359	-0.0556546
1.59867	-0.0233264	0.075146	0.0673095	-0.0469143
1.6	-0.0173004	0.0753961	0.067983	-0.0358738
1.60133	-0.0107728	0.0841454	0.0636563	-0.0254322
1.60267	-0.00424711	0.0840961	0.0595299	-0.0135905
1.604	0.00688101	0.0852455	0.0495031	-0.00514972
1.60533	0.0195064	0.0858952	0.0374765	0.000790565
1.60667	0.0333334	0.0845461	0.02235	0.00473195
1.608	0.0509599	0.0735953	0.0117233	0.0100733
1.60933	0.0609875	0.0680461	-0.0017033	0.010715
1.61067	0.0691134	0.0614956	-0.0114301	0.00995666
1.612	0.074241	0.0547458	-0.0184567	0.0103961
1.61333	0.0791684	0.0435957	-0.0213833	0.0119381
1.61467	0.0826938	0.0378453	-0.0280098	0.0138787
1.616	0.0820212	0.0283956	-0.0345366	0.0105206
1.61733	0.0830479	0.0187456	-0.0377632	0.00736094
1.61867	0.0809753	0.0126958	-0.0402898	0.000703189
1.62	0.0794024	0.00894527	-0.0397165	-0.00745565
1.62133	0.0726282	0.00469596	-0.0409427	-0.0162153
1.62267	0.066655	-0.0052544	-0.0399693	-0.027075
1.624	0.0592818	-0.0133041	-0.0371964	-0.0393327
1.62533	0.0517084	-0.0177546	-0.0335227	-0.0482926
1.62667	0.0426358	-0.0207041	-0.0324491	-0.0601498
1.628	0.0314632	-0.0236545	-0.027776	-0.0676105
1.62933	0.0177901	-0.0215046	-0.0237027	-0.0778694
1.63067	0.00731555	-0.0200548	-0.0135292	-0.0837279
1.632	-0.00205651	-0.0191046	-0.0004556	-0.0861857
1.63333	-0.0144307	-0.0165542	0.0146174	-0.0901446
1.63467	-0.0246039	-0.00820456	0.0278908	-0.0950037
1.636	-0.030476	0.00124567	0.0427644	-0.0952623
1.63733	-0.0396497	0.0112958	0.0505375	-0.0960225
1.63867	-0.045722	0.0215452	0.0575109	-0.0987798
1.64	-0.0457957	0.0366955	0.0632846	-0.100339
1.64133	-0.0482689	0.0511458	0.068058	-0.0995983
1.64267	-0.0491418	0.0648952	0.0713311	-0.0974575
1.644	-0.0508158	0.0777453	0.0735047	-0.0958163
1.64533	-0.0499893	0.0849954	0.0751781	-0.0930747
1.64667	-0.0456628	0.0890459	0.0728513	-0.0873347
1.648	-0.0408346	0.0942952	0.0711248	-0.0799925
1.64933	-0.0387092	0.0953455	0.0692982	-0.070352
1.65067	-0.0337819	0.0961955	0.0650717	-0.0589109
1.652	-0.0280553	0.0985456	0.056545	-0.0481698
1.65333	-0.0220275	0.101496	0.0463184	-0.0379285
1.65467	-0.0132015	0.0979453	0.0342918	-0.0310879
1.656	-0.00227367	0.0920958	0.0236652	-0.0230457
1.65733	0.00585229	0.0858457	0.0139383	-0.0210041
1.65867	0.0142796	0.0798959	0.00461204	-0.0184646
1.66	0.0243053	0.0741456	-0.00121475	-0.0146224
1.66133	0.0319334	0.0658956	-0.00814113	-0.00888237
1.66267	0.0353597	0.0564459	-0.0165681	-0.00944042
1.664	0.0419865	0.0460959	-0.0226944	-0.00919929
1.66533	0.0473124	0.0339455	-0.0301214	-0.00885899
1.66667	0.0471395	0.0213954	-0.0339479	-0.00981759
1.668	0.0474663	0.0117454	-0.0348742	-0.0150753
1.66933	0.0478942	0.00359557	-0.0346008	-0.0219353
1.67067	0.047521	-0.00435494	-0.0349278	-0.0257931
1.672	0.0455476	-0.0106041	-0.0345543	-0.0310527
1.67333	0.0391739	-0.0157546	-0.0293809	-0.0369113
1.67467	0.0330004	-0.0202042	-0.0239076	-0.0463709
1.676	0.027527	-0.0188545	-0.0230339	-0.0584284
1.67733	0.0194538	-0.0177041	-0.0169607	-0.0666883
1.67867	0.0107818	-0.0163544	-0.00748725	-0.0741472
1.68	0.000808882	-0.0137048	0.00198623	-0.0821057
1.68133	-0.00816454	-0.00675414	0.0135592	-0.089864
1.68267	-0.0126385	-0.000604578	0.025733	-0.0937237
1.684	-0.0161112	0.00664552	0.035906	-0.095882
1.68533	-0.0207854	0.0168959	0.0491794	-0.0997417
1.68667	-0.0244583	0.0263452	0.0558529	-0.105301
1.688	-0.0283315	0.0355951	0.0590264	-0.108758
1.68933	-0.0305033	0.0432458	0.0628999	-0.108717
1.69067	-0.0314773	0.0520952	0.0675731	-0.109876
1.692	-0.0346505	0.0629454	0.0739467	-0.106436
1.69333	-0.0370245	0.0731958	0.0737199	-0.103594
1.69467	-0.0371974	0.0839458	0.0708933	-0.0972527
1.696	-0.0334698	0.0912951	0.0693667	-0.0904122
1.69733	-0.0291433	0.0976449	0.0681399	-0.0885708
1.69867	-0.0233157	0.103695	0.0659132	-0.0812305
1.7	-0.0161892	0.111146	0.0600869	-0.0727897
1.70133	-0.0088624	0.116296	0.05276	-0.0619475
1.70267	0.00266436	0.114346	0.0477338	-0.0513056
1.704	0.0164914	0.113796	0.0355069	-0.0424662
1.70533	0.0275184	0.110745	0.0268801	-0.034424
1.70667	0.0412443	0.104196	0.0213537	-0.0267824
1.708	0.0534711	0.0957455	0.013827	-0.0239415
1.70933	0.0596973	0.0879952	0.00490032	-0.0226018
1.71067	0.0652255	0.0769453	-0.00432632	-0.0213593
1.712	0.0715509	0.0649951	-0.0171526	-0.019619
1.71333	0.0738785	0.0542455	-0.0263792	-0.0181781
1.71467	0.0738048	0.0450953	-0.0288057	-0.0194362
1.716	0.0710322	0.0382453	-0.0322326	-0.0216956
1.71733	0.070659	0.0321955	-0.0379592	-0.0269534
1.71867	0.0721855	0.0290457	-0.0443859	-0.0347136
1.72	0.0699126	0.0218954	-0.0442122	-0.0433721
1.72133	0.0670389	0.0123455	-0.0439388	-0.0528318
1.72267	0.0610657	0.00809528	-0.0398655	-0.0619901
1.724	0.0558936	0.00414543	-0.038492	-0.0688481
1.72533	0.0467199	-0.00220482	-0.0361187	-0.0769077
1.72667	0.0377465	-0.00925506	-0.0336456	-0.0878666
1.728	0.0303733	-0.0148042	-0.0279721	-0.0995254
1.72933	0.0183997	-0.0158549	-0.0215985	-0.106685
1.73067	0.00502597	-0.0148046	-0.0088253	-0.113743
1.732	-0.00294609	-0.0168548	-5.18196e-05	-0.120403
1.73333	-0.014319	-0.0163042	0.00842126	-0.124362
1.73467	-0.0220927	-0.00795454	0.0165949	-0.12252
1.736	-0.0275661	-0.000505123	0.0255682	-0.124278
1.73733	-0.030539	0.0114456	0.0352414	-0.122538
1.73867	-0.0332125	0.0235957	0.0454149	-0.120197
1.74	-0.0365859	0.0341455	0.0519883	-0.115256
1.74133	-0.0364594	0.0461955	0.0548618	-0.112714
1.74267	-0.0333326	0.0569456	0.0559354	-0.107373
1.744	-0.0349055	0.0646954	0.0584084	-0.100731
1.74533	-0.0353779	0.0712455	0.0599821	-0.0937911
1.74667	-0.0288522	0.0827957	0.0601554	-0.0838491
1.748	-0.0230246	0.0881451	0.0608288	-0.0762075
1.74933	-0.0174983	0.0904953	0.0537022	-0.0678678
1.75067	-0.00987019	0.0926451	0.0468754	-0.0574262
1.752	-0.000344239	0.0946948	0.040249	-0.0484856
1.75333	0.00898335	0.0964451	0.0343221	-0.0379429
1.75467	0.0188087	0.0969956	0.0254955	-0.0273029
1.756	0.0333358	0.0955454	0.0160691	-0.0192607
1.75733	0.0456636	0.0893954	0.0039423	-0.0107207
1.75867	0.0537896	0.0891448	-0.00668433	-0.00747934
1.76	0.0644161	0.0847954	-0.0115107	-0.0073374
1.76133	0.0770434	0.074145	-0.0178372	-0.00929736
1.76267	0.0833707	0.0653953	-0.0230642	-0.0100557
1.764	0.0859977	0.0544455	-0.0309905	-0.0187143
1.76533	0.0875243	0.0446954	-0.0380175	-0.0250745
1.76667	0.0928502	0.0398453	-0.0423441	-0.0329319
1.768	0.0941765	0.0304948	-0.0454706	-0.039191
1.76933	0.0939044	0.0224451	-0.044697	-0.048151
1.77067	0.0929304	0.0177952	-0.0423236	-0.0568095
1.772	0.0892575	0.0115451	-0.0405506	-0.0663684
1.77333	0.0833854	0.00629543	-0.0394771	-0.0747275
1.77467	0.0739123	0.00674488	-0.0358038	-0.0808855
1.776	0.0680383	0.00659542	-0.02713	-0.0841444
1.77733	0.0574646	0.0100451	-0.0161569	-0.093604
1.77867	0.0496928	0.0141948	-0.00758367	-0.0989629
1.78	0.037618	0.0187451	0.00319015	-0.104022
1.78133	0.0290452	0.0261955	0.0141633	-0.10888
1.78267	0.018172	0.0342447	0.0244369	-0.112339
1.784	0.0120997	0.0444951	0.0360099	-0.120799
1.78533	0.00382624	0.0506447	0.0460837	-0.126556
1.78667	5.22507e-05	0.0623952	0.0498571	-0.128116
1.788	-0.0102201	0.0731452	0.0580302	-0.127375
1.78933	-0.0150927	0.0824953	0.0623038	-0.127834
1.79067	-0.0201675	0.0919456	0.0663771	-0.123192
1.792	-0.0222401	0.101395	0.0697504	-0.119951
1.79333	-0.0256136	0.105045	0.0713237	-0.11431
1.79467	-0.0276862	0.109295	0.0727972	-0.10677
1.796	-0.0293602	0.113045	0.0674706	-0.0968277
1.79733	-0.0243337	0.117195	0.0619438	-0.0875858
1.79867	-0.0183058	0.120145	0.0556173	-0.077045
1.8	-0.0129799	0.119195	0.0478908	-0.0660045
1.80133	-0.00385256	0.114645	0.0372641	-0.0559634
1.80267	0.00267504	0.109895	0.0261373	-0.0488215
1.804	0.0130021	0.105945	0.0143109	-0.0382806
1.80533	0.0229286	0.100995	0.00538421	-0.0312398
1.80667	0.034154	0.0918448	-0.00504216	-0.0260987
1.808	0.0461824	0.0814949	-0.0145692	-0.0225579
1.80933	0.0556091	0.0715455	-0.0208957	-0.021117
1.81067	0.0597354	0.059395	-0.0254222	-0.0186748
1.812	0.0652616	0.0502447	-0.0285486	-0.0164348
1.81333	0.0647892	0.0369946	-0.0292757	-0.0180934
1.81467	0.0652152	0.0265455	-0.0342022	-0.0181517
1.816	0.0719431	0.022795	-0.0384287	-0.0227114
1.81733	0.0745702	0.0184446	-0.0392554	-0.0261705
1.81867	0.0714962	0.0137947	-0.0387817	-0.0315294
1.82	0.0700224	0.00984489	-0.0364084	-0.0369874
1.82133	0.0682493	0.010795	-0.0332353	-0.049146
1.82267	0.0666763	0.0076453	-0.0254618	-0.0594048
1.824	0.0604037	0.00119492	-0.0188884	-0.0660644
1.82533	0.0531298	-0.00415493	-0.00761487	-0.0752227
1.82667	0.0450566	-0.00800464	0.0027584	-0.0837821
1.828	0.0329837	-0.00675506	0.0131317	-0.091941
1.82933	0.0235106	-0.00490466	0.022805	-0.0991004
1.83067	0.0135377	-0.00285495	0.0338787	-0.105159
1.832	0.00236511	-0.00250468	0.0432521	-0.111518
1.83333	-0.0040086	0.00714487	0.0516255	-0.115575
1.83467	-0.0123812	0.0124952	0.0623988	-0.115235
1.836	-0.0200557	0.0207448	0.0724721	-0.116894
1.83733	-0.0240281	0.0331953	0.0792453	-0.116452
1.83867	-0.0266024	0.0461445	0.0832189	-0.114512
1.84	-0.028675	0.062795	0.0840922	-0.108572
1.84133	-0.026149	0.0745446	0.0856654	-0.10653
1.84267	-0.0298219	0.0833949	0.0921391	-0.0984877
1.844	-0.0273951	0.0914452	0.0945125	-0.0897475
1.84533	-0.0210678	0.0981946	0.0893857	-0.0823061
1.84667	-0.0155415	0.104045	0.0859593	-0.0759653
1.848	-0.00901395	0.107395	0.0797325	-0.0672231
1.84933	-0.00258744	0.110445	0.0728061	-0.057182
1.85067	0.00213962	0.113795	0.0650796	-0.0499409
1.852	0.00756668	0.117245	0.0508528	-0.0433006
1.85333	0.0137929	0.118395	0.0409262	-0.037059
1.85467	0.0249191	0.119145	0.0303997	-0.0296176
1.856	0.0356467	0.117095	0.0224729	-0.0238776
1.85733	0.0471735	0.112745	0.0158464	-0.0215365
1.85867	0.0577008	0.110595	0.00811945	-0.0186957
1.86	0.0650276	0.0998445	0.00139287	-0.0168543
1.86133	0.0680533	0.0915946	-0.00473338	-0.0177118
1.86267	0.0704801	0.0833446	-0.01146	-0.0181706
1.864	0.0722069	0.0733952	-0.018187	-0.0203309
1.86533	0.0741339	0.0620448	-0.0241135	-0.0268894
1.86667	0.0724618	0.0494947	-0.0315401	-0.0373485
1.868	0.0670876	0.0429452	-0.0333667	-0.0473079
1.86933	0.060115	0.0333953	-0.0380934	-0.0554668
1.87067	0.0554407	0.0264452	-0.0377199	-0.066025
1.872	0.0496678	0.021495	-0.0324464	-0.077083
1.87333	0.0381958	0.0148453	-0.0285729	-0.0859419
1.87467	0.0270213	0.0111949	-0.0226995	-0.091501
1.876	0.0142484	0.0113449	-0.0151262	-0.10176
1.87733	0.00357553	0.0119946	-0.00545294	-0.110619
1.87867	-0.00509844	0.013845	0.00362047	-0.112977
1.88	-0.01127	0.0133951	0.0122938	-0.118838
1.88133	-0.0188434	0.0133449	0.0235674	-0.121595
1.88267	-0.0285168	0.0126947	0.0324405	-0.123555
1.884	-0.0373911	0.0187451	0.0390139	-0.124613
1.88533	-0.0429637	0.0261945	0.0477873	-0.127673
1.88667	-0.0502358	0.036545	0.0530608	-0.130831
1.888	-0.0546106	0.0456948	0.0564342	-0.13459
1.88933	-0.0544821	0.0528448	0.0600077	-0.133349
1.89067	-0.0549564	0.0614949	0.059881	-0.128608
1.892	-0.0550301	0.0732444	0.0636544	-0.119067
1.89333	-0.0512033	0.0838944	0.0700275	-0.109226
1.89467	-0.048376	0.0896443	0.069001	-0.100585
1.896	-0.040149	0.0950949	0.0660744	-0.0920432
1.89733	-0.034823	0.0980449	0.0606476	-0.0801025
1.89867	-0.0297946	0.100795	0.055321	-0.0673606
1.9	-0.0206692	0.106945	0.0513945	-0.0545195
1.90133	-0.00884104	0.101395	0.044068	-0.0475798
1.90267	0.00658434	0.0983444	0.0363415	-0.0382387
1.904	0.0237111	0.096795	0.0252147	-0.0270971
1.90533	0.0371395	0.0915443	0.0186883	-0.0206551
1.90667	0.0472662	0.0888943	0.0094617	-0.0131146
1.908	0.0553922	0.0827443	-0.00386526	-0.0127724
1.90933	0.0632187	0.0771952	-0.0106915	-0.0141315
1.91067	0.0685466	0.0684445	-0.0149185	-0.016492
1.912	0.0690736	0.058395	-0.0203448	-0.0182498
1.91333	0.0732991	0.0482443	-0.0226716	-0.0200095
1.91467	0.0743259	0.0389949	-0.025398	-0.0220686
1.916	0.0743532	0.0313448	-0.0279246	-0.0251272
1.91733	0.0762803	0.0247943	-0.0279516	-0.0327863
1.91867	0.0722069	0.0174446	-0.0283782	-0.0417443
1.92	0.0681334	0.0109952	-0.0262046	-0.0521023
1.92133	0.0636594	0.00544506	-0.020831	-0.0613617
1.92267	0.0548863	0.00319465	-0.0135576	-0.0750214
1.924	0.0444137	0.00224507	-0.00728468	-0.0862796
1.92533	0.0370405	-5.33776e-06	8.88108e-05	-0.0939387
1.92667	0.0302682	-0.0035556	0.00516252	-0.104398
1.928	0.0203945	0.000494926	0.0100355	-0.108557
1.92933	0.00682052	0.00304437	0.0163089	-0.112316
1.93067	-0.00735233	0.00759461	0.0270822	-0.117774
1.932	-0.0188244	0.0155447	0.0398559	-0.124233
1.93333	-0.0265981	0.0249949	0.0502292	-0.130492
1.93467	-0.0313715	0.0349449	0.0640028	-0.135551
1.936	-0.0360439	0.0467946	0.0733761	-0.135509
1.93733	-0.0416184	0.0562448	0.0783492	-0.133969
1.93867	-0.0442919	0.0654948	0.079223	-0.130827
1.94	-0.0463645	0.0759444	0.081396	-0.126887
1.94133	-0.0489369	0.0865944	0.0820695	-0.123344
1.94267	-0.0508111	0.0950442	0.0790432	-0.118804
1.944	-0.0522849	0.100894	0.0775165	-0.109562
1.94533	-0.0472564	0.104445	0.0751897	-0.0991224
1.94667	-0.0449307	0.102495	0.0698631	-0.0852799
1.948	-0.0415026	0.104244	0.0633363	-0.0735394
1.94933	-0.0353774	0.102695	0.0518099	-0.0612992
1.95067	-0.0267498	0.102745	0.041383	-0.0514564
1.952	-0.0162225	0.102795	0.0286564	-0.0446159
1.95333	-0.00539577	0.102845	0.02063	-0.0359748
1.95467	0.00383073	0.103395	0.0111034	-0.0299334
1.956	0.0168567	0.0972442	0.00487702	-0.0253931
1.95733	0.028784	0.0879947	-0.00374976	-0.020952
1.95867	0.0396107	0.0789446	-0.0151765	-0.0176115
1.96	0.046537	0.0693948	-0.0208031	-0.00976955
1.96133	0.0504648	0.0608444	-0.0265297	-0.002929
1.96267	0.0573911	0.0504945	-0.0317562	-0.00478787
1.964	0.0622173	0.0434442	-0.0366827	-0.00694619
1.96533	0.0640452	0.0365943	-0.0366096	-0.011605
1.96667	0.0637712	0.0305444	-0.0382359	-0.0190639
1.968	0.0622994	0.0250944	-0.0393625	-0.0273219
1.96933	0.0607246	0.0217444	-0.0379895	-0.0381816
1.97067	0.0591517	0.0171947	-0.036516	-0.0507406
1.972	0.051479	0.0165446	-0.0327426	-0.0642992
1.97333	0.0468067	0.0180946	-0.0248694	-0.0757577
1.97467	0.0408335	0.0176447	-0.0188959	-0.0864171
1.976	0.0319593	0.0195943	-0.0092226	-0.0945759
1.97733	0.0212864	0.023045	0.00345094	-0.101236
1.97867	0.0117122	0.0250947	0.0155241	-0.108593
1.98	0.00324037	0.0263443	0.0254978	-0.116953
1.98133	-0.0020328	0.0268948	0.0416713	-0.124911
1.98267	-0.0084065	0.0332446	0.0524447	-0.13137
1.984	-0.0161802	0.0414942	0.0615181	-0.134929
1.98533	-0.0208526	0.0480443	0.0687915	-0.137287
1.98667	-0.0269268	0.0580944	0.0775645	-0.144946
1.988	-0.0329	0.0695445	0.0822381	-0.148406
1.98933	-0.0379729	0.0786943	0.0807114	-0.146265
1.99067	-0.040446	0.0859444	0.0818846	-0.142924
1.992	-0.039219	0.0958943	0.081458	-0.136282
1.99333	-0.0348925	0.103345	0.0833316	-0.125741
1.99467	-0.0287654	0.111195	0.083905	-0.111901
1.996	-0.0256386	0.116044	0.0821785	-0.098659
1.99733	-0.0222124	0.121794	0.0792518	-0.0855185
1.99867	-0.00898425	0.119445	0.0737249	-0.0700777
2	0.00024225	0.123695	0.0642985	-0.060235
2.00133	0.00666876	0.125044	0.0564719	-0.0497953
2.00267	0.0168947	0.121395	0.0482452	-0.0389531
2.004	0.0289231	0.114044	0.0342187	-0.033112
2.00533	0.0381496	0.105395	0.023192	-0.0270707
2.00667	0.0447764	0.100745	0.0135653	-0.0230301
2.008	0.0496026	0.0957946	0.00113904	-0.0184898
2.00933	0.05173	0.0858442	-0.00918766	-0.0160476
2.01067	0.0551562	0.075294	-0.0181144	-0.0137065
2.012	0.0556833	0.0665443	-0.023841	-0.0182661
2.01333	0.0625103	0.0532942	-0.0285678	-0.0202242
2.01467	0.0675368	0.0445445	-0.031894	-0.0211828
2.016	0.0669634	0.0403944	-0.0325209	-0.0294427
2.01733	0.062991	0.031144	-0.0319476	-0.0324002
2.01867	0.0568176	0.0215942	-0.0320743	-0.0384591
2.02	0.047745	0.0141444	-0.0345007	-0.0501179
2.02133	0.0394716	0.00529453	-0.0319271	-0.0646778
2.02267	0.0316979	-0.00135517	-0.025554	-0.0809371
2.024	0.020325	-0.00670597	-0.0214807	-0.0950946
2.02533	0.0057516	-0.00745529	-0.0174074	-0.109054
2.02667	-0.00462182	-0.0129053	-0.0133336	-0.116713
2.028	-0.014095	-0.010456	-0.00846019	-0.125572
2.02933	-0.0251684	-0.00760516	-0.000586973	-0.136031
2.03067	-0.0365412	0.000844661	0.0137865	-0.137689
2.032	-0.0462147	0.0116939	0.0244597	-0.141148
2.03333	-0.0539884	0.018244	0.0337334	-0.142208
2.03467	-0.0593607	0.0277944	0.0444066	-0.139266
2.036	-0.0628333	0.0415447	0.0528801	-0.138625
2.03733	-0.0642079	0.056594	0.0625534	-0.137985
2.03867	-0.0662805	0.0719446	0.0677268	-0.132243
2.04	-0.068254	0.0859944	0.0674003	-0.127602
2.04133	-0.0689266	0.0911445	0.0666733	-0.12646
2.04267	-0.0687009	0.0948946	0.0662467	-0.12052
2.044	-0.0605731	0.103445	0.0663203	-0.119378
2.04533	-0.0552471	0.108094	0.0665937	-0.112936
2.04667	-0.0504189	0.111144	0.061567	-0.102596
2.048	-0.0441927	0.113394	0.0541404	-0.0917557
2.04933	-0.0399654	0.114444	0.0464139	-0.0785141
2.05067	-0.0312386	0.114795	0.0424873	-0.067773
2.052	-0.0246118	0.113445	0.0317605	-0.0584319
2.05333	-0.0140864	0.112195	0.0235338	-0.0516905
2.05467	-0.0015583	0.106944	0.0167071	-0.04345
2.056	0.0119674	0.102494	0.00968058	-0.0366075
2.05733	0.0255941	0.0908445	0.00175427	-0.0349664
2.05867	0.032322	0.0797945	-0.00437245	-0.0352269
2.06	0.0429485	0.0703439	-0.0105993	-0.0355847
2.06133	0.0476755	0.0607941	-0.017726	-0.0407433
2.06267	0.0531026	0.047544	-0.0213522	-0.0464035
2.064	0.0547283	0.0359943	-0.027179	-0.0546615
2.06533	0.0584559	0.0260439	-0.0318055	-0.0591201
2.06667	0.0566827	0.0192941	-0.0339321	-0.0699797
2.068	0.0533093	0.0169445	-0.0313589	-0.0759375
2.06933	0.0512366	0.0163945	-0.0279856	-0.0805964
2.07067	0.0435621	0.0134441	-0.0252122	-0.0883566
2.072	0.0373887	0.0123944	-0.0198385	-0.0965154
2.07333	0.0291172	0.0137441	-0.00786546	-0.103173
2.07467	0.020344	0.0168943	0.00260795	-0.108233
2.076	0.0132703	0.0214446	0.0103815	-0.113191
2.07733	0.00669633	0.0241943	0.018455	-0.119051
2.07867	-0.000375466	0.0343445	0.0320283	-0.12441
2.08	-0.0104494	0.0424939	0.0436018	-0.130469
2.08133	-0.0171226	0.049044	0.0545749	-0.135326
2.08267	-0.0254952	0.0565946	0.0645486	-0.139485
2.084	-0.0328684	0.0646438	0.0724218	-0.146345
2.08533	-0.0359424	0.0756943	0.0786952	-0.145303
2.08667	-0.0433155	0.0842443	0.0822684	-0.143662
2.088	-0.0516881	0.0959938	0.0819419	-0.142521
2.08933	-0.0573618	0.108844	0.0790152	-0.137379
2.09067	-0.0607353	0.117995	0.0825888	-0.13394
2.092	-0.0670079	0.122544	0.0829623	-0.131099
2.09333	-0.0671808	0.126794	0.0808353	-0.121857
2.09467	-0.0639548	0.128144	0.0772086	-0.111017
2.096	-0.058627	0.130994	0.0720823	-0.099774
2.09733	-0.0486013	0.131144	0.0651555	-0.0886343
2.09867	-0.0395751	0.127194	0.0551292	-0.0791921
2.1	-0.0294483	0.122744	0.0426023	-0.0693513
2.10133	-0.0190202	0.115794	0.0281758	-0.0663102
2.10267	-0.00879423	0.106044	0.0143491	-0.0617699
2.104	0.00143363	0.100394	0.00312259	-0.0570275
2.10533	0.0141601	0.0856442	-0.00770384	-0.0519874
2.10667	0.0225874	0.0723942	-0.0147308	-0.048746
2.108	0.0265134	0.0583439	-0.0219572	-0.0456039
2.10933	0.0317402	0.0447944	-0.0322839	-0.0447638
2.11067	0.0324675	0.0338446	-0.0392107	-0.0442232
2.112	0.030393	0.0251941	-0.0444372	-0.0481821
2.11333	0.0316201	0.0187437	-0.0459638	-0.0517404
2.11467	0.0370471	0.00959441	-0.0455903	-0.0514993
2.116	0.0362734	0.00344443	-0.0419171	-0.057457
2.11733	0.0376016	-0.00310609	-0.0411435	-0.0612175
2.11867	0.0368278	-0.00635594	-0.0392703	-0.0684761
2.12	0.0340552	-0.0101055	-0.0354969	-0.0782352
2.12133	0.0278818	-0.0113555	-0.0330234	-0.0911929
2.12267	0.0183075	-0.0187062	-0.0312499	-0.102652
2.124	0.00313521	-0.0224558	-0.0263765	-0.111711
2.12533	-0.00803739	-0.0201056	-0.0201031	-0.118771
2.12667	-0.0169116	-0.0191555	-0.0103296	-0.12693
2.128	-0.0267853	-0.0165059	0.00184368	-0.130488
2.12933	-0.0339582	-0.0113558	0.0137171	-0.135147
2.13067	-0.0416308	-0.00610557	0.0254903	-0.137505
2.132	-0.0538048	0.00274385	0.0367634	-0.141064
2.13333	-0.0589769	0.0125937	0.044237	-0.144323
2.13467	-0.0606509	0.0259444	0.0504103	-0.146082
2.136	-0.0628227	0.038394	0.0586836	-0.143741
2.13733	-0.0637967	0.0485442	0.0627574	-0.137499
2.13867	-0.0617704	0.0567937	0.0661307	-0.130859
2.14	-0.0623439	0.0668438	0.0661042	-0.122617
2.14133	-0.059816	0.0741941	0.0695771	-0.119377
2.14267	-0.05379	0.0780443	0.0691505	-0.111635
2.144	-0.051163	0.0812937	0.0636241	-0.103495
2.14533	-0.0459362	0.080944	0.0574974	-0.0924527
2.14667	-0.0424088	0.0804942	0.0507708	-0.0830124
2.148	-0.0356829	0.079144	0.0444443	-0.0711708
2.14933	-0.0249553	0.081394	0.0366177	-0.0621291
2.15067	-0.0153282	0.0833436	0.0260912	-0.0498889
2.152	-0.00390259	0.0796941	0.0161645	-0.0430483
2.15333	0.00822499	0.0774437	0.00683773	-0.0374056
2.15467	0.0237515	0.074994	0.000111149	-0.0325659
2.156	0.0328788	0.0697443	-0.00391558	-0.0322236
2.15733	0.0403047	0.0624938	-0.0110422	-0.0327836
2.15867	0.0497315	0.0519436	-0.0218687	-0.0315411
2.16	0.0545597	0.0395937	-0.0271953	-0.0292
2.16133	0.0596853	0.0286439	-0.0304219	-0.0316597
2.16267	0.0631116	0.0215937	-0.0353484	-0.0396183
2.164	0.0637398	0.0160436	-0.0365751	-0.0490779
2.16533	0.060866	0.00629443	-0.0380017	-0.0579367
2.16667	0.0594934	-0.0052562	-0.0431285	-0.0700953
2.168	0.0511189	-0.0170062	-0.0462549	-0.0815538
2.16933	0.0441463	-0.0240564	-0.0461813	-0.0933118
2.17067	0.0348734	-0.0297057	-0.0409083	-0.105772
2.172	0.0296994	-0.0296558	-0.0345347	-0.115331
2.17333	0.0196273	-0.0304061	-0.0259615	-0.12109
2.17467	0.0094542	-0.0298565	-0.0130882	-0.127048
2.176	-0.000619764	-0.0267063	-0.00191479	-0.134108
2.17733	-0.00849265	-0.020756	0.00835882	-0.143466
2.17867	-0.0175653	-0.0139065	0.0208321	-0.151625
2.18	-0.0252398	-0.00975581	0.0308053	-0.155483
2.18133	-0.0376121	-0.00340598	0.0395788	-0.156243
2.18267	-0.0451855	0.00474439	0.0452523	-0.158402
2.184	-0.0511587	0.0107938	0.0501258	-0.15826
2.18533	-0.0562316	0.0226435	0.0590991	-0.15852
2.18667	-0.0599045	0.039294	0.0636726	-0.160778
2.188	-0.0701787	0.0525436	0.0661461	-0.157437
2.18933	-0.0775519	0.0663941	0.0667194	-0.150696
2.19067	-0.0804237	0.0760437	0.0636926	-0.140655
2.192	-0.0796983	0.0824936	0.0642659	-0.133513
2.19333	-0.0774717	0.0907441	0.0666393	-0.126472
2.19467	-0.0675433	0.0986942	0.0632129	-0.114232
2.196	-0.0589177	0.104044	0.0578863	-0.103691
2.19733	-0.0479898	0.107294	0.0558594	-0.0914487
2.19867	-0.0431636	0.106544	0.051033	-0.0846082
2.2	-0.028936	0.105194	0.0407063	-0.0754674
2.20133	-0.0186109	0.102844	0.0277799	-0.072226
2.20267	-0.00928327	0.0959941	0.0175528	-0.0683838
2.204	0.000343768	0.0844434	0.0103265	-0.064143
2.20533	0.00546946	0.075194	0.00199969	-0.0573024
2.20667	0.00999625	0.0694436	-0.00532675	-0.0545607
2.208	0.0183244	0.0603935	-0.0140532	-0.0533202
2.20933	0.0275509	0.0509438	-0.0192801	-0.0492796
2.21067	0.0302771	0.0443943	-0.0228067	-0.0480371
2.212	0.0323053	0.0357438	-0.0262331	-0.0500963
2.21333	0.0327313	0.0221942	-0.0312597	-0.049056
2.21467	0.0390586	0.0111443	-0.0329867	-0.0537148
2.216	0.041184	-0.000206081	-0.028313	-0.0593731
2.21733	0.0429109	-0.00525647	-0.0250398	-0.0674328
2.21867	0.044939	-0.00880578	-0.0236664	-0.0771919
2.22	0.0401656	-0.0122559	-0.0174931	-0.0859496
2.22133	0.028293	-0.016406	-0.00871962	-0.0942095
2.22267	0.0184193	-0.017656	-0.00184634	-0.101668
2.224	0.00974532	-0.0135063	0.00202717	-0.109627
2.22533	-0.00122701	-0.00935661	0.00770074	-0.115985
2.22667	-0.014801	-0.00460609	0.014874	-0.126345
2.228	-0.0231736	-0.00155597	0.0223476	-0.129404
2.22933	-0.0332475	0.00629399	0.0329207	-0.131263
2.23067	-0.0392207	0.0178442	0.0434942	-0.135221
2.232	-0.0413925	0.0295937	0.0528675	-0.140081
2.23333	-0.0452676	0.038344	0.0607408	-0.143538
2.23467	-0.0483397	0.0499934	0.0699143	-0.146398
2.236	-0.0523139	0.060444	0.0736877	-0.143656
2.23733	-0.0538869	0.0692934	0.0780609	-0.139915
2.23867	-0.0547598	0.0766437	0.0800347	-0.134173
2.24	-0.050933	0.086194	0.0837079	-0.127832
2.24133	-0.0493054	0.0929434	0.0836814	-0.118892
2.24267	-0.0467794	0.0967937	0.0800547	-0.112551
2.244	-0.0433531	0.099244	0.0737282	-0.11001
2.24533	-0.0422252	0.103293	0.0642016	-0.102669
2.24667	-0.037399	0.104944	0.0538749	-0.0937271
2.248	-0.0321722	0.107894	0.041248	-0.0844871
2.24933	-0.0238441	0.104343	0.0314214	-0.073746
2.25067	-0.0155178	0.100293	0.0192952	-0.0643038
2.252	-0.00149055	0.0925441	0.0101682	-0.0533625
2.25333	0.0124356	0.0850933	0.00264194	-0.0459211
2.25467	0.0241627	0.0791436	-0.00478512	-0.0438813
2.256	0.0361892	0.0694937	-0.0098113	-0.0401402
2.25733	0.0452154	0.0594441	-0.0156381	-0.034898
2.25867	0.0491433	0.0485935	-0.0247646	-0.0360569
2.26	0.0537692	0.0366432	-0.0291914	-0.0350166
2.26133	0.0586966	0.0214934	-0.0344178	-0.0389755
2.26267	0.0569234	0.0139435	-0.0388447	-0.0482348
2.264	0.0568497	0.00589377	-0.0419711	-0.0573931
2.26533	0.0566767	0.00114379	-0.0438979	-0.0658514
2.26667	0.0521036	-0.00440633	-0.0464245	-0.0772108
2.268	0.0447304	-0.00835618	-0.0482511	-0.0876699
2.26933	0.0366573	-0.010906	-0.0460775	-0.0976293
2.27067	0.0253836	-0.0160566	-0.0393043	-0.103988
2.272	0.0176099	-0.0180066	-0.029931	-0.109945
2.27333	0.00933835	-0.019556	-0.0195577	-0.112806
2.27467	0.00326409	-0.0209061	-0.0104843	-0.118164
2.276	-0.00520961	-0.015756	0.00118931	-0.126422
2.27733	-0.0159817	-0.0151063	0.0132625	-0.132882
2.27867	-0.0246556	-0.00835593	0.028336	-0.139542
2.28	-0.0326277	-0.00410609	0.0399094	-0.141799
2.28133	-0.0409011	0.004544	0.048383	-0.144959
2.28267	-0.0481751	0.0100937	0.053656	-0.151017
2.284	-0.0559488	0.0178435	0.0570298	-0.153376
2.28533	-0.0572204	0.0277935	0.061003	-0.147335
2.28667	-0.0600941	0.0387438	0.0615763	-0.143695
2.288	-0.0661683	0.0521938	0.0625497	-0.135754
2.28933	-0.0670412	0.0606436	0.0655229	-0.127612
2.29067	-0.0643131	0.0698936	0.0676965	-0.11977
2.292	-0.0614876	0.0751438	0.0693699	-0.114229
2.29333	-0.05916	0.082494	0.0678432	-0.104489
2.29467	-0.0545341	0.0859437	0.0666164	-0.0954473
2.296	-0.0468068	0.0873936	0.0604902	-0.0881051
2.29733	-0.0344808	0.0891439	0.0550635	-0.0778657
2.29867	-0.0274535	0.0885939	0.047337	-0.0655243
2.3	-0.0174259	0.0854432	0.0366102	-0.0609822
2.30133	-0.00849886	0.0834932	0.0302837	-0.0559421
2.30267	0.00252818	0.0780432	0.0204572	-0.0476997
2.304	0.0127541	0.0707937	0.0139304	-0.0416583
2.30533	0.0190814	0.0623434	0.00350353	-0.0405188
2.30667	0.0261069	0.0529939	-0.00232278	-0.0406763
2.308	0.0314347	0.0426439	-0.00524945	-0.037435
2.30933	0.0338615	0.0346934	-0.0116761	-0.0357938
2.31067	0.0368873	0.0249433	-0.0153028	-0.0386541
2.312	0.0371149	0.0167935	-0.0154295	-0.0461129
2.31333	0.0352425	0.0100436	-0.015456	-0.0556717
2.31467	0.0354682	0.00409392	-0.0161825	-0.0659306
2.316	0.0334948	0.00054366	-0.017209	-0.0755886
2.31733	0.0274224	-0.00450673	-0.0205357	-0.0840488
2.31867	0.0203487	-0.00975644	-0.0194622	-0.0920074
2.32	0.0112761	-0.0174065	-0.0149889	-0.103365
2.32133	0.00350241	-0.0205563	-0.00921564	-0.111924
2.32267	-0.00847127	-0.0197063	-0.00314248	-0.115784
2.324	-0.0234433	-0.017257	0.00553135	-0.122842
2.32533	-0.0342173	-0.013607	0.0141046	-0.132901
2.32667	-0.046891	-0.00865619	0.026678	-0.13796
2.328	-0.054863	-0.00370635	0.0369511	-0.143119
2.32933	-0.0643362	0.00494374	0.0472247	-0.149578
2.33067	-0.0711104	0.0155937	0.0565981	-0.155536
2.332	-0.0749836	0.0274434	0.0690713	-0.155695
2.33333	-0.082557	0.0440938	0.0782449	-0.154954
2.33467	-0.0856291	0.0565434	0.0851182	-0.157113
2.336	-0.0874023	0.0679934	0.0921917	-0.154772
2.33733	-0.0871766	0.0794435	0.0979649	-0.148631
2.33867	-0.0873495	0.0885934	0.0997385	-0.144791
2.34	-0.086523	0.0945436	0.0985117	-0.137248
2.34133	-0.0856945	0.0973935	0.0971853	-0.127207
2.34267	-0.0836683	0.0980432	0.0953587	-0.118866
2.344	-0.0799426	0.0989933	0.0963321	-0.111726
2.34533	-0.0757152	0.0999434	0.0904052	-0.101185
2.34667	-0.0660882	0.103894	0.0831788	-0.0882426
2.348	-0.057062	0.103244	0.0773521	-0.0743029
2.34933	-0.0436336	0.0988933	0.0707256	-0.0619616
2.35067	-0.0290074	0.0908436	0.0616988	-0.0542188
2.352	-0.0167806	0.0849931	0.0553722	-0.0509794
2.35333	-0.0056544	0.0790434	0.0467455	-0.0466374
2.35467	0.00177346	0.0699933	0.0385192	-0.0437966
2.356	0.00849942	0.0600438	0.0293922	-0.0391552
2.35733	0.015027	0.0495937	0.021866	-0.0389141
2.35867	0.0195538	0.035143	0.012039	-0.0387722
2.36	0.0251792	0.0212931	0.00741243	-0.038531
2.36133	0.0264063	0.0118434	0.00288597	-0.0409907
2.36267	0.0298345	0.00399298	-4.06954e-05	-0.0486498
2.364	0.0286602	-0.00535657	-0.00156737	-0.0559084
2.36533	0.0277873	-0.0113063	0.00100628	-0.0634683
2.36667	0.0233133	-0.015157	0.00617964	-0.0754266
2.368	0.0164418	-0.0158071	0.0125527	-0.0857846
2.36933	0.00966751	-0.0177571	0.0167262	-0.0946435
2.37067	0.00189381	-0.0180067	0.0214995	-0.100502
2.372	-0.00617935	-0.0154563	0.0324731	-0.107162
2.37333	-0.0162514	-0.0175064	0.0399462	-0.114621
2.37467	-0.0262243	-0.0152564	0.04542	-0.124679
2.376	-0.0373988	-0.00830673	0.0552931	-0.133038
2.37733	-0.0427711	0.00254349	0.0647666	-0.136097
2.37867	-0.0490437	0.00659306	0.0733398	-0.138455
2.38	-0.0541186	0.012343	0.0817132	-0.141516
2.38133	-0.0576904	0.020193	0.0907866	-0.143974
2.38267	-0.0628644	0.0267431	0.0985601	-0.147032
2.384	-0.0702375	0.0348935	0.102633	-0.142292
2.38533	-0.0746104	0.047343	0.106307	-0.14235
2.38667	-0.0785847	0.0584936	0.10508	-0.140709
2.388	-0.0767568	0.0689433	0.107754	-0.132068
2.38933	-0.0774294	0.0778929	0.108827	-0.120928
2.39067	-0.0762043	0.0857428	0.108001	-0.115587
2.392	-0.0715764	0.0912935	0.101574	-0.105044
2.39333	-0.0653501	0.0991434	0.0978471	-0.0919035
2.39467	-0.0572223	0.103893	0.0934208	-0.0808629
2.396	-0.0500958	0.105643	0.0883941	-0.0685216
2.39733	-0.0401693	0.106193	0.0771672	-0.0595811
2.39867	-0.029642	0.107243	0.0630405	-0.0529389
2.4	-0.015916	0.104393	0.0529141	-0.0495983
2.40133	-0.00158929	0.100944	0.0413877	-0.0434577
2.40267	0.00913828	0.0903935	0.0295608	-0.039215
2.404	0.0111645	0.0790431	0.0168342	-0.0353747
2.40533	0.0157924	0.0715932	0.0102078	-0.031233
2.40667	0.0185187	0.0646431	0.00268105	-0.0277933
2.408	0.0201444	0.056993	-0.00344568	-0.0276514
2.40933	0.0219723	0.0485428	-0.00927199	-0.0288102
2.41067	0.0251982	0.0428935	-0.00999901	-0.0317696
2.412	0.0251264	0.0358433	-0.0109254	-0.0353279
2.41333	0.0244519	0.027393	-0.0101522	-0.0409863
2.41467	0.0195792	0.0193433	-0.0133788	-0.0498451
2.416	0.0155058	0.0168936	-0.0153051	-0.0618053
2.41733	0.0120332	0.0125432	-0.0143317	-0.0692641
2.41867	0.00165975	0.00719337	-0.00975869	-0.0817221
2.42	-0.00541395	-0.000556874	-0.00828511	-0.0917807
2.42133	-0.0121863	-0.00630726	-0.00331154	-0.0970403
2.42267	-0.0226608	-0.00765644	0.00406147	-0.106799
2.424	-0.0309323	-0.00800712	0.0144352	-0.113858
2.42533	-0.0414068	-0.00935726	0.0275084	-0.116317
2.42667	-0.05298	-0.00610687	0.039882	-0.116776
2.428	-0.063052	-0.00175689	0.0541553	-0.121534
2.42933	-0.0683252	0.00939279	0.0656286	-0.124393
2.43067	-0.0699992	0.0214427	0.075702	-0.128052
2.432	-0.0722721	0.0317932	0.0825753	-0.129411
2.43333	-0.0740453	0.0403432	0.0925489	-0.129071
2.43467	-0.0761179	0.0474931	0.0986221	-0.121929
2.436	-0.0745914	0.0540433	0.105396	-0.117688
2.43733	-0.0711651	0.0586927	0.103869	-0.115446
2.43867	-0.0712389	0.0640431	0.102242	-0.108705
2.44	-0.0711123	0.0681928	0.100716	-0.099564
2.44133	-0.0672855	0.0693432	0.0977889	-0.0921227
2.44267	-0.0627588	0.067993	0.0972626	-0.0823829
2.444	-0.058232	0.0680429	0.0966357	-0.0734405
2.44533	-0.0516033	0.0692934	0.091909	-0.0607997
2.44667	-0.046777	0.0727432	0.0874827	-0.0497592
2.448	-0.0415503	0.0749931	0.077156	-0.043117
2.44933	-0.0300235	0.0765431	0.0673295	-0.0349756
2.45067	-0.0224965	0.0732933	0.0547025	-0.027435
2.452	-0.0106702	0.069043	0.0432762	-0.0269937
2.45333	0.00225652	0.065693	0.0372496	-0.0258523
2.45467	0.00998384	0.0591435	0.0334227	-0.0222122
2.456	0.0154109	0.0461928	0.0285963	-0.0230716
2.45733	0.0204374	0.0322428	0.0240698	-0.0225292
2.45867	0.0244645	0.0215933	0.0188429	-0.0269878
2.46	0.0237899	0.0139432	0.0133165	-0.0307482
2.46133	0.022217	0.00859339	0.00728994	-0.0410071
2.46267	0.0187444	0.0045434	0.00046322	-0.0465662
2.464	0.0103718	0.000393281	0.00063647	-0.0530237
2.46533	0.00719859	-0.00245698	0.00100999	-0.0628839
2.46667	0.00262542	-0.00500684	0.00258323	-0.0750424
2.468	-0.00494801	-0.00765683	0.0118569	-0.0834015
2.46933	-0.0137212	-0.00650738	0.0162301	-0.0935593
2.47067	-0.025094	-0.00255699	0.0202033	-0.101619
2.472	-0.0331672	-0.00210659	0.028077	-0.107277
2.47333	-0.0414406	-0.00325741	0.0353504	-0.113437
2.47467	-0.0528154	-0.00160728	0.0472238	-0.119694
2.476	-0.062588	-0.00125701	0.0581969	-0.124954
2.47733	-0.0703617	0.00129338	0.0751706	-0.129113
2.47867	-0.0791348	0.00324296	0.086744	-0.133972
2.48	-0.089308	0.00719335	0.0960172	-0.138931
2.48133	-0.0942798	0.0130434	0.100791	-0.14259
2.48267	-0.100854	0.0260929	0.105864	-0.140449
2.484	-0.107626	0.0364433	0.112338	-0.136008
2.48533	-0.1102	0.0460929	0.116511	-0.133266
2.48667	-0.109273	0.0578434	0.114984	-0.131724
2.488	-0.108847	0.0678925	0.118158	-0.126583
2.48933	-0.10922	0.0750434	0.123431	-0.123643
2.49067	-0.104993	0.0826931	0.123204	-0.115801
2.492	-0.101366	0.086943	0.120278	-0.106561
2.49333	-0.0933393	0.0912929	0.114751	-0.0991201
2.49467	-0.0854117	0.0928429	0.102824	-0.0914784
2.496	-0.0741863	0.0917932	0.0955976	-0.0786373
2.49733	-0.0642579	0.0885434	0.0869713	-0.0693954
2.49867	-0.0556323	0.0842931	0.0744445	-0.0611549
2.5	-0.042305	0.0798426	0.0638178	-0.0542133
2.50133	-0.0268777	0.0715926	0.0559912	-0.0494727
2.50267	-0.018952	0.0615431	0.0480649	-0.0475321
2.504	-0.0131244	0.0532931	0.0392383	-0.0478899
2.50533	-0.00919842	0.0465433	0.0334115	-0.0441488
2.50667	-0.00547082	0.0389933	0.027085	-0.0424085
2.508	-0.00224484	0.0317428	0.0225585	-0.0406663
2.50933	-0.000317764	0.0249929	0.0216317	-0.0449265
2.51067	0.0010085	0.0223429	0.0191051	-0.0517845
2.512	-0.000663599	0.0177932	0.0171784	-0.0551445
2.51333	-0.00343623	0.00874312	0.023252	-0.0601028
2.51467	-0.00441024	0.0014926	0.0274255	-0.0660605
2.516	-0.00708369	-0.00125753	0.0287984	-0.0737197
2.51733	-0.0100566	-0.00730737	0.0338721	-0.0851782
2.51867	-0.01833	-0.0133572	0.0387456	-0.0929384
2.52	-0.0299032	-0.0151069	0.0453189	-0.0981962
2.52133	-0.0396758	-0.0115571	0.053092	-0.104656
2.52267	-0.0494503	-0.00850697	0.0600654	-0.113015
2.524	-0.0586221	-0.00705711	0.0695389	-0.122074
2.52533	-0.065095	-0.00290741	0.0829124	-0.131833
2.52667	-0.0739692	0.00664296	0.0961858	-0.140591
2.528	-0.0839421	0.0145931	0.105559	-0.14405
2.52933	-0.0866155	0.028043	0.116733	-0.147309
2.53067	-0.0901892	0.0392928	0.124206	-0.148668
2.532	-0.0940624	0.0504425	0.129379	-0.146527
2.53333	-0.0964345	0.0615931	0.135353	-0.145286
2.53467	-0.0985091	0.0717424	0.139826	-0.146045
2.536	-0.0969806	0.077993	0.141	-0.144104
2.53733	-0.0970543	0.085843	0.141473	-0.139962
2.53867	-0.0952284	0.0935928	0.141646	-0.133822
2.54	-0.088901	0.0990424	0.133819	-0.129579
2.54133	-0.0852745	0.101893	0.126893	-0.123639
2.54267	-0.0807477	0.100243	0.120066	-0.113197
2.544	-0.0751204	0.0993932	0.11234	-0.102557
2.54533	-0.0634945	0.103343	0.106913	-0.0937159
2.54667	-0.0571671	0.105793	0.101387	-0.0857748
2.548	-0.0495409	0.102943	0.0971597	-0.076634
2.54933	-0.0405128	0.0982928	0.0899334	-0.0672929
2.55067	-0.0276871	0.0963428	0.0769068	-0.0582513
2.552	-0.0196603	0.0893927	0.06828	-0.0520096
2.55333	-0.0122325	0.0802424	0.0575533	-0.0455696
2.55467	-0.00240516	0.0726925	0.0509268	-0.0470279
2.556	0.00332136	0.0620431	0.0425999	-0.0450874
2.55733	0.0108484	0.0510932	0.0370736	-0.0426452
2.55867	0.0176735	0.0411429	0.0323468	-0.048704
2.56	0.019902	0.0309932	0.0273202	-0.0548639
2.56133	0.0192274	0.0231428	0.0269937	-0.0605222
2.56267	0.019354	0.0177929	0.0232669	-0.0655816
2.564	0.0182808	0.00834231	0.0260404	-0.07194
2.56533	0.0145087	0.00279315	0.0289139	-0.0800988
2.56667	0.0087358	0.00044261	0.0343872	-0.0878571
2.568	0.0023621	-0.00110684	0.0393608	-0.0941162
2.56933	-0.00651024	-5.75312e-05	0.0498342	-0.102975
2.57067	-0.017185	-0.000206989	0.0577074	-0.108734
2.572	-0.0297576	-0.00285698	0.0630806	-0.115392
2.57333	-0.0354313	-0.00430725	0.0705542	-0.120951
2.57467	-0.0464036	-0.000857541	0.0761276	-0.12651
2.576	-0.0543776	0.00239285	0.084101	-0.134269
2.57733	-0.0623497	0.0028423	0.0981745	-0.139128
2.57867	-0.0709226	0.00909295	0.106247	-0.140687
2.58	-0.0806971	0.0146427	0.115421	-0.142447
2.58133	-0.0889705	0.0217926	0.119695	-0.140106
2.58267	-0.0954434	0.0319428	0.121268	-0.139165
2.584	-0.0998163	0.0455931	0.123541	-0.137524
2.58533	-0.10669	0.0589428	0.127215	-0.131482
2.58667	-0.107662	0.0708927	0.129988	-0.11994
2.588	-0.107335	0.0759426	0.129862	-0.11
2.58933	-0.106509	0.0818929	0.129635	-0.0991579
2.59067	-0.104282	0.0913431	0.130908	-0.0894182
2.592	-0.101155	0.0988927	0.128582	-0.080676
2.59333	-0.0954287	0.0998428	0.121155	-0.0660344
2.59467	-0.0863013	0.101493	0.114228	-0.0547936
2.596	-0.075074	0.102143	0.101702	-0.043753
2.59733	-0.0651475	0.107193	0.0933751	-0.0325122
2.59867	-0.0545211	0.109443	0.0846487	-0.0245711
2.6	-0.0440948	0.105493	0.0737221	-0.0195292
2.60133	-0.0320683	0.100143	0.0669951	-0.0169878
2.60267	-0.0259413	0.0954931	0.0609685	-0.011347
2.604	-0.0192134	0.0876427	0.0537422	-0.00940643
2.60533	-0.0124875	0.0794928	0.0468153	-0.00826504
2.60667	-0.00676094	0.0712429	0.0408888	-0.0121228
2.608	-0.00283306	0.0639924	0.038862	-0.0139817
2.60933	-0.000205992	0.0555431	0.0375356	-0.0146408
2.61067	-0.00248081	0.0462927	0.0379091	-0.0211002
2.612	-0.00205291	0.037543	0.0369823	-0.0282596
2.61333	-0.00792689	0.0293922	0.0357555	-0.0383182
2.61467	-0.0111001	0.0258429	0.0338293	-0.0474764
2.616	-0.0172735	0.0201927	0.0367024	-0.058235
2.61733	-0.0217456	0.0126427	0.0372757	-0.0670938
2.61867	-0.0267193	0.00419246	0.0423494	-0.075554
2.62	-0.0343919	0.00424232	0.0516226	-0.0836118
2.62133	-0.0471648	0.00269287	0.057896	-0.0910706
2.62267	-0.0576393	0.00384231	0.0643693	-0.0986305
2.624	-0.0685124	0.00299286	0.0721428	-0.10839
2.62533	-0.0762861	0.00704243	0.0840162	-0.115047
2.62667	-0.0850593	0.0121925	0.0948897	-0.118608
2.628	-0.0938324	0.0178424	0.105963	-0.119766
2.62933	-0.100605	0.0235924	0.114936	-0.123025
2.63067	-0.107377	0.036843	0.12261	-0.123084
2.632	-0.112952	0.0476922	0.129883	-0.122242
2.63333	-0.116125	0.061043	0.132556	-0.118501
2.63467	-0.117898	0.0712924	0.13283	-0.11536
2.636	-0.12237	0.0806425	0.136503	-0.11532
2.63733	-0.121343	0.088893	0.137276	-0.109877
2.63867	-0.116817	0.0935424	0.13385	-0.101637
2.64	-0.10969	0.0974928	0.128723	-0.0963962
2.64133	-0.108564	0.100642	0.125897	-0.0916537
2.64267	-0.106036	0.101393	0.11927	-0.0841132
2.644	-0.0996096	0.101842	0.108743	-0.0729715
2.64533	-0.0921837	0.101792	0.099717	-0.0625318
2.64667	-0.0841569	0.0983429	0.0902906	-0.0566907
2.648	-0.0733301	0.0954927	0.0809638	-0.0499494
2.64933	-0.0638023	0.0901428	0.0734371	-0.0430077
2.65067	-0.0530766	0.0822925	0.0664106	-0.0356675
2.652	-0.0469495	0.0701429	0.0611841	-0.0301258
2.65333	-0.0397219	0.0644926	0.0555571	-0.0262836
2.65467	-0.0297954	0.0538423	0.0454307	-0.0255427
2.656	-0.0220681	0.0417929	0.036204	-0.0259024
2.65733	-0.0164427	0.0278428	0.0304774	-0.0290602
2.65867	-0.0122154	0.0208927	0.0283508	-0.0346193
2.66	-0.00838857	0.00954233	0.0289242	-0.0400793
2.66133	-0.00866067	0.00229277	0.0293978	-0.0473378
2.66267	-0.00933522	-0.00505788	0.0286708	-0.0532956
[truncated: 18,302 more rows]

## Sheet: Fig4e
PabRPA			Primase			PabRPA + primase
ml	mAU		ml	mAU		ml	mAU
0	-5.36		0	-8.74		0	-8.59
0.15	-5.93		0.17	-8.74		0.15	-8.616
0.3	-4.17		0.33	-8.31		0.3	-8.354
0.45	-5.86		0.5	-8.71		0.449	-8.539
0.6	-6.4		0.67	-8.74		0.599	-8.661
0.75	-6.68		0.83	-8.66		0.749	-8.664
0.9	-6.92		1	-8.74		0.899	-8.64
1.05	-7.02		1.16	-8.76		1.049	-8.598
1.2	-7.17		1.33	-8.76		1.198	-8.62
1.35	-7.25		1.5	-8.73		1.348	-8.659
1.5	-7.21		1.66	-8.73		1.498	-8.63
1.65	-7.3		1.83	-8.73		1.648	-8.689
1.8	-7.33		2	-8.76		1.798	-8.631
1.95	-7.41		2.16	-8.77		1.947	-8.64
2.1	-7.4		2.33	-8.77		2.097	-8.673
2.25	-7.41		2.5	-8.72		2.247	-8.646
2.4	-7.52		2.66	-8.75		2.397	-8.636
2.55	-7.46		2.83	-8.77		2.547	-8.62
2.7	-7.5		3	-8.77		2.696	-8.609
2.85	-7.51		3.16	-8.8		2.846	-8.547
3	-7.54		3.33	-8.83		2.996	-8.549
3.15	-7.53		3.49	-8.75		3.146	-8.595
3.3	-7.53		3.66	-8.78		3.296	-8.626
3.45	-7.51		3.83	-8.79		3.445	-8.586
3.6	-7.6		3.99	-8.74		3.595	-8.56
3.75	-7.5		4.16	-8.72		3.745	-8.629
3.9	-7.52		4.33	-8.78		3.895	-8.566
4.05	-7.53		4.49	-8.76		4.045	-8.583
4.2	-7.54		4.66	-8.76		4.194	-8.595
4.34	-7.53		4.83	-8.72		4.344	-8.648
4.49	-7.52		4.99	-8.79		4.494	-8.606
4.64	-7.52		5.16	-8.79		4.644	-8.623
4.79	-7.58		5.33	-8.75		4.794	-8.626
4.94	-7.52		5.49	-8.72		4.943	-8.646
5.09	-7.52		5.66	-8.73		5.093	-8.559
5.24	-7.47		5.82	-8.78		5.243	-8.561
5.39	-7.46		5.99	-8.73		5.393	-8.646
5.54	-7.31		6.16	-8.78		5.543	-8.635
5.69	-7.19		6.32	-8.72		5.692	-8.639
5.84	-7.12		6.49	-8.75		5.842	-8.624
5.99	-6.98		6.66	-8.71		5.992	-8.675
6.14	-6.81		6.82	-8.77		6.142	-8.612
6.29	-6.74		6.99	-8.73		6.292	-8.659
6.44	-6.82		7.16	-8.71		6.442	-8.652
6.59	-6.9		7.32	-8.71		6.591	-8.711
6.74	-6.94		7.49	-8.72		6.741	-8.659
6.89	-7.08		7.65	-8.71		6.891	-8.607
7.04	-7.17		7.82	-8.72		7.041	-8.66
7.19	-7.31		7.99	-8.69		7.191	-8.726
7.34	-7.31		8.15	-8.68		7.34	-8.652
7.49	-7.32		8.32	-8.67		7.49	-8.603
7.64	-7.38		8.49	-8.61		7.64	-8.607
7.79	-7.34		8.65	-8.55		7.79	-8.632
7.94	-7.3		8.82	-8.5		7.94	-8.482
8.09	-7.31		8.99	-8.39		8.089	-7.733
8.24	-7.27		9.15	-8.3		8.239	-6.661
8.39	-7		9.32	-8.26		8.389	-5.496
8.54	-6.67		9.49	-8.26		8.539	-4.158
8.69	-6.15		9.65	-8.17		8.689	-2.703
8.84	-5.43		9.82	-8.12		8.838	-1.019
8.99	-4.44		9.98	-8.07		8.988	0.633
9.14	-3.41		10.15	-8.04		9.138	2.668
9.29	-2.35		10.32	-7.96		9.288	5.01
9.44	-1.18		10.48	-7.96		9.438	7.648
9.59	0.07		10.65	-7.97		9.587	10.76
9.74	1.73		10.82	-7.98		9.737	16.427
9.89	3.54		10.98	-7.97		9.887	32.013
10.04	5.36		11.15	-7.93		10.037	187.673
10.19	7.49		11.32	-7.92		10.187	395.76
10.34	13.47		11.48	-7.86		10.336	473.407
10.49	63.83		11.65	-7.88		10.486	465.31
10.64	153.24		11.82	-7.8		10.636	403.093
10.79	246.47		11.98	-7.76		10.786	315.344
10.94	302.47		12.15	-7.64		10.936	232.041
11.09	318.9		12.31	-7.57		11.085	167.702
11.24	298.29		12.48	-7.47		11.235	122.355
11.39	248.74		12.65	-7.17		11.385	91.762
11.54	189.25		12.81	-6.5		11.535	71.405
11.69	136.92		12.98	-5.77		11.685	57.874
11.84	97.47		13.15	-4.95		11.834	48.721
11.99	69.83		13.31	-4.13		11.984	42.454
12.14	50.72		13.48	-3.41		12.134	38.118
12.29	37.69		13.65	-2.84		12.284	34.972
12.44	28.85		13.81	-2.36		12.434	32.649
12.59	22.63		13.98	-1.17		12.583	30.918
12.74	18.11		14.14	3.9		12.733	29.379
12.88	14.8		14.31	28.81		12.883	27.808
13.03	12.12		14.48	98.39		13.033	26.336
13.18	9.84		14.64	172.5		13.183	25.066
13.33	7.77		14.81	207.43		13.332	24.025
13.48	6.01		14.98	214.42		13.482	23.235
13.63	4.23		15.14	199.07		13.632	22.835
13.78	2.6		15.31	150.95		13.782	22.829
13.93	1.15		15.48	84.59		13.932	23.094
14.08	-0.03		15.64	35.15		14.081	23.648
14.23	-1.03		15.81	11.8		14.231	24.658
14.38	-1.99		15.98	1.84		14.381	25.762
14.53	-2.79		16.14	-2.67		14.531	26.691
14.68	-3.25		16.31	-4.72		14.681	27.921
14.83	-3.6		16.47	-5.61		14.83	31.15
14.98	-4.02		16.64	-6.12		14.98	38.061
15.13	-4.23		16.81	-6.41		15.13	44.701
15.28	-4.42		16.97	-6.54		15.28	41.594
15.43	-4.54		17.14	-6.62		15.43	27.099
15.58	-4.56		17.31	-6.69		15.579	11.911
15.73	-4.65		17.47	-6.64		15.729	3.431
15.88	-4.61		17.64	-6.64		15.879	-0.618
16.03	-4.53		17.81	-6.65		16.029	-2.585
16.18	-4.43		17.97	-6.8		16.179	-3.539
16.33	-4.22		18.14	-6.99		16.328	-3.912
16.48	-3.94		18.31	-7.08		16.478	-3.958
16.63	-3.65		18.47	-7.18		16.628	-4.04
16.78	-3.57		18.64	-7.4		16.778	-4.13
16.93	-3.53		18.8	-7.52		16.928	-4.295
17.08	-3.77		18.97	-7.58		17.078	-4.524
17.23	-3.92		19.14	-7.62		17.227	-4.745
17.38	-4.24		19.3	-7.57		17.377	-5.102
17.53	-4.36		19.47	-7.47		17.527	-5.416
17.68	-4.55		19.64	-7.39		17.677	-5.631
17.83	-4.94		19.8	-7.36		17.827	-5.885
17.98	-5.18		19.97	-7.34		17.976	-6.103
18.13	-5.36		20.14	-7.28		18.126	-6.454
18.28	-5.56		20.3	-7.31		18.276	-6.661
18.43	-5.61		20.47	-7.42		18.426	-6.858
18.58	-5.66		20.64	-7.38		18.576	-7.049
18.73	-5.56		20.8	-7.24		18.725	-7.098
18.88	-5.57		20.97	-6.67		18.875	-7.024
19.03	-5.44		21.13	-6		19.025	-6.979
19.18	-5.19		21.3	-5.55		19.175	-6.677
19.33	-5.05		21.47	-5.46		19.325	-6.366
19.48	-5.22		21.63	-5.89		19.474	-5.977
19.63	-5.36		21.8	-6.64		19.624	-5.678
19.78	-5.47		21.97	-7.47		19.774	-5.487
19.93	-5.53		22.13	-7.97		19.924	-5.449
20.08	-5.51		22.3	-8.24		20.074	-5.437
20.23	-5.54		22.47	-8.3		20.223	-5.584
20.38	-5.61		22.63	-8.3		20.373	-5.864
20.53	-5.76		22.8	-8.19		20.523	-6.129
20.68	-5.93		22.96	-8		20.673	-6.179
20.83	-6.09		23.13	-7.86		20.823	-6.002
20.98	-6.15		23.3	-7.78		20.972	-5.534
21.13	-6.27		23.46	-7.67		21.122	-4.952
21.28	-6.28		23.63	-7.63		21.272	-4.573
21.42	-6.46		23.8	-7.69		21.422	-4.595
21.57	-6.68		23.96	-7.81		21.572	-4.914
21.72	-6.91		24.13	-7.93		21.721	-5.541
21.87	-7.12		24.3	-8.1		21.871	-6.37
22.02	-7.37		24.46	-8.26		22.021	-7.223
22.17	-7.47		24.63	-8.34		22.171	-7.681
22.32	-7.49		24.8	-8.37		22.321	-7.84
22.47	-7.62		24.96	-8.32		22.47	-7.882
22.62	-7.84		25.13	-8.26		22.62	-7.892
22.77	-7.89		25.29	-8.17		22.77	-7.816
22.92	-7.92		25.46	-8.25		22.92	-7.701
23.07	-7.94		25.63	-8.21		23.07	-7.577
23.22	-7.95		25.79	-8.21		23.219	-7.456
23.37	-7.93		25.96	-8.34		23.369	-7.292
23.52	-7.95		26.13	-8.39		23.519	-7.185
23.67	-8		26.29	-8.49		23.669	-7.209
23.82	-8.04		26.46	-8.51		23.819	-7.313
23.97	-8.06		26.63	-8.57		23.968	-7.396
24.12	-8.09		26.79	-8.52		24.118	-7.608
24.27	-8.16		26.96	-8.55		24.268	-7.794
24.42	-8.1		27.13	-8.56		24.418	-7.964
24.57	-8.09		27.29	-8.63		24.568	-7.991
24.72	-8.02		27.46	-8.57		24.717	-7.961
24.87	-7.95		27.62	-8.54		24.867	-7.813
25.02	-7.86		27.79	-8.59		25.017	-7.68
25.17	-7.68		27.96	-8.57		25.167	-7.43
25.32	-7.58		28.12	-8.64		25.317	-7.283
25.47	-7.53		28.29	-8.63		25.466	-7.265
25.62	-7.44		28.46	-8.6		25.616	-7.215
25.77	-7.44		28.62	-8.57		25.766	-7.285
25.92	-7.6		28.79	-8.59		25.916	-7.457
26.07	-7.88		28.96	-8.58		26.066	-7.707
26.22	-8.03		29.12	-8.63		26.215	-8.005
26.37	-8.18		29.29	-8.64		26.365	-8.259
26.52	-8.39					26.515	-8.403
26.67	-8.47					26.665	-8.493
26.82	-8.43					26.815	-8.581
26.97	-8.49					26.964	-8.593
27.12	-8.51					27.114	-8.551
27.27	-8.49					27.264	-8.569
27.42	-8.5					27.414	-8.579
						27.564	-8.569
						27.713	-8.602
						27.863	-8.631
						28.013	-8.602
						28.163	-8.647
						28.313	-8.61
						28.462	-8.663
						28.612	-8.643
						28.762	-8.733
						28.912	-8.663
						29.062	-8.652
						29.212	-8.653

## Sheet: Fig4f
Time (s)	PabRPA	DeltaWH	DeltaAROD
1	0.0127085	-0.00682085	0.0197284
2	0.0470378	-0.00528563	0.0654888
3	0.0911467	-0.00392349	0.118211
4	0.12324	-0.00349286	0.151882
5	0.148255	-0.00225041	0.177685
6	0.168632	-0.00098619	0.200982
7	0.187262	-0.00048359	0.219711
8	0.201726	0.00042906	0.233088
9	0.215236	0.00228171	0.245116
10	0.226914	0.00221573	0.258011
11	0.236558	0.00293009	0.270096
12	0.246889	0.0033078	0.281727
13	0.255904	0.00490056	0.290629
14	0.265817	0.00441458	0.297387
15	0.275278	0.0065169	0.306473
16	0.280189	0.00663475	0.316269
17	0.287246	0.00583409	0.325264
18	0.294281	0.00533737	0.3326
19	0.302188	0.00665276	0.337891
20	0.308586	0.00846122	0.343599
21	0.313671	0.00910767	0.348731
22	0.319279	0.00821752	0.355291
23	0.325271	0.00978295	0.363756
24	0.330915	0.0107413	0.368811
25	0.335318	0.00764551	0.372727
26	0.339034	0.00793626	0.378501
27	0.345252	0.00971976	0.383914
28	0.351313	0.0116508	0.388351
29	0.356219	0.0110513	0.393478
30	0.360433	0.0115167	0.399956
31	0.363748	0.0104838	0.404521
32	0.367675	0.0113259	0.4079
33	0.372173	0.012595	0.410974
34	0.375979	0.0140412	0.416018
35	0.379756	0.0143218	0.420499
36	0.385004	0.0141776	0.423839
37	0.388851	0.0135743	0.426296
38	0.392231	0.0134564	0.432026
39	0.396484	0.014413	0.43721
40	0.399826	0.0131	0.439357
41	0.403751	0.0129681	0.442406
42	0.40745	0.0124411	0.44537
43	0.409571	0.0139966	0.449833
44	0.413001	0.0160031	0.453323
45	0.416705	0.0158789	0.455405
46	0.419009	0.0147601	0.459799
47	0.423038	0.0161964	0.462859
48	0.427689	0.0152772	0.464636
49	0.431243	0.0159066	0.467258
50	0.435082	0.016053	0.470792
51	0.43773	0.0152934	0.476177
52	0.438986	0.0141772	0.478796
53	0.438698	0.016027	0.479552
54	0.443085	0.0172459	0.483459
55	0.446282	0.018518	0.488392
56	0.449189	0.0186813	0.489776
57	0.450847	0.0184791	0.491805
58	0.453452	0.0175094	0.494976
59	0.457161	0.0167944	0.498842
60	0.46035	0.0167803	0.499458
61	0.46081	0.0184328	0.502582
62	0.463263	0.0214883	0.506501
63	0.46545	0.0213455	0.509623
64	0.470284	0.0226522	0.513066
65	0.472881	0.0216933	0.514567
66	0.475441	0.021274	0.51563
67	0.47813	0.0227748	0.516934
68	0.480653	0.023857	0.519494
69	0.482985	0.0235249	0.521591
70	0.484876	0.0225493	0.524545
71	0.487313	0.0213996	0.528503
72	0.489488	0.0193558	0.529654
73	0.492618	0.0210466	0.531183
74	0.495027	0.0219958	0.533934
75	0.494958	0.0222157	0.536101
76	0.496297	0.0218068	0.538977
77	0.499254	0.0224003	0.541922
78	0.501321	0.0237186	0.543584
79	0.503319	0.0246555	0.544123
80	0.505548	0.0230841	0.547333
81	0.508005	0.0220543	0.548467
82	0.508925	0.0234084	0.550541
83	0.510888	0.0242136	0.552542
84	0.513148	0.0261928	0.554054
85	0.516382	0.0271239	0.556349
86	0.518616	0.0272979	0.558553
87	0.519784	0.0260331	0.561111
88	0.521333	0.0258567	0.563361
89	0.523145	0.0247152	0.566118
90	0.525593	0.0245886	0.567238
91	0.526844	0.0252517	0.568227
92	0.528479	0.0261494	0.569482
93	0.528173	0.0268625	0.572674
94	0.531503	0.0256228	0.575002
95	0.533615	0.0253698	0.57608
96	0.535988	0.0262407	0.57887
97	0.538048	0.0267443	0.578816
98	0.539649	0.0268147	0.579847
99	0.541856	0.0257536	0.582812
100	0.542348	0.0290597	0.587285
101	0.543519	0.0297736	0.588725
102	0.543685	0.028048	0.587692
103	0.544011	0.0269848	0.58897
104	0.546762	0.029235	0.59127
105	0.551013	0.0289556	0.592791
106	0.553663	0.0282922	0.59385
107	0.555658	0.0283208	0.596733
108	0.556177	0.0289926	0.598263
109	0.558802	0.0304161	0.60096
110	0.559906	0.0292638	0.603152
111	0.560411	0.0280412	0.604725
112	0.562375	0.0278775	0.606002
113	0.565281	0.0300164	0.605811
114	0.567749	0.0307298	0.606615
115	0.568881	0.031975	0.608337
116	0.571743	0.0309995	0.609631
117	0.572078	0.0299772	0.611342
118	0.572736	0.0299032	0.613638
119	0.572229	0.0310648	0.616215
120	0.575225	0.0306397	0.617162
121	0.576092	0.0301793	0.618417
122	0.574594	0.031649	0.619466
123	0.577667	0.0332926	0.620576
124	0.581016	0.0316576	0.623211
125	0.583439	0.0296863	0.62432
126	0.583677	0.0295682	0.62464
127	0.585089	0.0319666	0.62626
128	0.586034	0.0351553	0.627722
129	0.588179	0.0376541	0.62897
130	0.589142	0.0357896	0.629528
131	0.588624	0.0329692	0.62986
132	0.589126	0.0335552	0.631328
133	0.591127	0.0331602	0.636619
134	0.593851	0.03078	0.639082
135	0.594538	0.0318459	0.640215
136	0.596619	0.0333454	0.640817
137	0.597835	0.0337526	0.640899
138	0.598667	0.0324021	0.641272
139	0.600892	0.0324516	0.642583
140	0.602999	0.0335087	0.64504
141	0.603878	0.0336844	0.646938
142	0.605421	0.0334046	0.648052
143	0.604487	0.0337994	0.648006
144	0.60658	0.0358212	0.648845
145	0.608476	0.0366342	0.650326
146	0.610829	0.0365004	0.651685
147	0.611187	0.035661	0.654202
148	0.61498	0.0360801	0.655732
149	0.614171	0.0358833	0.657485
150	0.614697	0.0350467	0.656927
151	0.61512	0.0340761	0.659356
152	0.617909	0.034096	0.659459
153	0.619563	0.0362882	0.660751
154	0.62188	0.036479	0.663115
155	0.623104	0.036289	0.665332
156	0.622241	0.0380088	0.66528
157	0.622009	0.037783	0.665167
158	0.624599	0.0382759	0.667037
159	0.626023	0.0363297	0.667467
160	0.624197	0.0372099	0.667303
161	0.622727	0.038176	0.670365
162	0.62702	0.036009	0.672458
163	0.628853	0.0345882	0.673042
164	0.630863	0.036257	0.674196
165	0.631284	0.0372742	0.674201
166	0.633052	0.0364018	0.674278
167	0.635107	0.0370055	0.673913
168	0.63541	0.0376535	0.677002
169	0.636662	0.0374599	0.68038
170	0.637376	0.0376389	0.68062
171	0.639319	0.0377921	0.681501
172	0.641038	0.0396596	0.682851
173	0.641641	0.0399019	0.686056
174	0.641295	0.0378529	0.685265
175	0.642877	0.0372834	0.684179
176	0.642517	0.0394324	0.685798
177	0.644706	0.0392311	0.689484
178	0.644785	0.0372871	0.688902
179	0.646487	0.0388817	0.691222
180	0.647871	0.0395331	0.692578
181	0.650771	0.0394795	0.693186
182	0.649642	0.0399609	0.692764
183	0.649877	0.04099	0.69513
184	0.650709	0.0427298	0.696032
185	0.651934	0.044292	0.696598
186	0.652844	0.0429347	0.697387
187	0.655424	0.0410361	0.6997
188	0.656924	0.0416693	0.700539
189	0.65785	0.0424817	0.700828
190	0.659171	0.0430109	0.702768
191	0.660571	0.0409817	0.704466
192	0.661559	0.0404489	0.704765
193	0.659456	0.0419433	0.704578
194	0.660605	0.0430937	0.705257
195	0.662711	0.0435156	0.70727
196	0.663252	0.0442284	0.709574
197	0.662349	0.0440862	0.709927
198	0.665029	0.0423982	0.710712
199	0.667168	0.0412193	0.709981
200	0.669814	0.0431252	0.711435
201	0.669841	0.0446122	0.71266
202	0.66941	0.0441249	0.714608
203	0.669271	0.0438746	0.714789
204	0.670733	0.0422608	0.715071
205	0.67199	0.0409243	0.716878
206	0.672583	0.0411532	0.717501
207	0.674076	0.0440762	0.719736
208	0.675991	0.0439749	0.719552
209	0.67771	0.0439005	0.720073
210	0.677562	0.0434138	0.721513
211	0.676513	0.0417798	0.722322
212	0.677678	0.0426713	0.721115
213	0.67901	0.0432702	0.722599
214	0.679172	0.0416321	0.723552
215	0.680143	0.0419509	0.725225
216	0.680526	0.0441731	0.726956
217	0.681831	0.0446314	0.729197
218	0.684815	0.0455474	0.728548
219	0.686801	0.0446544	0.729542
220	0.686784	0.0432586	0.730685
221	0.686698	0.0433736	0.730499
222	0.687121	0.0440616	0.731553
223	0.688507	0.0447805	0.733174
224	0.689631	0.0453221	0.734484
225	0.689905	0.0457038	0.735227
226	0.691405	0.0458987	0.737752
227	0.692562	0.0463342	0.736934
228	0.69504	0.0457924	0.73714
229	0.694034	0.0461248	0.738804
230	0.694526	0.0456512	0.740783
231	0.695668	0.0466447	0.740732
232	0.697579	0.0489314	0.740364
233	0.696747	0.0475609	0.740575
234	0.695976	0.0453972	0.742228
235	0.697047	0.046319	0.743823
236	0.698551	0.0477839	0.744029
237	0.700617	0.0463569	0.744643
238	0.701168	0.0469922	0.746135
239	0.701215	0.0468527	0.74629
240	0.699873	0.0472942	0.74694
241	0.700018	0.0492891	0.749075
242	0.70284	0.0491937	0.75048
243	0.704644	0.0477037	0.750181
244	0.704417	0.0462235	0.751421
245	0.70516	0.0470886	0.75068
246	0.707488	0.0483113	0.751076
247	0.707429	0.0495095	0.751812
248	0.708169	0.0477995	0.753343
249	0.709408	0.0466775	0.755073
250	0.712064	0.0478449	0.755384
251	0.712628	0.0489206	0.755788
252	0.712711	0.0500465	0.755533
253	0.713305	0.0479206	0.7554
254	0.713206	0.0469994	0.756582
255	0.713864	0.0469411	0.759402
256	0.716897	0.0485093	0.761061
257	0.718324	0.0476302	0.760866
258	0.71652	0.049001	0.75918
259	0.717293	0.048096	0.761176
260	0.716823	0.0480974	0.763768
261	0.717434	0.0474258	0.765554
262	0.719318	0.0481259	0.766863
263	0.72159	0.0496403	0.767497
264	0.723603	0.048798	0.76723
265	0.722893	0.0501379	0.768018
266	0.721669	0.0507648	0.770158
267	0.722721	0.0500406	0.771253
268	0.723664	0.0491404	0.770138
269	0.724821	0.0486232	0.770412
270	0.725463	0.0494541	0.771626
271	0.727861	0.0496822	0.773431
272	0.728525	0.0502781	0.772236
273	0.727819	0.0499855	0.774436
274	0.727343	0.0498553	0.77647
275	0.728487	0.0509183	0.778031
276	0.730651	0.0514696	0.776856
277	0.729962	0.0516016	0.777005
278	0.731191	0.0509933	0.779548
279	0.732896	0.0506049	0.780865
280	0.733786	0.0517673	0.782193
281	0.731389	0.052591	0.782342
282	0.731373	0.0518077	0.781808
283	0.734891	0.0517221	0.781096
284	0.737104	0.0507029	0.7824
285	0.737023	0.0519303	0.782115
286	0.73742	0.0499885	0.784284
287	0.737864	0.0501368	0.786089
288	0.738186	0.0525841	0.787073
289	0.738236	0.0535528	0.786895
290	0.739677	0.0520497	0.787863
291	0.743466	0.0516563	0.788315
292	0.744367	0.0529384	0.787273
293	0.743395	0.0556222	0.788807
294	0.74395	0.0558881	0.790301
295	0.743859	0.0538667	0.791427
296	0.744729	0.0525241	0.792995
297	0.745568	0.0539053	0.793534
298	0.745735	0.0557836	0.791983
299	0.746138	0.0550639	0.791988
300	0.747312	0.0542829	0.791908
301	0.747843	0.0547205	0.79277
302	0.74656	0.0552702	0.794851
303	0.746983	0.0537083	0.796057
304	0.749138	0.0538145	0.796866
305	0.749847	0.0540436	0.797525
306	0.750154	0.0556879	0.799176
307	0.750966	0.0545791	0.798253
308	0.752397	0.0552186	0.798672
309	0.754103	0.0548481	0.799575
310	0.753875	0.055054	0.800021
311	0.753942	0.054247	0.800551
312	0.754372	0.0576914	0.801454
313	0.754404	0.0577016	0.802755
314	0.755577	0.0558431	0.802274
315	0.756883	0.0565723	0.803689
316	0.757249	0.0571979	0.804084
317	0.756923	0.0569994	0.804572
318	0.757347	0.056383	0.804335
319	0.756467	0.0556656	0.805918
320	0.758684	0.0567664	0.808915
321	0.761445	0.0560548	0.808405
322	0.762356	0.054245	0.808121
323	0.760003	0.0550704	0.808314
324	0.759689	0.0577893	0.809608
325	0.760773	0.0576103	0.809798
326	0.761114	0.0565469	0.81102
327	0.762262	0.0562615	0.812237
328	0.763399	0.0576783	0.811566
329	0.76499	0.0563938	0.811809
330	0.766064	0.0564696	0.812743
331	0.764567	0.0571316	0.814064
332	0.764611	0.0578059	0.814386
333	0.765609	0.0585323	0.815567
334	0.767502	0.0590738	0.81511
335	0.768649	0.0582992	0.814977
336	0.769044	0.0564356	0.813636
337	0.768535	0.05653	0.814861
338	0.76928	0.0596433	0.816191
339	0.770279	0.0604865	0.819254
340	0.770594	0.0596909	0.820152
341	0.771115	0.0603309	0.82131
342	0.772321	0.0594478	0.821944
343	0.772945	0.0589544	0.821649
344	0.771614	0.0581125	0.820871
345	0.77158	0.0598957	0.82193
346	0.775535	0.0603335	0.822845
347	0.77668	0.0590412	0.823596
348	0.775401	0.0583477	0.824744
349	0.774554	0.059485	0.824762
350	0.774147	0.0603199	0.825269
351	0.775418	0.0611827	0.826435
352	0.776633	0.063196	0.827571
353	0.775084	0.0613285	0.828258
354	0.774931	0.0584498	0.829434
355	0.778345	0.0585629	0.82971
356	0.780134	0.0593843	0.831286
357	0.780785	0.0604756	0.830113
358	0.780966	0.0615216	0.831469
359	0.780313	0.0628032	0.832463
360	0.77878	0.0613219	0.832214
361	0.780225	0.0610633	0.832567
362	0.782908	0.0613433	0.833955
363	0.783845	0.0604293	0.835632
364	0.782858	0.0601287	0.834362
365	0.783542	0.0598785	0.833134
366	0.786929	0.0595957	0.832906
367	0.787983	0.0573594	0.834029
368	0.788094	0.058163	0.834618
369	0.787811	0.0600497	0.835927
370	0.787029	0.0612281	0.835939
371	0.788428	0.0616032	0.83737
372	0.79054	0.0616288	0.837562
373	0.792091	0.0625123	0.839097
374	0.793353	0.0636976	0.840653
375	0.793365	0.0621832	0.840755
376	0.791898	0.0627088	0.8403
377	0.790255	0.0628097	0.842236
378	0.790636	0.0631882	0.843993
379	0.791598	0.0623956	0.84483
380	0.792945	0.0629704	0.84564
381	0.794714	0.062996	0.844587
382	0.794312	0.0611947	0.844667
383	0.794586	0.0616667	0.845935
384	0.794134	0.0622592	0.847823
385	0.794372	0.0628629	0.846115
386	0.794872	0.0633694	0.845891
387	0.795479	0.064967	0.848208
388	0.795627	0.0639083	0.847434
389	0.796172	0.062079	0.846978
390	0.798515	0.0632733	0.848086
391	0.798601	0.0640085	0.851947
392	0.79844	0.0620486	0.853018
393	0.799344	0.0628859	0.851967
394	0.799673	0.0635318	0.851209
395	0.801885	0.0624532	0.852671
396	0.800847	0.0604998	0.852452
397	0.80037	0.0630855	0.852039
398	0.801049	0.0632066	0.854171
399	0.802987	0.0613437	0.855218
400	0.804482	0.0605908	0.85454
401	0.804839	0.0618268	0.854913
402	0.806283	0.0628712	0.856252
403	0.806917	0.0628681	0.856771
404	0.807469	0.0615523	0.857107
405	0.805476	0.0629063	0.856635
406	0.80449	0.0635908	0.856507
407	0.807146	0.06323	0.857436
408	0.8101	0.0648363	0.858583
409	0.808694	0.0651557	0.858956
410	0.807667	0.0636006	0.859206
411	0.808601	0.064604	0.859672
412	0.810196	0.0654387	0.860951
413	0.811379	0.0658193	0.861698
414	0.811061	0.064925	0.863534
415	0.810024	0.0637157	0.864478
416	0.808717	0.0640256	0.864044
417	0.808433	0.0646356	0.86315
418	0.81148	0.0668946	0.863488
419	0.815769	0.0685644	0.865203
420	0.815232	0.0675126	0.865715
421	0.814415	0.0659006	0.864243
422	0.813194	0.0643291	0.863156
423	0.813444	0.0644061	0.865032
424	0.815009	0.0643897	0.866994
425	0.816482	0.0648803	0.868821
426	0.816754	0.0640851	0.869548
427	0.816139	0.0632545	0.868922
428	0.816336	0.0637031	0.86987
429	0.817582	0.0650482	0.871501
430	0.817712	0.0670463	0.871105
431	0.820881	0.0655823	0.870678
432	0.821636	0.0647316	0.872267
433	0.820428	0.0647563	0.873765
434	0.820166	0.0670827	0.873764
435	0.822515	0.0675448	0.873416
436	0.823014	0.0687721	0.87507
437	0.823538	0.0689593	0.876328
438	0.82509	0.0678065	0.87608
439	0.826229	0.0671346	0.876449
440	0.825335	0.0661134	0.876516
441	0.82633	0.0659289	0.876514
442	0.826785	0.0686347	0.875048
443	0.826089	0.0699351	0.876713
444	0.825836	0.0670325	0.87733
445	0.825365	0.0674001	0.87692
446	0.826522	0.0691884	0.876883
447	0.827139	0.068299	0.880464
448	0.828662	0.0667488	0.880021
449	0.829904	0.0673299	0.878273
450	0.829992	0.0667604	0.880141
451	0.827886	0.0668388	0.881053
452	0.828062	0.0686685	0.880261
453	0.829019	0.0690333	0.880614
454	0.831086	0.068973	0.881141
455	0.829566	0.0696559	0.880348
456	0.830295	0.0701978	0.881212
457	0.831294	0.0697363	0.882548
458	0.832611	0.0696837	0.882298
459	0.832596	0.0686428	0.883725
460	0.831648	0.0694491	0.886092
461	0.829597	0.0704071	0.886037
462	0.830943	0.0687259	0.884846
463	0.83378	0.069006	0.886256
464	0.832138	0.0700705	0.887629
465	0.833116	0.0703885	0.888018
466	0.834491	0.0695508	0.885913
467	0.836125	0.0701907	0.885882
468	0.836332	0.0697606	0.888242
469	0.836375	0.0692029	0.89038
470	0.834567	0.0693876	0.889733
471	0.836372	0.0698135	0.888755
472	0.838404	0.0703265	0.888833
473	0.83751	0.0704372	0.890364
474	0.835275	0.0714378	0.891445
475	0.836829	0.0718253	0.891675
476	0.838614	0.0704373	0.891379
477	0.839177	0.0682646	0.891101
478	0.840288	0.0691828	0.892044
479	0.839693	0.0696467	0.892157
480	0.842005	0.0698279	0.893156
481	0.841528	0.0689097	0.894481
482	0.84078	0.0711463	0.894721
483	0.84204	0.0710511	0.895102
484	0.843038	0.0694534	0.892779
485	0.842352	0.0679482	0.893213
486	0.843587	0.069148	0.894035
487	0.843569	0.0685785	0.895978
488	0.845275	0.0687682	0.8971
489	0.844033	0.0710658	0.898827
490	0.845152	0.0721642	0.898227
491	0.847071	0.0699314	0.898394
492	0.847154	0.0692258	0.898013
493	0.845891	0.0704021	0.899039
494	0.846069	0.0709123	0.900269
495	0.846695	0.0707102	0.899155
496	0.846457	0.0702944	0.898616
497	0.846729	0.070355	0.899805
498	0.848199	0.0700469	0.900938
499	0.848309	0.0715776	0.90141
500	0.848896	0.0725658	0.902462
501	0.849076	0.0726166	0.902699
502	0.84709	0.0707838	0.903985
503	0.847503	0.0703355	0.905254
504	0.851134	0.0708373	0.906179
505	0.851478	0.0720694	0.904919
506	0.84988	0.0721353	0.903913
507	0.850842	0.0723724	0.905743
508	0.852388	0.0733927	0.908814
509	0.851794	0.0742426	0.90896
510	0.851966	0.0728717	0.908594
511	0.85267	0.0718284	0.905285
512	0.85311	0.073077	0.905005
513	0.853229	0.0717163	0.90697
514	0.855189	0.0726028	0.908607
515	0.856057	0.0740557	0.910936
516	0.854679	0.0744642	0.909556
517	0.853467	0.0746874	0.909127
518	0.854554	0.0754794	0.908606
519	0.856042	0.0753145	0.909409
520	0.856593	0.0739065	0.908406
521	0.856104	0.0745722	0.908805
522	0.854742	0.0742998	0.910424
523	0.854665	0.0733084	0.912061
524	0.857648	0.072202	0.911313
525	0.858608	0.0728754	0.912634
526	0.856474	0.0719725	0.914632
527	0.85612	0.0729015	0.917104
528	0.857428	0.0752552	0.916615
529	0.85939	0.0768896	0.914915
530	0.861287	0.0759702	0.914685
531	0.858392	0.0738321	0.914819
532	0.858358	0.0741482	0.913602
533	0.860247	0.0748416	0.915303
534	0.861533	0.0725264	0.917158
535	0.860265	0.0722752	0.918808
536	0.861037	0.0757293	0.917767
537	0.861867	0.0755757	0.916051
538	0.862402	0.0732506	0.916022
539	0.862159	0.0734174	0.918032
540	0.863927	0.0743506	0.922104
541	0.864051	0.0737053	0.92265
542	0.862903	0.0737863	0.920308
543	0.863875	0.0749187	0.920735
544	0.86658	0.0743876	0.922781
545	0.866841	0.0735982	0.922101
546	0.866509	0.074054	0.921804
547	0.865779	0.0743246	0.922373
548	0.866699	0.0745911	0.921992
549	0.867025	0.073683	0.921684
550	0.866659	0.0725511	0.92174
551	0.867057	0.0737283	0.923064
552	0.868354	0.0738902	0.92472
553	0.869869	0.0737717	0.924159
554	0.870304	0.074957	0.92578
555	0.867955	0.0736838	0.927807
556	0.868072	0.0738006	0.928111
557	0.869404	0.0759317	0.926983
558	0.871436	0.0765938	0.925822
559	0.871526	0.075046	0.926015
560	0.873118	0.0747915	0.927413
561	0.872767	0.0749744	0.929235
562	0.873092	0.0753315	0.928592
563	0.871438	0.0758496	0.928302
564	0.872485	0.0777438	0.930067
565	0.873758	0.0762006	0.931379
566	0.875934	0.0746229	0.930997
567	0.876377	0.0758468	0.930491
568	0.874689	0.0760602	0.930195
569	0.874648	0.0751092	0.930893
570	0.874633	0.0751471	0.930285
571	0.874695	0.0764822	0.929399
572	0.87665	0.0760955	0.931525
573	0.875355	0.0741713	0.931442
574	0.876228	0.0736666	0.933586
575	0.876599	0.0731743	0.934445
576	0.878445	0.074848	0.933967
577	0.878092	0.078073	0.933906
578	0.877509	0.0777663	0.934106
579	0.877898	0.0744101	0.935852
580	0.877643	0.0732912	0.93499
581	0.878478	0.0724355	0.935766
582	0.878607	0.0752605	0.937259
583	0.878811	0.0756619	0.936572
584	0.879073	0.0765	0.934938
585	0.880235	0.0761084	0.936116
586	0.880428	0.0772092	0.936713
587	0.881434	0.076049	0.93785
588	0.880644	0.0769894	0.937486
589	0.880734	0.0779179	0.938239
590	0.883355	0.0785564	0.939144
591	0.882081	0.0765017	0.938993
592	0.881622	0.0773519	0.939839
593	0.88436	0.0778285	0.940606
594	0.886113	0.0764223	0.940193
595	0.885811	0.0767012	0.939295
596	0.884758	0.0788723	0.941653
597	0.885356	0.0779245	0.94179
598	0.885437	0.0768853	0.941312
599	0.884683	0.0768221	0.941461
600	0.884478	0.0769837	0.943449
601	0.886394	0.0747081	0.943459
602	0.881268	0.0747528	0.931726
603	0.874446	0.0749044	0.91483
604	0.866215	0.0751403	0.901778
605	0.862023	0.0734489	0.891591
606	0.855648	0.0713958	0.882539
607	0.851669	0.0704188	0.873464
608	0.84578	0.0710516	0.867335
609	0.841889	0.0725961	0.86156
610	0.836847	0.0723642	0.858409
611	0.833102	0.0716585	0.85493
612	0.83027	0.0713808	0.849512
613	0.82801	0.0730218	0.8443
614	0.825819	0.0727684	0.84087
615	0.821435	0.0704902	0.836141
616	0.820028	0.0704432	0.831568
617	0.816105	0.0694253	0.827576
618	0.810269	0.0694373	0.824491
619	0.807785	0.0684498	0.821387
620	0.806763	0.0675086	0.821079
621	0.805667	0.0685146	0.817292
622	0.803528	0.06998	0.8119
623	0.801141	0.069435	0.807799
624	0.797876	0.0698286	0.807178
625	0.795424	0.0712645	0.805212
626	0.794064	0.0698971	0.802082
627	0.792251	0.068128	0.800265
628	0.789484	0.0671693	0.797333
629	0.788242	0.0676556	0.794859
630	0.78444	0.0673827	0.792742
631	0.782473	0.0687353	0.788411
632	0.781103	0.0687248	0.784101
633	0.779819	0.0666777	0.784297
634	0.778677	0.0675084	0.784146
635	0.779112	0.0671201	0.780606
636	0.778263	0.0673678	0.77768
637	0.774057	0.0683616	0.774612
638	0.770218	0.0677006	0.772365
639	0.76973	0.0679274	0.770288
640	0.769854	0.0693854	0.769005
641	0.768467	0.0703979	0.767149
642	0.766736	0.0673536	0.7651
643	0.764524	0.0646201	0.762157
644	0.763047	0.0651335	0.760075
645	0.760435	0.0678278	0.758836
646	0.758512	0.0675794	0.75697
647	0.758529	0.0662884	0.75688
648	0.756286	0.0672678	0.756794
649	0.754004	0.0684928	0.753741
650	0.752204	0.0674066	0.751748
651	0.751186	0.0663865	0.750378
652	0.75071	0.0668975	0.74832
653	0.747803	0.0655515	0.746383
654	0.745314	0.0651232	0.745474
655	0.743499	0.0652015	0.744182
656	0.74281	0.0645053	0.744004
657	0.741053	0.06523	0.741741
658	0.738994	0.0651391	0.738308
659	0.73881	0.0645689	0.73522
660	0.737921	0.0640963	0.736085
661	0.736511	0.0643133	0.73576
662	0.734363	0.0636249	0.732385
663	0.732339	0.0638686	0.730397
664	0.730985	0.0647593	0.729568
665	0.73023	0.0658447	0.727338
666	0.729416	0.0640691	0.726117
667	0.72764	0.0630108	0.724951
668	0.727045	0.0629139	0.723573
669	0.724937	0.0632542	0.722562
670	0.723752	0.0653683	0.720825
671	0.722088	0.066514	0.718606
672	0.722754	0.0664162	0.715947
673	0.720617	0.0654945	0.715994
674	0.718951	0.0643441	0.716846
675	0.718026	0.0632361	0.714563
676	0.718076	0.0644622	0.71257
677	0.715939	0.063724	0.711041
678	0.714622	0.0617621	0.709018
679	0.712192	0.0613659	0.706708
680	0.710755	0.0625437	0.705905
681	0.711523	0.0621586	0.70534
682	0.709129	0.0620007	0.706025
683	0.706579	0.0632903	0.704872
684	0.706866	0.0624359	0.701831
685	0.707124	0.0615995	0.701028
686	0.704078	0.0619624	0.702366
687	0.70434	0.0622777	0.701047
688	0.704182	0.0618277	0.698758
689	0.70385	0.0605699	0.695577
690	0.700395	0.0605434	0.694875
691	0.699259	0.0614138	0.696483
692	0.697093	0.0608873	0.695843
693	0.697009	0.0581471	0.693558
694	0.695782	0.056851	0.692719
695	0.693944	0.0589055	0.690573
696	0.695331	0.0611253	0.689632
697	0.694196	0.0617487	0.690418
698	0.692296	0.0597568	0.687781
699	0.690874	0.059054	0.686928
700	0.689218	0.057698	0.684931
701	0.687177	0.058801	0.685307
702	0.686009	0.0599498	0.684373
703	0.68588	0.0603086	0.684572
704	0.684785	0.0578703	0.683182
705	0.683402	0.0564431	0.680936
706	0.684063	0.0570255	0.679097
707	0.68276	0.0577919	0.678599
708	0.68194	0.0579758	0.677785
709	0.681098	0.0588539	0.676522
710	0.680621	0.0607869	0.674978
711	0.678693	0.0594865	0.674219
712	0.677876	0.0611845	0.672664
713	0.678111	0.0592775	0.671294
714	0.677086	0.0574849	0.669854
715	0.676091	0.058247	0.67015
716	0.673965	0.0591509	0.668962
717	0.673851	0.0571352	0.670051
718	0.673258	0.0567668	0.66946
719	0.672573	0.0589097	0.665969
720	0.671705	0.0589461	0.663929
721	0.669543	0.057674	0.664385
722	0.66871	0.0570644	0.664754
723	0.669081	0.0577588	0.664293
724	0.668889	0.058269	0.66356
725	0.668379	0.0599083	0.661078
726	0.666703	0.0568294	0.657128
727	0.665221	0.0558292	0.657554
728	0.664236	0.056428	0.65918
729	0.661493	0.0577162	0.65899
730	0.659426	0.0580602	0.655297
731	0.660782	0.0558127	0.655074
732	0.66023	0.0551999	0.654675
733	0.657171	0.0560348	0.654591
734	0.656418	0.0565992	0.654524
735	0.657683	0.0567831	0.654286
736	0.65755	0.0562171	0.651947
737	0.655092	0.0565539	0.649512
738	0.654881	0.0563965	0.648668
739	0.653041	0.0566251	0.648296
740	0.651604	0.0559197	0.648732
741	0.651884	0.0560905	0.647945
742	0.651167	0.0562628	0.647238
743	0.649977	0.0569107	0.645357
744	0.648666	0.0557001	0.644726
745	0.647552	0.0564519	0.644208
746	0.64717	0.0565857	0.643217
747	0.646422	0.0564096	0.642532
748	0.645554	0.0549326	0.642212
749	0.645965	0.0548264	0.642281
750	0.644187	0.0536578	0.640338
751	0.64244	0.052465	0.638938
752	0.641971	0.0537608	0.637748
753	0.642757	0.0548182	0.637194
754	0.642625	0.0542653	0.637161
755	0.641166	0.0537381	0.636466
756	0.641094	0.0536661	0.635324
757	0.640509	0.0530069	0.635387
758	0.639587	0.0528427	0.632968
759	0.638357	0.0528769	0.633335
760	0.638135	0.0512387	0.633657
761	0.637008	0.0530029	0.632444
762	0.63629	0.0534424	0.630381
763	0.635392	0.0536708	0.632971
764	0.632937	0.053234	0.632686
765	0.63286	0.0525465	0.631535
766	0.632734	0.0504119	0.627349
767	0.634203	0.050447	0.626464
768	0.631546	0.051115	0.626521
769	0.628834	0.0528265	0.628027
770	0.628276	0.0530512	0.626408
771	0.62853	0.0520597	0.624578
772	0.626702	0.0500773	0.624635
773	0.625209	0.0494496	0.62472
774	0.62531	0.0506674	0.622972
775	0.625393	0.052611	0.620955
776	0.624085	0.0528405	0.6215
777	0.623236	0.050557	0.621883
778	0.622179	0.0515361	0.619264
779	0.622021	0.0518022	0.61952
780	0.621723	0.0503667	0.619764
781	0.622796	0.0492155	0.618456
782	0.621057	0.0519123	0.6159
783	0.619521	0.0525891	0.614854
784	0.620282	0.0488599	0.61641
785	0.619892	0.0478538	0.618462
786	0.618308	0.0502048	0.618188
787	0.618291	0.0500647	0.61584
788	0.617898	0.0517406	0.613597
789	0.619551	0.0512148	0.613959
790	0.617939	0.0506888	0.614433
791	0.615287	0.0483908	0.611812
792	0.614692	0.0494915	0.610365
793	0.614224	0.0487591	0.611386
794	0.613321	0.0492138	0.610738
795	0.612082	0.0495599	0.608293
796	0.612678	0.0489092	0.607042
797	0.611778	0.0484243	0.607246
798	0.611818	0.0495783	0.606436
799	0.611925	0.0486489	0.605858
800	0.611518	0.0493287	0.606324
801	0.609216	0.0484442	0.605
802	0.609794	0.0481079	0.603347
803	0.608502	0.0465427	0.60291
804	0.60658	0.0474348	0.602606
805	0.607735	0.0470741	0.601956
806	0.607905	0.0486237	0.601959
807	0.605438	0.0497175	0.600743
808	0.603822	0.0496251	0.601267
809	0.603001	0.0492638	0.60013
810	0.602894	0.0479218	0.60004
811	0.600825	0.0465561	0.598556
812	0.599291	0.047949	0.598613
813	0.599781	0.0479998	0.599881
814	0.601457	0.0472039	0.597596
815	0.599816	0.0480628	0.594894
816	0.599864	0.0480077	0.596436
817	0.598577	0.0483196	0.596926
818	0.598723	0.0483317	0.594415
819	0.598882	0.0479427	0.593058
820	0.59649	0.0473088	0.593986
821	0.594935	0.048851	0.592185
822	0.594526	0.0482849	0.591079
823	0.594466	0.0462246	0.590762
824	0.594012	0.0463973	0.589889
825	0.592903	0.0483341	0.588969
826	0.592424	0.0498129	0.589959
827	0.592225	0.0472674	0.590516
828	0.591682	0.0462263	0.588896
829	0.591698	0.0456735	0.588678
830	0.590769	0.045334	0.588237
831	0.588649	0.0445226	0.586673
832	0.587472	0.045154	0.586895
833	0.587316	0.0460874	0.586409
834	0.589355	0.0468105	0.585411
835	0.587226	0.0470709	0.584436
836	0.584501	0.0460862	0.583491
837	0.584465	0.0474328	0.582979
838	0.586427	0.0458416	0.583168
839	0.585845	0.044846	0.582432
840	0.583141	0.044618	0.581843
841	0.581695	0.0447342	0.58051
842	0.582095	0.0453567	0.581492
843	0.581723	0.0456863	0.579859
844	0.582842	0.0461775	0.579448
845	0.580243	0.0451293	0.578995
846	0.578246	0.0439131	0.579211
847	0.57706	0.0451968	0.578915
848	0.577496	0.0439578	0.578365
849	0.578117	0.0433631	0.577616
850	0.578293	0.0424969	0.577315
851	0.576507	0.0421055	0.575862
852	0.576663	0.0419329	0.576624
853	0.577636	0.0424479	0.5769
854	0.575516	0.0419396	0.575089
855	0.574075	0.04255	0.572917
856	0.573976	0.0418886	0.573486
857	0.572815	0.0411803	0.575272
858	0.572169	0.0419793	0.573821
859	0.57104	0.0401775	0.570975
860	0.572567	0.0395463	0.570032
861	0.571908	0.0394051	0.570996
862	0.573823	0.0424682	0.572102
863	0.571745	0.0435399	0.571829
864	0.572225	0.043066	0.572082
865	0.570936	0.041526	0.572245
866	0.570211	0.0414581	0.56955
867	0.568715	0.0420874	0.568907
868	0.568459	0.0422778	0.569677
869	0.568869	0.0410841	0.57029
870	0.568709	0.0409013	0.568296
871	0.566633	0.0423246	0.566941
872	0.565959	0.0410096	0.567183
873	0.565646	0.0413541	0.564889
874	0.564369	0.0406342	0.562827
875	0.564386	0.0406039	0.563775
876	0.563152	0.0401987	0.564482
877	0.563013	0.0416603	0.562922
878	0.564743	0.0420249	0.562552
879	0.565676	0.0419376	0.563337
880	0.562816	0.041696	0.561958
881	0.561942	0.0408643	0.561407
882	0.560665	0.0400527	0.562896
883	0.561214	0.0389284	0.56313
884	0.56078	0.0402335	0.561394
885	0.56	0.0404738	0.559768
886	0.558806	0.0407493	0.560559
887	0.559537	0.0401282	0.560815
888	0.560588	0.0415436	0.562072
889	0.558736	0.0425397	0.561028
890	0.555611	0.0413558	0.560395
891	0.55439	0.0409569	0.557331
892	0.554359	0.0376193	0.556593
893	0.555747	0.0378394	0.557166
894	0.553764	0.0386089	0.556769
895	0.552565	0.0413773	0.556569
896	0.551671	0.0397553	0.556832
897	0.552179	0.0398858	0.55682
898	0.553148	0.0403903	0.554909
899	0.555313	0.0406585	0.553018
900	0.555091	0.037983	0.551328
901	0.554227	0.0383419	0.551844
902	0.551731	0.0383806	0.553602
903	0.549757	0.0397668	0.553765
904	0.55036	0.0402138	0.551917
905	0.549338	0.0384774	0.551017
906	0.548173	0.0368394	0.550152
907	0.547753	0.0378601	0.550872
908	0.548536	0.0395331	0.548571
909	0.548247	0.038855	0.548769
910	0.549088	0.0376754	0.549298
911	0.547832	0.0383223	0.548683
912	0.546297	0.0395228	0.54579
913	0.544099	0.0388277	0.546183
914	0.543595	0.0381371	0.548063
915	0.545236	0.0377168	0.549268
916	0.546048	0.0374162	0.547189
917	0.545015	0.0365301	0.544941
918	0.542299	0.0363651	0.545214
919	0.542835	0.035139	0.545872
920	0.542006	0.0350663	0.54517
921	0.542514	0.0366454	0.544255
922	0.54219	0.0377846	0.544793
923	0.543143	0.0365974	0.544587
924	0.542083	0.0365442	0.542368
925	0.539345	0.0370966	0.542417
926	0.537663	0.0351042	0.542094
927	0.53941	0.0348046	0.541577
928	0.540714	0.0374324	0.541395
929	0.538989	0.0373085	0.542179
930	0.537132	0.0354126	0.541394
931	0.53559	0.036045	0.541369
932	0.537943	0.0379836	0.541486
933	0.539149	0.0364339	0.541933
934	0.537622	0.0357176	0.540214
935	0.536143	0.0364739	0.541679
936	0.535337	0.0358062	0.540128
937	0.535594	0.0341846	0.538865
938	0.535654	0.0348753	0.537801
939	0.532173	0.0337077	0.539022
940	0.532271	0.0340678	0.537746
941	0.534571	0.0343022	0.536917
942	0.532399	0.0358631	0.537522
943	0.532733	0.0357268	0.538729
944	0.532113	0.0329051	0.538277
945	0.530692	0.0319072	0.53673
946	0.529984	0.0330347	0.536997
947	0.530628	0.0343847	0.537431
948	0.529014	0.0359161	0.537271
949	0.527178	0.0349104	0.536049
950	0.52693	0.0337499	0.533293
951	0.528042	0.0321985	0.534397
952	0.528472	0.0325283	0.534193
953	0.527957	0.0336304	0.533368
954	0.526744	0.0345939	0.533013
955	0.526148	0.0329343	0.534961
956	0.528172	0.0333083	0.534806
957	0.527509	0.0329081	0.533594
958	0.526942	0.0325612	0.531476
959	0.523502	0.0328706	0.532164
960	0.523121	0.0343399	0.53108
961	0.524479	0.0347618	0.532205
962	0.52577	0.0352017	0.530922
963	0.522975	0.0348187	0.530101
964	0.521983	0.0353323	0.53177
965	0.521735	0.0339654	0.533283
966	0.522171	0.0335539	0.53275
967	0.520629	0.0324128	0.530083
968	0.520387	0.0320946	0.529478
969	0.519916	0.0322295	0.528789
970	0.520613	0.0325795	0.530859
971	0.52221	0.032982	0.530485
972	0.521597	0.0325006	0.528801
973	0.519997	0.0347959	0.526749
974	0.520153	0.0340783	0.525111
975	0.520024	0.032412	0.523718
976	0.521444	0.0330326	0.524656
977	0.520947	0.0320814	0.525737
978	0.519268	0.0297854	0.525497
979	0.519256	0.0309494	0.525383
980	0.517941	0.0325775	0.524128
981	0.516613	0.0321652	0.522877
982	0.514134	0.0319789	0.523574
983	0.514713	0.0319378	0.523645
984	0.515146	0.0322052	0.523341
985	0.516413	0.0305365	0.523669
986	0.515572	0.031351	0.523775
987	0.514606	0.0315759	0.521969
988	0.514569	0.0310771	0.520995
989	0.514116	0.0304083	0.520053
990	0.514028	0.0318036	0.521918
991	0.513644	0.0315867	0.521572
992	0.513463	0.0312348	0.520672
993	0.509648	0.0297196	0.517814
994	0.509127	0.031283	0.517036
995	0.510966	0.0319455	0.51612
996	0.511045	0.0311825	0.517334
997	0.511392	0.0300119	0.518492
998	0.510437	0.0314717	0.518794
999	0.509232	0.0310166	0.517727
1000	0.508206	0.0321242	0.515826
1001	0.508198	0.0326001	0.514711
1002	0.508362	0.0314959	0.513668
1003	0.507697	0.0291932	0.515712
1004	0.507187	0.0305881	0.517676
1005	0.506114	0.0316241	0.51572
1006	0.50562	0.0308429	0.513368
1007	0.504778	0.0303121	0.514282
1008	0.505124	0.0320304	0.515626
1009	0.503698	0.0306557	0.514994
1010	0.504188	0.028495	0.513584
1011	0.503489	0.0300033	0.512753
1012	0.503688	0.0316867	0.513939
1013	0.504927	0.0299015	0.514315
1014	0.505127	0.0288241	0.512475
1015	0.504459	0.0300211	0.511757
1016	0.503479	0.0301871	0.511393
1017	0.501839	0.0301585	0.511891
1018	0.50239	0.0302073	0.511403
1019	0.502058	0.0298504	0.509854
1020	0.500568	0.0287226	0.509772
1021	0.50108	0.0291173	0.510747
1022	0.500798	0.0298223	0.509188
1023	0.499607	0.0290309	0.508841
1024	0.50008	0.0293047	0.510345
1025	0.501473	0.0301988	0.509721
1026	0.501405	0.0296113	0.508726
1027	0.499655	0.0278102	0.507969
1028	0.499632	0.0289481	0.508972
1029	0.499384	0.029894	0.508138
1030	0.497791	0.028463	0.507809
1031	0.497414	0.0272214	0.507405
1032	0.496694	0.0281459	0.507517
1033	0.496662	0.0270465	0.505508
1034	0.496118	0.0263122	0.506982
1035	0.494113	0.0268286	0.50645
1036	0.494961	0.0274852	0.505874
1037	0.497007	0.0273287	0.504886
1038	0.495764	0.0281981	0.505962
1039	0.495732	0.0301192	0.505926
1040	0.494582	0.0293662	0.504897
1041	0.493907	0.0272707	0.505977
1042	0.492734	0.027153	0.507962
1043	0.491293	0.0278051	0.50856
1044	0.491577	0.0270804	0.504588
1045	0.492371	0.0253718	0.50454
1046	0.491048	0.0280676	0.503426
1047	0.491645	0.0277545	0.503972
1048	0.49322	0.0271668	0.501776
1049	0.493703	0.0281438	0.503254
1050	0.49206	0.0293218	0.501614
1051	0.491724	0.027587	0.501213
1052	0.49225	0.0267977	0.500073
1053	0.491578	0.027403	0.500744
1054	0.491387	0.027317	0.5015
1055	0.490425	0.0277438	0.503559
1056	0.48905	0.0280289	0.502145
1057	0.490235	0.029422	0.500466
1058	0.489543	0.0259654	0.499315
1059	0.490138	0.0259181	0.500187
1060	0.491112	0.0274247	0.500082
1061	0.489834	0.0269068	0.499584
1062	0.487414	0.0254597	0.499093
1063	0.486402	0.0260728	0.498028
1064	0.485511	0.0258198	0.497556
1065	0.485836	0.0250268	0.496447
1066	0.486119	0.0258001	0.496247
1067	0.485269	0.0262485	0.497609
1068	0.486266	0.0245763	0.498892
1069	0.485516	0.0232973	0.49718
1070	0.48543	0.0243358	0.495176
1071	0.482607	0.0250765	0.494277
1072	0.483351	0.0261121	0.494582
1073	0.483798	0.0266904	0.494708
1074	0.482167	0.025639	0.494789
1075	0.481149	0.0239602	0.494436
1076	0.481404	0.0230955	0.493775
1077	0.480738	0.0231206	0.49371
1078	0.479752	0.0235201	0.493616
1079	0.479551	0.021673	0.492465
1080	0.481028	0.0218502	0.492327
1081	0.482344	0.0231593	0.492082
1082	0.481257	0.0244718	0.490843
1083	0.480086	0.0235387	0.491204
1084	0.480108	0.0227998	0.492725
1085	0.479847	0.0238391	0.493063
1086	0.478108	0.0239914	0.490995
1087	0.476986	0.0236187	0.489529
1088	0.479804	0.0220026	0.489431
1089	0.481057	0.0224887	0.489446
1090	0.480354	0.0206464	0.490577
1091	0.477766	0.0232868	0.49026
1092	0.476355	0.023495	0.489571
1093	0.476127	0.0229606	0.489541
1094	0.476115	0.0216878	0.489624
1095	0.474832	0.0234905	0.490012
1096	0.475916	0.0243585	0.488592
1097	0.476553	0.0232722	0.48846
1098	0.477692	0.0217256	0.488447
1099	0.476104	0.0228738	0.487282
1100	0.473098	0.0229276	0.486052
1101	0.472818	0.0236803	0.487139
1102	0.474259	0.0231258	0.487349
1103	0.473191	0.0212671	0.486254
1104	0.472781	0.0205821	0.486997
1105	0.475659	0.0214045	0.485652
1106	0.475013	0.0223777	0.485613
1107	0.472065	0.0226919	0.487146
1108	0.470783	0.0218427	0.487699
1109	0.472023	0.0220281	0.48628
1110	0.471169	0.0223513	0.483519
1111	0.470516	0.0225096	0.483822
1112	0.468757	0.0243738	0.486012
1113	0.469473	0.024495	0.486984
1114	0.471193	0.0219229	0.483949
1115	0.470305	0.0216499	0.483249
1116	0.469649	0.0226561	0.484235
1117	0.469142	0.0207666	0.483778
1118	0.468735	0.0181007	0.48176
1119	0.468291	0.0205695	0.483316
1120	0.465646	0.0226544	0.485904
1121	0.466612	0.0209726	0.484212
1122	0.468485	0.019027	0.483747
1123	0.467669	0.0196891	0.482677
1124	0.46455	0.019904	0.481896
1125	0.464447	0.0216079	0.480538
1126	0.466993	0.0207259	0.481637
1127	0.467189	0.0223217	0.480941
1128	0.466499	0.0210483	0.480169
1129	0.467297	0.0199328	0.48059
1130	0.465819	0.0197471	0.481039
1131	0.462862	0.0214531	0.48099
1132	0.462143	0.0204452	0.481328
1133	0.464014	0.0204426	0.48063
1134	0.464918	0.0220419	0.479864
1135	0.465282	0.0214019	0.479257
1136	0.464997	0.0201023	0.478797
1137	0.465753	0.0209853	0.47935
1138	0.464322	0.0206152	0.478747
1139	0.460121	0.0196984	0.477682
1140	0.459683	0.0207058	0.477387
1141	0.461879	0.021001	0.478745
1142	0.463053	0.0206714	0.479008
1143	0.461415	0.0193301	0.478942
1144	0.461522	0.0192458	0.478013
1145	0.461643	0.0193304	0.476576
1146	0.459127	0.0199137	0.476146
1147	0.457067	0.0199738	0.475881
1148	0.457914	0.0217256	0.476926
1149	0.458586	0.0209676	0.475037
1150	0.459036	0.0207465	0.474061
1151	0.458097	0.020297	0.47325
1152	0.457617	0.0202778	0.474708
1153	0.456624	0.0174548	0.474478
1154	0.457193	0.0178841	0.473109
1155	0.456813	0.0194843	0.473433
1156	0.456273	0.0192648	0.47502
1157	0.455301	0.0195443	0.475235
1158	0.456802	0.0209943	0.474309
1159	0.457567	0.0196627	0.473479
1160	0.457256	0.0183323	0.475106
1161	0.456631	0.0200765	0.475668
1162	0.45752	0.0197238	0.475772
1163	0.456944	0.0204254	0.472602
1164	0.45461	0.0216677	0.471336
1165	0.453819	0.021664	0.471762
1166	0.456191	0.0209476	0.472138
1167	0.455663	0.0207764	0.473076
1168	0.454642	0.0176645	0.473462
1169	0.454977	0.0186851	0.472549
1170	0.45535	0.0200995	0.471776
1171	0.454993	0.0200692	0.471701
1172	0.454761	0.0190783	0.471723
1173	0.453801	0.0190441	0.470857
1174	0.454268	0.0183828	0.470795
1175	0.453276	0.0165807	0.471727
1176	0.451222	0.016598	0.472641
1177	0.448803	0.0186961	0.47039
1178	0.449665	0.020493	0.470958
1179	0.4515	0.0205194	0.470399
1180	0.45181	0.0184835	0.469124
1181	0.451751	0.0176819	0.469596
1182	0.452299	0.0183543	0.469684
1183	0.450876	0.0198792	0.469892
1184	0.451807	0.0183024	0.469882
1185	0.449774	0.0173208	0.46849
1186	0.448758	0.0168797	0.466543
1187	0.449641	0.0168926	0.466866
1188	0.449449	0.0149615	0.466875
1189	0.447964	0.0171415	0.466815
1190	0.448224	0.0181249	0.467489
1191	0.449197	0.0196479	0.466256
1192	0.448569	0.0187806	0.464003
1193	0.448377	0.0182673	0.464953
1194	0.448643	0.0167952	0.466064
1195	0.448705	0.0158678	0.465489
1196	0.44751	0.0156977	0.464263
1197	0.448493	0.0169933	0.464669
1198	0.446733	0.0177775	0.464223
1199	0.449038	0.0165548	0.463839
1200	0.448861	0.0157781	0.463017

## Sheet: Fig5c
Sedimentation coeff (S)	c(s) distribution
0.5	3.15317e-06
0.6	6.70943e-08
0.7	2.88811e-09
0.8	3.19422e-10
0.9	1.01349e-10
1	9.38948e-11
1.1	2.32993e-10
1.2	1.31787e-09
1.3	1.38969e-08
1.4	2.11928e-07
1.5	3.72503e-06
1.6	6.0157e-05
1.7	0.000799352
1.8	0.00715411
1.9	0.0386679
2	0.139315
2.1	0.297725
2.2	0.38278
2.3	0.371427
2.4	0.150397
2.5	0.0960044
2.6	0.0565313
2.7	0.0386714
2.8	0.0279684
2.9	0.0578451
3	0.0522578
3.1	0.0621498
3.2	0.0894512
3.3	0.111453
3.4	0.171902
3.5	0.275808
3.6	0.352746
3.7	0.401215
3.8	0.453994
3.9	0.390904
4	0.275904
4.1	0.156751
4.2	0.073137
4.3	0.0274982
4.4	0.00820045
4.5	0.0021268
4.6	0.000446987
4.7	8.64439e-05
4.8	1.52822e-05
4.9	2.34255e-06
5	3.67242e-07
5.1	5.71872e-08
5.2	8.47385e-09
5.3	1.38051e-09
5.4	2.26664e-10
5.5	4.12802e-11
5.6	8.68382e-12
5.7	1.91596e-12
5.8	5.28333e-13
5.9	1.42434e-13
6	4.99188e-14
6.1	1.95216e-14
6.2	8.57061e-15
6.3	4.81572e-15
6.4	2.60044e-15
6.5	6.92648e-15
6.6	4.50692e-15
6.7	1.13643e-15
6.8	6.12666e-14
6.9	2.79387e-14
7	1.69314e-14
7.1	1.48048e-15
7.2	2.02096e-14
7.3	1.65707e-14
7.4	1.78403e-14
7.5	2.2142e-14
7.6	2.49042e-14
7.7	3.30626e-14
7.8	5.79978e-14
7.9	9.1755e-14
8	1.92219e-13
8.1	4.46805e-13
8.2	1.09877e-12
8.3	2.72261e-12
8.4	7.54064e-12
8.5	2.08588e-11
8.6	6.34249e-11
8.7	2.00558e-10
8.8	6.81322e-10
8.9	2.34315e-09
9	9.10709e-09
9.1	3.41743e-08
9.2	1.48187e-07
9.3	6.19109e-07
9.4	2.89973e-06
9.5	1.36837e-05
9.6	7.07558e-05
9.7	0
9.8	0
9.9	0
10	0

## Sheet: Fig5d
Rpa1 N-ter																								Rpa1 N-ter K16A E23A E27A
	156.25 nM			312.5 nM			625 nM			1250 nM			2500 nM			5000 nM			10000 nM						15.625 nM			31.25 nM			62.5 nM			125 nM			250 nM			500 nM			1000 nM
Time (s)	S1	S2	S3	S1	S2	S3	S1	S2	S3	S1	S2	S3	S1	S2	S3	S1	S2	S3	S1	S2	S3			Time (s)	S1	S2	S3	S1	S2	S3	S1	S2	S3	S1	S2	S3	S1	S2	S3	S1	S2	S3	S1	S2	S3
1	0.00291007	0.00623296	0.00880462	0.0119874	0.0127949	0.0044081	0.0129876	0.0127244	0.00337232	0.0287318	0.0323607	0.025593	0.0535769	0.0551568	0.0364226	0.111376	0.102732	0.111265	0.221657	0.222642	0.179881			1	-0.00297943	-0.00247173	-0.00019046	0.00177407	0.00549276	0.00451607	5.161e-05	-0.0086107	-0.0108251	0.00023937	0.00022833	0.00464026	0.0013984	0.00758195	0.00541297	-0.00405219	0.00061268	0.00073788	0.010552	0.0161866	0.0145681
2	0.0193318	0.0231459	0.0220145	0.0382461	0.0389717	0.0291585	0.0698576	0.0695488	0.0591317	0.126038	0.130103	0.119146	0.201709	0.199079	0.17745	0.303634	0.289604	0.285836	0.426156	0.411891	0.379369			2	0.00041141	-0.00108798	-0.00387663	0.0032557	0.00653732	0.00488026	0.00149038	-0.00741408	-0.00322523	0.00681732	0.00704194	0.0053956	0.0156546	0.0191309	0.0176069	0.0204461	0.0244681	0.0215899	0.0581498	0.0602359	0.0602473
3	0.0397595	0.0431071	0.0435185	0.0690921	0.0694188	0.0602207	0.13391	0.133664	0.123219	0.225752	0.226654	0.213409	0.330419	0.3214	0.297003	0.437745	0.417367	0.406142	0.548804	0.523319	0.497124			3	0.00280361	0.00015341	-0.00380799	0.00470618	0.0069636	0.00606869	0.00585118	-0.00428691	0.0025978	0.0151511	0.0165665	0.013591	0.0329836	0.0340381	0.031764	0.05128	0.0533322	0.0470934	0.110467	0.107854	0.106786
4	0.0564313	0.0590411	0.0594804	0.0892111	0.0900426	0.0786552	0.175179	0.173381	0.159804	0.271813	0.269091	0.252948	0.36555	0.354635	0.325962	0.453917	0.433028	0.419072	0.553695	0.528558	0.499513			4	0.0018282	0.00148109	-0.00340532	0.00424551	0.00752348	0.00692629	0.0122387	0.00216325	0.005377	0.0217256	0.0248213	0.0202253	0.0428115	0.044656	0.0416193	0.0710344	0.0723886	0.065458	0.140782	0.135487	0.130238
5	0.0714312	0.0729139	0.0718025	0.104511	0.105499	0.0914101	0.202542	0.199048	0.18299	0.295621	0.290816	0.269771	0.379564	0.368167	0.336524	0.463452	0.44276	0.425052	0.563512	0.537232	0.505806			5	0.00233338	0.00259841	-0.00124088	0.00475553	0.00833075	0.00849998	0.0139649	0.00502054	0.00978666	0.0276183	0.0315123	0.0240574	0.0505416	0.0533273	0.0490199	0.0848268	0.0868496	0.0805193	0.161533	0.15556	0.149987
6	0.0833988	0.0850738	0.0804941	0.11643	0.114229	0.100538	0.220071	0.215125	0.197847	0.308094	0.302074	0.280131	0.388476	0.37537	0.343291	0.469335	0.448145	0.429301	0.568357	0.541539	0.511028			6	0.00484905	0.00419264	0.00124455	0.00648834	0.0111527	0.0090717	0.0164989	0.00651069	0.0104624	0.0321889	0.0339245	0.027201	0.0581679	0.0605511	0.0553684	0.0977598	0.0994095	0.0924349	0.177011	0.17259	0.16638
7	0.0917279	0.0932541	0.0889528	0.125019	0.12154	0.107725	0.231472	0.224997	0.209873	0.315139	0.307435	0.288646	0.392463	0.378226	0.347561	0.474214	0.450256	0.435463	0.571411	0.543157	0.516365			7	0.00616569	0.00329703	0.00276935	0.00798434	0.0110474	0.00838016	0.0174312	0.00573683	0.00878612	0.0360542	0.0349737	0.0318241	0.0659944	0.0643767	0.0606615	0.108758	0.107643	0.100928	0.191842	0.185376	0.179975
8	0.0986196	0.0993514	0.0952323	0.130158	0.126217	0.113439	0.238619	0.231501	0.216969	0.320607	0.311867	0.293122	0.394704	0.380906	0.350375	0.477128	0.453632	0.439068	0.576223	0.546136	0.519562			8	0.00722257	0.00402721	0.0020497	0.00923325	0.0107866	0.0087795	0.0181665	0.00836181	0.0128752	0.0399392	0.0384987	0.0345443	0.0722493	0.0693412	0.0658579	0.118269	0.115604	0.109898	0.205767	0.198139	0.192896
9	0.105621	0.103686	0.0987462	0.135617	0.13009	0.116284	0.24462	0.23516	0.220159	0.325737	0.315422	0.293507	0.399587	0.384239	0.353157	0.48065	0.456158	0.439574	0.580488	0.549325	0.521108			9	0.00911508	0.00483254	0.00099838	0.0100708	0.0111117	0.0101629	0.0194181	0.0119894	0.0154537	0.042316	0.0411792	0.0367233	0.075789	0.0732619	0.0709286	0.12558	0.126098	0.119464	0.215953	0.209645	0.206133
10	0.111728	0.107763	0.103047	0.139465	0.132537	0.119469	0.247249	0.236965	0.222249	0.328131	0.315721	0.295701	0.402095	0.385375	0.355466	0.483862	0.457609	0.441109	0.581751	0.551824	0.522303			10	0.00723615	0.00517188	0.00178017	0.0103711	0.0120806	0.00953771	0.0214026	0.0119606	0.0146913	0.0460897	0.0439365	0.0370629	0.0804994	0.0783888	0.0722258	0.13274	0.135309	0.125602	0.226315	0.222019	0.216521
11	0.11622	0.111093	0.104991	0.142902	0.135071	0.11845	0.25225	0.240339	0.224095	0.329524	0.318108	0.296869	0.404416	0.387032	0.355554	0.486354	0.459225	0.441408	0.583824	0.552384	0.52325			11	0.00635487	0.00402701	0.00250447	0.0100331	0.0118073	0.00938288	0.0222042	0.00991344	0.0173373	0.0487202	0.0461146	0.0394672	0.0846515	0.0818033	0.0752036	0.138325	0.140167	0.132511	0.236692	0.231524	0.228705
12	0.119321	0.11383	0.108653	0.144835	0.136115	0.121552	0.254069	0.244206	0.2265	0.33083	0.320133	0.300674	0.405784	0.388919	0.358334	0.486674	0.46104	0.44412	0.585588	0.553935	0.525894			12	0.00816101	0.00492403	0.00449323	0.0116009	0.0126028	0.0118866	0.0257791	0.0127841	0.0179605	0.0509445	0.0489076	0.0423855	0.0882299	0.0862664	0.0788656	0.146133	0.146347	0.139469	0.249217	0.24346	0.241275
13	0.122166	0.11635	0.109774	0.147217	0.137714	0.123194	0.256429	0.245935	0.228108	0.332945	0.32186	0.302214	0.406153	0.390252	0.359512	0.488616	0.462112	0.447078	0.588495	0.556615	0.527955			13	0.00912138	0.00662231	0.00565903	0.0114685	0.0130357	0.0139221	0.0245919	0.0133139	0.0187421	0.0520547	0.0535487	0.045389	0.0921945	0.0907721	0.0859853	0.154016	0.154854	0.14689	0.259332	0.254532	0.25171
14	0.123615	0.118357	0.113007	0.148503	0.139024	0.125024	0.256862	0.246471	0.230053	0.333506	0.324183	0.302031	0.407118	0.390658	0.360647	0.49073	0.464102	0.449435	0.590792	0.558255	0.529052			14	0.00859258	0.00744551	0.00469691	0.0109095	0.0130342	0.0135427	0.0249302	0.0159666	0.0181695	0.0539097	0.0554395	0.0459292	0.0945655	0.0949057	0.0912136	0.161666	0.162682	0.15281	0.268359	0.264209	0.26152
15	0.124735	0.12052	0.11378	0.149294	0.140499	0.125996	0.258801	0.247105	0.231046	0.3356	0.324353	0.302733	0.410123	0.391667	0.361539	0.492529	0.464401	0.449591	0.592067	0.559782	0.530122			15	0.0105523	0.00639648	0.00473393	0.0118316	0.0133213	0.0138498	0.028699	0.0181401	0.0205132	0.0553868	0.0557026	0.050165	0.0994647	0.0987718	0.0950869	0.169269	0.168356	0.161033	0.278689	0.272876	0.272162
[truncated: 1,794 more rows]

[truncated: 10 more sheets: FigS3a, FigS3b, FigS3c, FigS8a, FigS8b, FigS8c, FigS8d, FigS9a, FigS11, FigS13b]
